# Supplementary material for: Gateway to Sustainable Polymers via Catalytic ROCOP of CO2/COS Utilizing a Renewable Epoxide Monomer from Furfural Derivatives
Source: ACS Sustain Chem Eng. 2025 Oct 8;13(43):18845–57. doi: 10.1021/acssuschemeng.5c08323 (PMC12587447; doi:10.1021/acssuschemeng.5c08323)
Supplement: Supplementary file 2 [file sc5c08323_si_002.cif]

data_co_604_2_0ma
_audit_creation_date               2025-07-30
_audit_creation_method
;
Olex2 1.2
(compiled 2018.05.29 svn.r3508 for OlexSys, GUI svn.r5506)
;
_shelx_SHELXL_version_number       '2018/3'
_audit_contact_author_address      ?
_audit_contact_author_email        ?
_audit_contact_author_name         ''
_audit_contact_author_phone        ?
_publ_contact_author_id_orcid      ?
_publ_section_references
;
Dolomanov, O.V., Bourhis, L.J., Gildea, R.J, Howard, J.A.K. & Puschmann, H.
 (2009), J. Appl. Cryst. 42, 339-341.

Sheldrick, G.M. (2008). Acta Cryst. A64, 112-122.
;
_chemical_name_common              ?
_chemical_name_systematic          ?
_chemical_formula_moiety           'C9 H8 O6'
_chemical_formula_sum              'C9 H8 O6'
_chemical_formula_weight           212.15
_chemical_melting_point            ?
loop_
  _atom_type_symbol
  _atom_type_description
  _atom_type_scat_dispersion_real
  _atom_type_scat_dispersion_imag
  _atom_type_scat_source
 'C' 'C' 0.0181 0.0091 'International Tables Vol C Tables 4.2.6.8 and 6.1.1.4'
 'H' 'H' 0.0000 0.0000 'International Tables Vol C Tables 4.2.6.8 and 6.1.1.4'
 'O' 'O' 0.0492 0.0322 'International Tables Vol C Tables 4.2.6.8 and 6.1.1.4'

_shelx_space_group_comment
;
The symmetry employed for this shelxl refinement is uniquely defined
by the following loop, which should always be used as a source of
symmetry information in preference to the above space-group names.
They are only intended as comments.
;
_space_group_crystal_system        'triclinic'
_space_group_IT_number             2
_space_group_name_H-M_alt          'P -1'
_space_group_name_Hall             '-P 1'
loop_
  _space_group_symop_operation_xyz
 'x, y, z'
 '-x, -y, -z'

_cell_length_a                     6.2821(9)
_cell_length_b                     6.3397(9)
_cell_length_c                     11.4568(16)
_cell_angle_alpha                  89.478(7)
_cell_angle_beta                   81.436(5)
_cell_angle_gamma                  89.936(6)
_cell_volume                       451.18(11)
_cell_formula_units_Z              2
_cell_measurement_reflns_used      9452
_cell_measurement_temperature      110(2)
_cell_measurement_theta_max        74.86
_cell_measurement_theta_min        3.90
_shelx_estimated_absorpt_T_max     ?
_shelx_estimated_absorpt_T_min     ?
_exptl_absorpt_coefficient_mu      1.170
_exptl_absorpt_correction_T_max    0.7538
_exptl_absorpt_correction_T_min    0.5694
_exptl_absorpt_correction_type     multi-scan
_exptl_absorpt_process_details
;
SADABS-2016/2 (Bruker,2016/2) was used for absorption correction.
wR2(int) was 0.1130 before and 0.0842 after correction.
The Ratio of minimum to maximum transmission is 0.7554.
The \l/2 correction factor is Not present.
;
_exptl_absorpt_special_details     ?
_exptl_crystal_colour              colorless
_exptl_crystal_density_diffrn      1.562
_exptl_crystal_density_meas        ?
_exptl_crystal_density_method      ?
_exptl_crystal_description         plate
_exptl_crystal_F_000               220
_exptl_crystal_size_max            0.206
_exptl_crystal_size_mid            0.201
_exptl_crystal_size_min            0.12
_exptl_transmission_factor_max     ?
_exptl_transmission_factor_min     ?
_diffrn_reflns_av_R_equivalents    0.0567
_diffrn_reflns_av_unetI/netI       0.0347
_diffrn_reflns_Laue_measured_fraction_full  0.991
_diffrn_reflns_Laue_measured_fraction_max  0.985
_diffrn_reflns_limit_h_max         7
_diffrn_reflns_limit_h_min         -7
_diffrn_reflns_limit_k_max         7
_diffrn_reflns_limit_k_min         -7
_diffrn_reflns_limit_l_max         14
_diffrn_reflns_limit_l_min         -14
_diffrn_reflns_number              15474
_diffrn_reflns_point_group_measured_fraction_full  0.991
_diffrn_reflns_point_group_measured_fraction_max  0.985
_diffrn_reflns_theta_full          67.679
_diffrn_reflns_theta_max           74.854
_diffrn_reflns_theta_min           3.902
_diffrn_ambient_temperature        110.0
_diffrn_detector_area_resol_mean   7.9
_diffrn_detector_type              'CCD area detector'
_diffrn_measured_fraction_theta_full  0.991
_diffrn_measured_fraction_theta_max  0.985
_diffrn_measurement_device         'three-circle diffractometer'
_diffrn_measurement_device_type    'Bruker SMART APEX2 area detector'
_diffrn_measurement_method         '\w and \f scans'
_diffrn_radiation_type             CuK\a
_diffrn_radiation_wavelength       1.54178
_diffrn_source                     ?
_reflns_Friedel_coverage           0.000
_reflns_Friedel_fraction_full      .
_reflns_Friedel_fraction_max       .
_reflns_number_gt                  1699
_reflns_number_total               1827
_reflns_special_details
;
 Reflections were merged by SHELXL according to the crystal
 class for the calculation of statistics and refinement.
 
 _reflns_Friedel_fraction is defined as the number of unique
 Friedel pairs measured divided by the number that would be
 possible theoretically, ignoring centric projections and
 systematic absences.
;
_reflns_threshold_expression       'I > 2\s(I)'
_computing_cell_refinement         'SAINT V8.40A (Bruker, 2016)'
_computing_data_collection         ?
_computing_data_reduction          'SAINT V8.40A (Bruker, 2016)'
_computing_molecular_graphics      'Olex2 (Dolomanov et al., 2009)'
_computing_publication_material    'Olex2 (Dolomanov et al., 2009)'
_computing_structure_refinement    'XL (Sheldrick, 2008)'
_computing_structure_solution      'ShelXT (Sheldrick, 2015)'
_refine_diff_density_max           0.509
_refine_diff_density_min           -0.334
_refine_diff_density_rms           0.087
_refine_ls_extinction_coef         .
_refine_ls_extinction_method       none
_refine_ls_goodness_of_fit_ref     1.162
_refine_ls_hydrogen_treatment      constr
_refine_ls_matrix_type             full
_refine_ls_number_parameters       156
_refine_ls_number_reflns           1827
_refine_ls_number_restraints       0
_refine_ls_R_factor_all            0.0952
_refine_ls_R_factor_gt             0.0920
_refine_ls_restrained_S_all        1.162
_refine_ls_shift/su_max            0.000
_refine_ls_shift/su_mean           0.000
_refine_ls_structure_factor_coef   Fsqd
_refine_ls_weighting_details      
 'w=1/[\s^2^(Fo^2^)+(0.1099P)^2^+1.1118P] where P=(Fo^2^+2Fc^2^)/3'
_refine_ls_weighting_scheme        calc
_refine_ls_wR_factor_gt            0.2638
_refine_ls_wR_factor_ref           0.2666
_refine_special_details            ?
_olex2_refinement_description
;
1. Fixed Uiso
 At 1.2 times of:
  All C(H) groups, All C(H,H) groups, All C(H,H,H,H) groups
2. Others
 Sof(C7A)=Sof(H7A)=Sof(H9BC)=Sof(H9BD)=1-FVAR(1)
 Sof(C7)=Sof(H7)=Sof(H9AA)=Sof(H9AB)=FVAR(1)
 Sof(C6A)=Sof(H6AA)=Sof(H6AB)=1-FVAR(2)
 Sof(C6)=Sof(H6A)=Sof(H6B)=FVAR(2)
3.a Ternary CH refined with riding coordinates:
 C7(H7), C7A(H7A)
3.b Secondary CH2 refined with riding coordinates:
 C9(H9AA,H9AB), C9(H9BC,H9BD), C6(H6A,H6B), C6A(H6AA,H6AB)
3.c Aromatic/amide H refined with riding coordinates:
 C1(H1), C2(H2), C3(H3)
;
_atom_sites_solution_hydrogens     geom
_atom_sites_solution_primary       ?
_atom_sites_solution_secondary     ?
loop_
  _atom_site_label
  _atom_site_type_symbol
  _atom_site_fract_x
  _atom_site_fract_y
  _atom_site_fract_z
  _atom_site_U_iso_or_equiv
  _atom_site_adp_type
  _atom_site_occupancy
  _atom_site_site_symmetry_order
  _atom_site_calc_flag
  _atom_site_refinement_flags_posn
  _atom_site_refinement_flags_adp
  _atom_site_refinement_flags_occupancy
  _atom_site_disorder_assembly
  _atom_site_disorder_group
 O1 O 0.0033(5) 0.2500(6) 0.9008(3) 0.0543(9) Uani 1 1 d . . . . .
 O2 O -0.1044(4) 0.2500(5) 0.6733(3) 0.0457(8) Uani 1 1 d . . . . .
 O3 O 0.2516(4) 0.2501(6) 0.6028(2) 0.0469(9) Uani 1 1 d . . . . .
 O4 O 0.5795(4) 0.2500(6) 0.4131(2) 0.0474(9) Uani 1 1 d . . . . .
 O5 O 0.5732(4) 0.2502(5) 0.2205(2) 0.0413(8) Uani 1 1 d . . . . .
 O6 O 0.8876(4) 0.2502(6) 0.2888(3) 0.0482(9) Uani 1 1 d . . . . .
 C1 C 0.1141(9) 0.2505(9) 0.9951(4) 0.0597(14) Uani 1 1 d . . . . .
 H1 H 0.048526 0.250702 1.075368 0.072 Uiso 1 1 calc R . . . .
 C2 C 0.3270(8) 0.2507(9) 0.9593(4) 0.0561(13) Uani 1 1 d . . . . .
 H2 H 0.437050 0.251679 1.007895 0.067 Uiso 1 1 calc R . . . .
 C3 C 0.3552(7) 0.2492(7) 0.8341(4) 0.0421(10) Uani 1 1 d . . . . .
 H3 H 0.488065 0.248115 0.782214 0.051 Uiso 1 1 calc R . . . .
 C4 C 0.1569(7) 0.2497(7) 0.8032(4) 0.0402(10) Uani 1 1 d . . . . .
 C5 C 0.0806(6) 0.2504(7) 0.6898(4) 0.0391(9) Uani 1 1 d . . . . .
 C7 C 0.3576(11) 0.1749(19) 0.4017(7) 0.029(3) Uani 0.473(18) 1 d . . P A 1
 H7 H 0.334097 0.020145 0.415585 0.035 Uiso 0.473(18) 1 calc R . P A 1
 C7A C 0.3570(11) 0.321(2) 0.4016(6) 0.035(3) Uani 0.527(18) 1 d . . P A 2
 H7A H 0.335972 0.476734 0.413031 0.042 Uiso 0.527(18) 1 calc R . P A 2
 C8 C 0.6960(6) 0.2493(7) 0.3061(3) 0.0358(9) Uani 1 1 d . . . . .
 C9 C 0.3473(6) 0.2507(9) 0.2722(4) 0.0487(12) Uani 1 1 d . . . . .
 H9AA H 0.262566 0.151978 0.230903 0.058 Uiso 0.473(18) 1 calc R . P A 1
 H9AB H 0.284484 0.393728 0.270535 0.058 Uiso 0.473(18) 1 calc R . P A 1
 H9BC H 0.283138 0.108389 0.270419 0.058 Uiso 0.527(18) 1 calc R . P A 2
 H9BD H 0.263696 0.351723 0.230767 0.058 Uiso 0.527(18) 1 calc R . P A 2
 C6 C 0.2088(18) 0.316(4) 0.4857(10) 0.035(4) Uani 0.43(4) 1 d . . P A 1
 H6A H 0.244347 0.467153 0.470659 0.042 Uiso 0.43(4) 1 calc R . P A 1
 H6B H 0.056014 0.292963 0.477282 0.042 Uiso 0.43(4) 1 calc R . P A 1
 C6A C 0.2103(15) 0.195(5) 0.4843(7) 0.047(4) Uani 0.57(4) 1 d . . P A 2
 H6AA H 0.236515 0.043177 0.469754 0.056 Uiso 0.57(4) 1 calc R . P A 2
 H6AB H 0.059144 0.227343 0.475684 0.056 Uiso 0.57(4) 1 calc R . P A 2

loop_
  _atom_site_aniso_label
  _atom_site_aniso_U_11
  _atom_site_aniso_U_22
  _atom_site_aniso_U_33
  _atom_site_aniso_U_23
  _atom_site_aniso_U_13
  _atom_site_aniso_U_12
 O1 0.0400(17) 0.082(3) 0.0395(17) 0.0016(15) -0.0017(13) -0.0029(15)
 O2 0.0219(14) 0.070(2) 0.0453(16) 0.0015(14) -0.0067(11) -0.0041(12)
 O3 0.0203(13) 0.088(2) 0.0333(15) 0.0012(14) -0.0070(10) -0.0036(13)
 O4 0.0159(13) 0.091(3) 0.0371(15) 0.0023(14) -0.0093(10) -0.0024(13)
 O5 0.0123(12) 0.076(2) 0.0358(14) 0.0020(13) -0.0059(10) -0.0033(11)
 O6 0.0143(13) 0.082(2) 0.0494(17) 0.0017(15) -0.0079(11) -0.0042(12)
 C1 0.058(3) 0.085(4) 0.036(2) 0.001(2) -0.007(2) -0.002(3)
 C2 0.050(3) 0.074(4) 0.048(3) 0.001(2) -0.021(2) -0.003(2)
 C3 0.032(2) 0.050(2) 0.047(2) 0.0016(18) -0.0103(16) -0.0017(17)
 C4 0.033(2) 0.048(2) 0.038(2) 0.0017(17) -0.0030(16) -0.0018(17)
 C5 0.0240(18) 0.055(3) 0.038(2) 0.0010(17) -0.0049(14) -0.0005(16)
 C7 0.016(3) 0.031(7) 0.041(4) 0.003(3) -0.009(3) -0.008(3)
 C7A 0.019(3) 0.054(8) 0.034(4) 0.000(3) -0.009(3) 0.001(3)
 C8 0.0203(17) 0.049(2) 0.040(2) 0.0016(16) -0.0097(14) -0.0011(15)
 C9 0.0122(17) 0.100(4) 0.035(2) 0.002(2) -0.0047(14) -0.0037(18)
 C6 0.021(4) 0.049(10) 0.038(5) 0.002(5) -0.010(3) 0.000(5)
 C6A 0.026(4) 0.086(13) 0.029(4) -0.003(5) -0.007(3) -0.007(5)

_geom_special_details
;
 All esds (except the esd in the dihedral angle between two l.s. planes)
 are estimated using the full covariance matrix.  The cell esds are taken
 into account individually in the estimation of esds in distances, angles
 and torsion angles; correlations between esds in cell parameters are only
 used when they are defined by crystal symmetry.  An approximate (isotropic)
 treatment of cell esds is used for estimating esds involving l.s. planes.
;
loop_
  _geom_bond_atom_site_label_1
  _geom_bond_atom_site_label_2
  _geom_bond_distance
  _geom_bond_site_symmetry_2
  _geom_bond_publ_flag
 O1 C1 1.369(6) . ?
 O1 C4 1.364(5) . ?
 O2 C5 1.205(5) . ?
 O3 C5 1.352(5) . ?
 O3 C6 1.466(12) . ?
 O3 C6A 1.464(10) . ?
 O4 C7 1.498(7) . ?
 O4 C7A 1.493(7) . ?
 O4 C8 1.331(5) . ?
 O5 C8 1.335(4) . ?
 O5 C9 1.454(4) . ?
 O6 C8 1.190(5) . ?
 C1 H1 0.9500 . ?
 C1 C2 1.340(7) . ?
 C2 H2 0.9500 . ?
 C2 C3 1.419(6) . ?
 C3 H3 0.9500 . ?
 C3 C4 1.344(6) . ?
 C4 C5 1.450(6) . ?
 C7 H7 1.0000 . ?
 C7 C9 1.566(9) . ?
 C7 C6 1.53(2) . ?
 C7A H7A 1.0000 . ?
 C7A C9 1.563(9) . ?
 C7A C6A 1.45(2) . ?
 C9 H9AA 0.9900 . ?
 C9 H9AB 0.9900 . ?
 C9 H9BC 0.9900 . ?
 C9 H9BD 0.9900 . ?
 C6 H6A 0.9900 . ?
 C6 H6B 0.9900 . ?
 C6A H6AA 0.9900 . ?
 C6A H6AB 0.9900 . ?

loop_
  _geom_angle_atom_site_label_1
  _geom_angle_atom_site_label_2
  _geom_angle_atom_site_label_3
  _geom_angle
  _geom_angle_site_symmetry_1
  _geom_angle_site_symmetry_3
  _geom_angle_publ_flag
 C4 O1 C1 105.4(4) . . ?
 C5 O3 C6 116.0(5) . . ?
 C5 O3 C6A 117.0(4) . . ?
 C8 O4 C7 107.9(4) . . ?
 C8 O4 C7A 108.4(4) . . ?
 C8 O5 C9 109.7(3) . . ?
 O1 C1 H1 124.5 . . ?
 C2 C1 O1 111.1(4) . . ?
 C2 C1 H1 124.5 . . ?
 C1 C2 H2 126.9 . . ?
 C1 C2 C3 106.1(4) . . ?
 C3 C2 H2 126.9 . . ?
 C2 C3 H3 126.7 . . ?
 C4 C3 C2 106.6(4) . . ?
 C4 C3 H3 126.7 . . ?
 O1 C4 C5 116.5(4) . . ?
 C3 C4 O1 110.8(4) . . ?
 C3 C4 C5 132.7(4) . . ?
 O2 C5 O3 124.3(4) . . ?
 O2 C5 C4 126.6(4) . . ?
 O3 C5 C4 109.1(3) . . ?
 O4 C7 H7 114.6 . . ?
 O4 C7 C9 99.1(5) . . ?
 O4 C7 C6 104.2(9) . . ?
 C9 C7 H7 114.6 . . ?
 C6 C7 H7 114.6 . . ?
 C6 C7 C9 108.1(9) . . ?
 O4 C7A H7A 113.1 . . ?
 O4 C7A C9 99.4(5) . . ?
 C9 C7A H7A 113.1 . . ?
 C6A C7A O4 106.8(10) . . ?
 C6A C7A H7A 113.1 . . ?
 C6A C7A C9 110.3(9) . . ?
 O4 C8 O5 112.2(3) . . ?
 O6 C8 O4 123.8(4) . . ?
 O6 C8 O5 124.0(4) . . ?
 O5 C9 C7 102.1(4) . . ?
 O5 C9 C7A 102.4(4) . . ?
 O5 C9 H9AA 111.4 . . ?
 O5 C9 H9AB 111.4 . . ?
 O5 C9 H9BC 111.3 . . ?
 O5 C9 H9BD 111.3 . . ?
 C7 C9 H9AA 111.4 . . ?
 C7 C9 H9AB 111.4 . . ?
 C7A C9 H9BC 111.3 . . ?
 C7A C9 H9BD 111.3 . . ?
 H9AA C9 H9AB 109.2 . . ?
 H9BC C9 H9BD 109.2 . . ?
 O3 C6 C7 103.5(12) . . ?
 O3 C6 H6A 111.1 . . ?
 O3 C6 H6B 111.1 . . ?
 C7 C6 H6A 111.1 . . ?
 C7 C6 H6B 111.1 . . ?
 H6A C6 H6B 109.0 . . ?
 O3 C6A H6AA 110.4 . . ?
 O3 C6A H6AB 110.4 . . ?
 C7A C6A O3 106.7(13) . . ?
 C7A C6A H6AA 110.4 . . ?
 C7A C6A H6AB 110.4 . . ?
 H6AA C6A H6AB 108.6 . . ?

loop_
  _geom_torsion_atom_site_label_1
  _geom_torsion_atom_site_label_2
  _geom_torsion_atom_site_label_3
  _geom_torsion_atom_site_label_4
  _geom_torsion
  _geom_torsion_site_symmetry_1
  _geom_torsion_site_symmetry_2
  _geom_torsion_site_symmetry_3
  _geom_torsion_site_symmetry_4
  _geom_torsion_publ_flag
 O1 C1 C2 C3 -0.3(6) . . . . ?
 O1 C4 C5 O2 -0.5(7) . . . . ?
 O1 C4 C5 O3 180.0(4) . . . . ?
 O4 C7 C9 O5 27.0(7) . . . . ?
 O4 C7 C6 O3 -68.3(13) . . . . ?
 O4 C7A C9 O5 -25.4(7) . . . . ?
 O4 C7A C6A O3 65.0(16) . . . . ?
 C1 O1 C4 C3 0.2(5) . . . . ?
 C1 O1 C4 C5 -179.6(4) . . . . ?
 C1 C2 C3 C4 0.4(6) . . . . ?
 C2 C3 C4 O1 -0.4(5) . . . . ?
 C2 C3 C4 C5 179.4(5) . . . . ?
 C3 C4 C5 O2 179.7(5) . . . . ?
 C3 C4 C5 O3 0.2(7) . . . . ?
 C4 O1 C1 C2 0.1(6) . . . . ?
 C5 O3 C6 C7 -144.1(7) . . . . ?
 C5 O3 C6A C7A 145.4(9) . . . . ?
 C7 O4 C8 O5 19.9(6) . . . . ?
 C7 O4 C8 O6 -160.9(6) . . . . ?
 C7A O4 C8 O5 -18.3(7) . . . . ?
 C7A O4 C8 O6 161.0(6) . . . . ?
 C8 O4 C7 C9 -28.8(7) . . . . ?
 C8 O4 C7 C6 -140.2(8) . . . . ?
 C8 O4 C7A C9 26.9(8) . . . . ?
 C8 O4 C7A C6A 141.6(10) . . . . ?
 C8 O5 C9 C7 -18.1(6) . . . . ?
 C8 O5 C9 C7A 17.3(7) . . . . ?
 C9 O5 C8 O4 -0.2(5) . . . . ?
 C9 O5 C8 O6 -179.5(4) . . . . ?
 C9 C7 C6 O3 -173.0(9) . . . . ?
 C9 C7A C6A O3 172.0(10) . . . . ?
 C6 O3 C5 O2 18.8(13) . . . . ?
 C6 O3 C5 C4 -161.6(12) . . . . ?
 C6 C7 C9 O5 135.3(9) . . . . ?
 C6A O3 C5 O2 -15.2(14) . . . . ?
 C6A O3 C5 C4 164.4(13) . . . . ?
 C6A C7A C9 O5 -137.3(11) . . . . ?

loop_
  _refln_index_h
  _refln_index_k
  _refln_index_l
  _refln_F_squared_meas
  _refln_F_squared_sigma
 1 0 0 313.77 20.7
 1 0 0 313.77 20.7
 -1 0 0 300.67 20.7
 -1 0 0 300.67 20.7
 2 0 0 69.89 5.4
 2 0 0 69.89 5.4
 -2 0 0 67.29 5.6
 -2 0 0 67.29 5.6
 3 0 0 970.3 65.39
 3 0 0 970.3 65.39
 4 0 0 2416.76 151.38
 4 0 0 2416.76 151.38
 -4 0 0 2350.96 151.58
 -4 0 0 2228.48 152.98
 -4 0 0 2038.3 151.48
 -4 0 0 2038.3 151.48
 -4 0 0 2228.58 152.98
 -4 0 0 2350.96 151.58
 -5 0 0 57.09 8.8
 -5 0 0 57.99 6.5
 -5 0 0 49.8 6.5
 -5 0 0 57.99 6.5
 -5 0 0 57.09 8.8
 -5 0 0 49.8 6.5
 6 0 0 215.18 14.5
 6 0 0 215.18 14.5
 -6 0 0 192.88 14.6
 -6 0 0 192.88 14.6
 -6 0 0 205.48 15.7
 -6 0 0 205.48 15.7
 7 0 0 8.5 2.1
 7 0 0 8.5 2.1
 7 0 0 13.1 2.3
 7 0 0 13.1 2.3
 -7 0 0 9.9 2.4
 -7 0 0 9.9 2.4
 -7 1 0 54.19 5.3
 -7 1 0 54.19 5.3
 7 -1 0 74.89 5.5
 7 -1 0 74.89 5.5
 7 -1 0 66.29 5
 7 -1 0 66.29 5
 -6 1 0 828.02 53.99
 -6 1 0 769.22 53.19
 -6 1 0 828.02 53.99
 -6 1 0 769.22 53.19
 6 -1 0 768.22 52.99
 6 -1 0 768.22 52.99
 -5 1 0 339.67 21.8
 -5 1 0 323.77 20.9
 -5 1 0 339.67 21.8
 -5 1 0 323.77 20.9
 5 -1 0 261.97 21.9
 5 -1 0 261.97 21.9
 5 -1 0 263.47 21.2
 5 -1 0 263.47 21.2
 -4 1 0 640.64 45.5
 -4 1 0 678.73 44.3
 -4 1 0 678.73 44.3
 -4 1 0 635.04 44.6
 -4 1 0 640.64 45.5
 -4 1 0 635.04 44.6
 4 -1 0 632.84 44.6
 4 -1 0 632.84 44.6
 -3 1 0 3003.5 197.28
 -3 1 0 3003.5 197.28
 3 -1 0 2899.31 197.18
 3 -1 0 2899.31 197.18
 -2 1 0 69.19 5.7
 -2 1 0 69.19 5.7
 2 -1 0 70.29 5.7
 2 -1 0 70.29 5.7
 -1 1 0 4893.11 350.86
 -1 1 0 4893.11 350.86
 1 -1 0 5653.23 350.86
 1 -1 0 5653.23 350.86
 0 1 0 0.3 1.1
 0 1 0 0.3 1.1
 0 -1 0 0.7 0.9
 0 -1 0 0.7 0.9
 1 1 0 6864.81 476.75
 1 1 0 6864.81 476.75
 1 1 0 7464.45 476.65
 1 1 0 7464.45 476.65
 2 1 0 62.39 5.7
 2 1 0 62.39 5.7
 -2 -1 0 87.19 5.8
 -2 -1 0 87.19 5.8
 3 1 0 3744.03 252.57
 3 1 0 3744.03 252.57
 -3 -1 0 3831.52 252.57
 -3 -1 0 3831.52 252.57
 4 1 0 858.21 61.29
 4 1 0 858.21 61.29
 -4 -1 0 951.6 61.39
 -4 -1 0 951.6 61.39
 5 1 0 327.27 23.3
 5 1 0 323.37 22.8
 5 1 0 323.37 22.8
 5 1 0 327.27 23.3
 6 1 0 1209.28 82.49
 6 1 0 1209.28 82.49
 6 1 0 1299.97 82.09
 6 1 0 1299.97 82.09
 -6 -1 0 1165.08 82.29
 -6 -1 0 1165.08 82.29
 7 1 0 99.29 6.7
 7 1 0 99.29 6.7
 7 1 0 90.59 6.9
 7 1 0 90.59 6.9
 -7 -1 0 86.49 7.1
 -7 -1 0 86.49 7.1
 -7 2 0 14.4 2.4
 -7 2 0 14.4 2.4
 7 -2 0 16 2
 7 -2 0 16 2
 7 -2 0 14.3 2.2
 7 -2 0 14.3 2.2
 -6 2 0 60.49 5.8
 -6 2 0 60.49 5.8
 -6 2 0 71.59 6
 -6 2 0 63.59 6.6
 -6 2 0 71.59 6
 -6 2 0 63.59 6.6
 6 -2 0 74.99 5.7
 6 -2 0 74.99 5.7
 -5 2 0 49.6 6.1
 -5 2 0 49.3 7
 -5 2 0 54.39 5
 -5 2 0 49.6 6.1
 -5 2 0 49.3 7
 -5 2 0 54.39 5
 5 -2 0 48.3 4.8
 5 -2 0 48.3 4.8
 -4 2 0 915.11 63.89
 -4 2 0 915.11 63.89
 -4 2 0 932.81 64.39
 -4 2 0 932.81 64.39
 4 -2 0 981.2 64.59
 4 -2 0 981.2 64.59
 -3 2 0 181.08 13.4
 -3 2 0 181.08 13.4
 -3 2 0 190.88 13.8
 -3 2 0 190.88 13.8
 3 -2 0 185.18 13.9
 3 -2 0 185.18 13.9
 -2 2 0 45 4.4
 -2 2 0 45 4.4
 2 -2 0 45.4 4.6
 2 -2 0 45.4 4.6
 -1 2 0 315.87 21.2
 -1 2 0 315.87 21.2
 1 -2 0 299.97 21.2
 1 -2 0 299.97 21.2
 1 2 0 267.67 20.9
 1 2 0 267.67 20.9
 -1 -2 0 332.77 21.4
 -1 -2 0 332.77 21.4
 2 2 0 39 5.9
 2 2 0 39 5.9
 -2 -2 0 38.9 6.4
 -2 -2 0 38.9 6.4
 3 2 0 208.18 15.3
 3 2 0 208.18 15.3
 -3 -2 0 200.28 16.9
 -3 -2 0 200.28 16.9
 4 2 0 1053.59 77.69
 4 2 0 1053.59 77.69
 -4 -2 0 1250.87 83.79
 -4 -2 0 1251.47 83.69
 5 2 0 70.49 6
 5 2 0 50.29 6.8
 5 2 0 59.59 5.6
 5 2 0 80.79 7.4
 5 2 0 80.79 7.4
 5 2 0 70.49 6
 5 2 0 79.49 7.8
 5 2 0 64.29 6.7
 5 2 0 59.59 5.6
 5 2 0 79.49 7.8
 5 2 0 65.99 5.8
 5 2 0 65.99 5.8
 5 2 0 64.29 6.7
 5 2 0 50.29 6.8
 6 2 0 110.89 8.5
 6 2 0 101.99 8
 6 2 0 108.49 7.7
 6 2 0 106.09 8.2
 6 2 0 93.59 7.8
 6 2 0 106.09 8.2
 6 2 0 100.29 8.7
 6 2 0 100.29 8.7
 6 2 0 110.89 8.5
 6 2 0 93.59 7.8
 6 2 0 101.99 8
 6 2 0 108.49 7.7
 -6 -2 0 93.49 8.2
 -6 -2 0 93.49 8.2
 7 2 0 18.8 2.1
 7 2 0 18.8 2.1
 7 2 0 17.8 2.4
 7 2 0 17.8 2.4
 -7 -2 0 18.6 3
 -7 -2 0 18.6 3
 -7 3 0 42.3 4.4
 -7 3 0 42.3 4.4
 7 -3 0 33 2.8
 7 -3 0 33 2.8
 -6 3 0 269.27 17.5
 -6 3 0 235.08 18
 -6 3 0 235.08 18
 -6 3 0 269.27 17.5
 6 -3 0 277.67 17.5
 6 -3 0 219.38 17.3
 6 -3 0 277.67 17.5
 6 -3 0 219.38 17.3
 -5 3 0 106.89 7.7
 -5 3 0 96.09 8.7
 -5 3 0 96.09 8.7
 -5 3 0 106.89 7.7
 -5 3 0 87.79 7.5
 -5 3 0 87.79 7.5
 5 -3 0 91.69 7.5
 5 -3 0 91.69 7.5
 -4 3 0 141.59 11
 -4 3 0 145.69 11.4
 -4 3 0 141.59 11
 -4 3 0 145.69 11.4
 4 -3 0 118.99 11.6
 4 -3 0 118.99 11.6
 -3 3 0 568.44 34.3
 -3 3 0 568.44 34.3
 -3 3 0 412.36 34
 -3 3 0 412.36 34
 3 -3 0 494.75 34.3
 3 -3 0 494.75 34.3
 -2 3 0 28.9 4.2
 -2 3 0 16.9 2.8
 -2 3 0 16.9 2.8
 -2 3 0 28.9 4.2
 2 -3 0 20.5 3.2
 2 -3 0 20.5 3.2
 -1 3 0 219.28 17.8
 -1 3 0 219.28 17.8
 1 -3 0 273.77 17.7
 1 -3 0 273.77 17.7
 0 3 0 0.9 2.2
 0 3 0 0.9 2.2
 0 -3 0 2.5 1.8
 0 -3 0 2.5 1.8
 1 3 0 376.66 24.7
 1 3 0 376.66 24.7
 1 3 0 319.87 24.2
 1 3 0 319.87 24.2
 -1 -3 0 344.77 24.8
 -1 -3 0 344.67 24.8
 2 3 0 20.2 3.9
 2 3 0 27.8 4.9
 2 3 0 27.8 4.9
 2 3 0 20.2 3.9
 -2 -3 0 31.8 6.6
 -2 -3 0 31.8 6.6
 3 3 0 683.83 47.1
 3 3 0 683.83 47.1
 4 3 0 168.78 14.1
 4 3 0 168.78 14.1
 -4 -3 0 176.58 17.8
 -4 -3 0 176.78 17.8
 5 3 0 118.39 9.5
 5 3 0 130.59 9.9
 5 3 0 130.69 9.3
 5 3 0 118.39 9.5
 5 3 0 141.09 10.7
 5 3 0 127.99 10.3
 5 3 0 117.49 11.9
 5 3 0 114.89 9.5
 5 3 0 137.89 9.8
 5 3 0 130.59 9.9
 5 3 0 114.89 9.5
 5 3 0 125.89 9.7
 5 3 0 130.69 9.3
 5 3 0 137.89 9.8
 5 3 0 127.99 10.3
 5 3 0 117.49 11.9
 5 3 0 141.09 10.7
 5 3 0 125.89 9.7
 6 3 0 260.17 19.8
 6 3 0 300.17 20.5
 6 3 0 290.47 19.7
 6 3 0 260.17 19.8
 6 3 0 324.27 20
 6 3 0 290.47 19.7
 6 3 0 300.17 20.5
 6 3 0 324.27 20
 6 3 0 290.77 20.3
 6 3 0 266.97 19.7
 6 3 0 290.77 20.3
 6 3 0 266.97 19.7
 -6 -3 0 280.07 19.9
 -6 -3 0 280.07 19.9
 7 3 0 38.3 3.1
 7 3 0 34.6 3.3
 7 3 0 34.6 3.3
 7 3 0 38.3 3.1
 -6 4 0 42.2 4
 -6 4 0 42.1 4.4
 -6 4 0 42.1 4.4
 -6 4 0 42.2 4
 6 -4 0 34.8 3.7
 6 -4 0 34.8 3.7
 -5 4 0 52.99 5.5
 -5 4 0 54.89 5
 -5 4 0 54.89 5
 -5 4 0 52.99 5.5
 5 -4 0 39.6 4.5
 5 -4 0 39.6 4.5
 -4 4 0 207.08 14.4
 -4 4 0 207.08 14.4
 -4 4 0 201.78 15.1
 -4 4 0 201.78 15.1
 -3 4 0 96.79 7.7
 -3 4 0 96.79 7.7
 3 -4 0 87.29 9
 3 -4 0 87.29 9
 -2 4 0 24.2 4.4
 -2 4 0 29.9 3.8
 -2 4 0 24.2 4.4
 -2 4 0 29.9 3.8
 2 -4 0 22.8 3.8
 2 -4 0 22.8 3.8
 -1 4 0 301.67 21.7
 -1 4 0 301.67 21.7
 1 -4 0 280.47 20.8
 1 -4 0 280.47 20.8
 0 4 0 8128.19 583.34
 0 4 0 9168.68 584.44
 0 4 0 8128.19 583.34
 0 4 0 9168.68 584.44
 0 -4 0 8987.4 583.64
 0 -4 0 8987.4 583.64
 1 4 0 162.78 13.6
 1 4 0 162.78 13.6
 -1 -4 0 157.48 12.4
 -1 -4 0 157.48 12.4
 -2 -4 0 39 6.9
 -2 -4 0 39 7
 3 4 0 52.09 8.1
 3 4 0 52.09 8.1
 4 4 0 303.07 20.2
 4 4 0 275.37 19.7
 4 4 0 257.57 19.7
 4 4 0 274.07 20.2
 4 4 0 257.57 19.7
 4 4 0 319.77 21
 4 4 0 307.97 20
 4 4 0 303.07 20.2
 4 4 0 257.07 20
 4 4 0 263.57 20.6
 4 4 0 319.77 21
 4 4 0 263.57 20.6
 4 4 0 321.17 22.5
 4 4 0 274.07 20.2
 4 4 0 257.07 20
 4 4 0 275.37 19.7
 4 4 0 321.17 22.5
 4 4 0 307.97 20
 5 4 0 75.39 5.9
 5 4 0 63.19 5.7
 5 4 0 68.99 6.3
 5 4 0 63.19 5.7
 5 4 0 68.99 6.3
 5 4 0 68.59 7.4
 5 4 0 75.39 5.9
 5 4 0 76.99 9.1
 5 4 0 60.59 6.1
 5 4 0 75.79 6.9
 5 4 0 76.99 9.1
 5 4 0 65.09 6.7
 5 4 0 75.79 6.9
 5 4 0 72.99 6.2
 5 4 0 72.99 6.2
 5 4 0 68.59 7.4
 5 4 0 60.59 6.1
 5 4 0 65.09 6.7
 6 4 0 41.4 3.7
 6 4 0 40.6 3.9
 6 4 0 46.6 4.2
 6 4 0 41.4 3.7
 6 4 0 47.9 4.6
 6 4 0 44.2 4
 6 4 0 44.2 4
 6 4 0 47.9 4.6
 6 4 0 46.6 4.2
 6 4 0 40.6 3.9
 -6 5 0 44.7 3.8
 -6 5 0 44.7 3.8
 6 -5 0 46.3 3.5
 6 -5 0 46.3 3.5
 -5 5 0 22.3 3.4
 -5 5 0 22.3 3.4
 -5 5 0 31.2 3.6
 -5 5 0 31.2 3.6
 -5 5 0 27.8 3.6
 -5 5 0 27.8 3.6
 5 -5 0 22.7 2.9
 5 -5 0 22.7 2.9
 -4 5 0 32.7 4.1
 -4 5 0 24.7 3.8
 -4 5 0 24.1 4.2
 -4 5 0 32.7 4.1
 -4 5 0 24 3.6
 -4 5 0 24.1 4.2
 -4 5 0 24.7 3.8
 -4 5 0 24 3.6
 4 -5 0 29 3.7
 4 -5 0 29 3.7
 -3 5 0 81.89 7.8
 -3 5 0 97.89 7.2
 -3 5 0 81.89 7.8
 -3 5 0 83.39 12.1
 -3 5 0 93.09 8.3
 -3 5 0 83.39 12.1
 -3 5 0 93.09 8.3
 -3 5 0 97.89 7.2
 3 -5 0 109.39 7.9
 3 -5 0 109.39 7.9
 -2 5 0 43.8 6
 -2 5 0 28.4 4.8
 -2 5 0 28.4 4.8
 -2 5 0 33.2 3.8
 -2 5 0 35.2 5.3
 -2 5 0 43.8 6
 -2 5 0 33.2 3.8
 -2 5 0 35.2 5.3
 2 -5 0 42.3 4.1
 2 -5 0 42.3 4.1
 1 -5 0 6.4 3.2
 1 -5 0 6.4 3.2
 0 -5 0 24.1 6
 0 -5 0 24.1 6
 1 5 0 239.38 19
 1 5 0 239.38 19
 2 5 0 19.9 5.6
 2 5 0 17.9 4.3
 2 5 0 17.9 4.3
 2 5 0 12 7.6
 2 5 0 19.9 5.6
 2 5 0 20.3 4.2
 2 5 0 12 7.6
 2 5 0 13.4 5.5
 2 5 0 24.6 4.1
 2 5 0 28.4 4.4
 2 5 0 15 3.3
 2 5 0 7.4 3.9
 2 5 0 12.7 4.4
 2 5 0 14 4.9
 2 5 0 21.3 4.4
 2 5 0 14 4.9
 2 5 0 18.2 4.1
 2 5 0 20.3 4.2
 2 5 0 14.6 4.4
 2 5 0 12.7 4.4
 2 5 0 15 3.3
 2 5 0 25.9 6.1
 2 5 0 14.6 4.4
 2 5 0 18.2 4.1
 2 5 0 25.9 6.1
 2 5 0 7.4 3.9
 2 5 0 21.3 4.4
 2 5 0 24.6 4.1
 2 5 0 28.4 4.4
 2 5 0 13.4 5.5
 3 5 0 141.69 10.2
 3 5 0 123.69 10.1
 3 5 0 143.59 10.2
 3 5 0 142.89 10.4
 3 5 0 154.78 10.5
 3 5 0 112.69 9.8
 3 5 0 123.69 10.1
 3 5 0 112.89 10.2
 3 5 0 113.29 11.9
 3 5 0 154.78 10.5
 3 5 0 132.99 10.4
 3 5 0 110.09 10.8
 3 5 0 141.69 10.2
 3 5 0 156.58 13.3
 3 5 0 127.29 10.2
 3 5 0 138.79 9.9
 3 5 0 132.99 10.4
 3 5 0 138.59 9.8
 3 5 0 138.79 9.9
 3 5 0 112.89 10.2
 3 5 0 112.69 9.8
 3 5 0 133.19 10.9
 3 5 0 156.58 13.3
 3 5 0 133.19 10.9
 3 5 0 110.09 10.8
 3 5 0 138.59 9.8
 3 5 0 127.29 10.2
 3 5 0 143.59 10.2
 3 5 0 142.89 10.4
 3 5 0 113.29 11.9
 4 5 0 40.4 4.7
 4 5 0 38.3 3.8
 4 5 0 38.3 3.8
 4 5 0 34.8 5.6
 4 5 0 34.1 5.4
 4 5 0 33.4 4.8
 4 5 0 35.5 4.5
 4 5 0 38.4 4.1
 4 5 0 40.1 4.2
 4 5 0 34 5.6
 4 5 0 34 5.6
 4 5 0 34.1 5.4
 4 5 0 40.4 4.7
 4 5 0 43.3 8.4
 4 5 0 35.5 4.5
 4 5 0 37.9 4.9
 4 5 0 37.9 4.9
 4 5 0 33.4 4.8
 4 5 0 43.3 8.4
 4 5 0 34.8 5.6
 4 5 0 38.4 4.1
 4 5 0 40.1 4.2
 5 5 0 29.6 4.2
 5 5 0 29.6 4.2
 5 5 0 26.6 3.8
 5 5 0 28.4 3.4
 5 5 0 26.6 3.8
 5 5 0 30.1 3.2
 5 5 0 28.4 3.4
 5 5 0 33.7 5.1
 5 5 0 28.4 3.4
 5 5 0 28.4 3.4
 5 5 0 33.7 5.1
 5 5 0 25.6 3.1
 5 5 0 27.5 4
 5 5 0 25.6 3.1
 5 5 0 27.5 4
 5 5 0 30.1 3.2
 6 5 0 37.5 3.4
 6 5 0 43.1 3.7
 6 5 0 34.5 3.5
 6 5 0 43.1 3.7
 6 5 0 37.5 3.4
 6 5 0 34.5 3.5
 -5 6 0 27.6 2.6
 -5 6 0 27.6 2.6
 5 -6 0 26.1 2.6
 5 -6 0 26.1 2.6
 -4 6 0 39.9 4.2
 -4 6 0 33.1 4.2
 -4 6 0 33.1 4.2
 -4 6 0 39.9 4.2
 4 -6 0 49.5 4
 4 -6 0 49.5 4
 -3 6 0 27.5 4.5
 -3 6 0 29.8 3.9
 -3 6 0 25.8 4.8
 -3 6 0 29.8 3.9
 -3 6 0 27.5 4.5
 -3 6 0 25.8 4.8
 -3 6 0 24.5 5.2
 -3 6 0 24.5 5.2
 -2 6 0 9.2 3.4
 -2 6 0 5.4 3.2
 -2 6 0 9.9 4.6
 -2 6 0 9.2 3.4
 -2 6 0 9.9 4.6
 -2 6 0 5.4 3.2
 2 -6 0 10.6 2.7
 2 -6 0 10.6 2.7
 -1 6 0 93.39 8.3
 -1 6 0 95.79 7.5
 -1 6 0 93.39 8.3
 -1 6 0 93.49 7.7
 -1 6 0 99.89 10.2
 -1 6 0 95.79 7.5
 -1 6 0 93.49 7.7
 -1 6 0 99.89 10.2
 0 6 0 1008.4 64.99
 0 6 0 1020.8 65.09
 0 6 0 916.11 67.09
 0 6 0 903.41 65.19
 0 6 0 1008.4 64.99
 0 6 0 832.32 65.39
 0 6 0 972.8 64.59
 0 6 0 1056.89 64.99
 0 6 0 832.32 65.39
 0 6 0 916.11 67.09
 0 6 0 1056.89 64.99
 0 6 0 1020.8 65.09
 0 6 0 972.8 64.59
 0 6 0 903.41 65.19
 1 6 0 83.69 7.3
 1 6 0 84.89 7.9
 1 6 0 72.49 9.3
 1 6 0 77.29 7.2
 1 6 0 77.29 7.2
 1 6 0 88.49 7.5
 1 6 0 80.99 6.6
 1 6 0 81.39 8.2
 1 6 0 83.69 7.3
 1 6 0 77.79 7.4
 1 6 0 80.99 6.6
 1 6 0 81.39 8.2
 1 6 0 84.89 7.9
 1 6 0 80.79 6.9
 1 6 0 77.79 7.4
 1 6 0 88.49 7.5
 1 6 0 80.79 6.9
 1 6 0 72.49 9.3
 2 6 0 16.3 3.5
 2 6 0 21.7 4.5
 2 6 0 20.7 5.2
 2 6 0 20.7 5.2
 2 6 0 20.5 3.6
 2 6 0 23.6 7.7
 2 6 0 18.8 2.8
 2 6 0 24.4 4.7
 2 6 0 23.2 3.6
 2 6 0 23 3.7
 2 6 0 23.2 3.6
 2 6 0 18.3 3
 2 6 0 24.4 4.7
 2 6 0 20.5 3.6
 2 6 0 13 6.9
 2 6 0 13 6.9
 2 6 0 18.7 3.3
 2 6 0 16.3 3.5
 2 6 0 23.6 7.7
 2 6 0 23 3.7
 2 6 0 18.3 3
 2 6 0 18.9 4
 2 6 0 18.9 4
 2 6 0 21.7 4.5
 2 6 0 18.7 3.3
 2 6 0 18.8 2.8
 3 6 0 4.1 3.6
 3 6 0 4.4 2.3
 3 6 0 6.3 2.6
 3 6 0 3.6 3
 3 6 0 5.1 1.9
 3 6 0 7.5 4.2
 3 6 0 14.5 4.5
 3 6 0 18.4 9.8
 3 6 0 12.3 4.1
 3 6 0 3.6 3
 3 6 0 4.4 2.3
 3 6 0 7.5 4.2
 3 6 0 6.3 2.6
 3 6 0 18.4 9.8
 3 6 0 4.1 3.6
 3 6 0 12.4 2.7
 3 6 0 12.1 3.1
 3 6 0 12.1 3.1
 3 6 0 14.5 4.5
 3 6 0 12.4 2.7
 3 6 0 6.6 3.3
 3 6 0 6.6 3.3
 3 6 0 5.1 1.9
 3 6 0 12.3 4.1
 4 6 0 42.7 4.6
 4 6 0 48.8 4.1
 4 6 0 45.7 4.4
 4 6 0 47 5.1
 4 6 0 49.1 5.1
 4 6 0 43 4.2
 4 6 0 48.8 4.1
 4 6 0 49.1 5.1
 4 6 0 44.2 3.8
 4 6 0 45.7 4.4
 4 6 0 42.7 4.6
 4 6 0 44.2 3.8
 4 6 0 47 5.1
 4 6 0 43 4.2
 5 6 0 46.2 4.1
 5 6 0 44.2 3.6
 5 6 0 46 3.7
 5 6 0 46 3.7
 5 6 0 46.2 4.1
 5 6 0 47.9 3.8
 5 6 0 47.9 3.8
 5 6 0 41.4 3.6
 5 6 0 44.2 3.6
 5 6 0 41.4 3.6
 -3 7 0 1.9 1.8
 -3 7 0 1.9 1.8
 -3 7 0 4 1.9
 -3 7 0 4 1.9
 -2 7 0 10.2 2.7
 -2 7 0 10.7 3.2
 -2 7 0 10.2 2.7
 -2 7 0 9.6 2.6
 -2 7 0 9.6 2.6
 -2 7 0 8.3 2.9
 -2 7 0 10.7 3.2
 -2 7 0 8.3 2.9
 -1 7 0 9.8 3
 -1 7 0 4 2.3
 -1 7 0 9.8 3
 -1 7 0 11.7 2.9
 -1 7 0 11.7 2.9
 -1 7 0 6 3.4
 -1 7 0 3.1 2.6
 -1 7 0 3.1 2.6
 -1 7 0 6 3.4
 -1 7 0 4 2.3
 0 7 0 7.2 2.5
 0 7 0 13 3.3
 0 7 0 7.2 2
 0 7 0 7.3 3.6
 0 7 0 6.1 2
 0 7 0 13 3.3
 0 7 0 7.2 2.5
 0 7 0 7.2 2
 0 7 0 7.3 3.6
 0 7 0 11.1 2.6
 0 7 0 11.1 2.6
 0 7 0 6.1 2
 1 7 0 28.3 3.7
 1 7 0 38.8 5.4
 1 7 0 34.8 3.4
 1 7 0 30.8 3.2
 1 7 0 28.7 5
 1 7 0 28.3 3.7
 1 7 0 35.7 3.6
 1 7 0 28.7 5
 1 7 0 25 3.5
 1 7 0 30.8 3.2
 1 7 0 35.7 3.6
 1 7 0 25 3.5
 1 7 0 38.8 5.4
 1 7 0 34.8 3.4
 2 7 0 12.2 2.8
 2 7 0 10.3 2.9
 2 7 0 10.3 2.9
 2 7 0 14.4 2.5
 2 7 0 14.4 2.5
 2 7 0 12.4 2.2
 2 7 0 12.2 3.1
 2 7 0 12.4 2.2
 2 7 0 12.2 2.8
 2 7 0 12.2 3.1
 2 7 0 12.6 2.4
 2 7 0 12.6 2.4
 2 7 0 11.9 3.6
 2 7 0 11.9 3.6
 3 7 0 6.5 1.9
 3 7 0 6.9 1.4
 3 7 0 6.9 1.4
 3 7 0 9.3 2.6
 3 7 0 7.3 1.7
 3 7 0 7.4 1.9
 3 7 0 11.4 2.4
 3 7 0 11.4 2.4
 3 7 0 6.5 1.9
 3 7 0 7.4 1.9
 3 7 0 9.3 2.6
 3 7 0 7.3 1.7
 3 7 1 9.2 2.1
 3 7 1 8.8 2
 3 7 1 15.9 2.8
 3 7 1 15.9 2.8
 3 7 1 9.2 2.1
 3 7 1 8.9 1.9
 3 7 1 11.2 1.6
 3 7 1 8.9 1.9
 3 7 1 12.5 2.1
 3 7 1 11.2 1.6
 3 7 1 8.8 2
 3 7 1 12.5 2.1
 2 7 1 9 2.4
 2 7 1 9.1 2.6
 2 7 1 8.3 2.8
 2 7 1 13 3.3
 2 7 1 13 3.3
 2 7 1 9 2.4
 2 7 1 9.1 2.6
 2 7 1 8.2 3.5
 2 7 1 6.2 2
 2 7 1 11.3 2.5
 2 7 1 8.2 3.5
 2 7 1 11.3 2.5
 2 7 1 6.2 2
 2 7 1 8.3 2.8
 1 7 1 3.8 2.2
 1 7 1 6.8 2.6
 1 7 1 6 2.8
 1 7 1 6 2.8
 1 7 1 3.6 1.8
 1 7 1 3.6 1.8
 1 7 1 -0.3 3.3
 1 7 1 3.8 2.2
 1 7 1 -0.3 3.3
 1 7 1 -0.5 1.8
 1 7 1 -0.5 1.8
 1 7 1 6.8 2.6
 0 7 1 17.5 3
 0 7 1 17.5 3
 0 7 1 18.8 4.4
 0 7 1 18.7 2.7
 0 7 1 17.3 2.6
 0 7 1 17.3 2.6
 0 7 1 18.7 2.7
 0 7 1 18.8 4.4
 -1 7 1 99.19 8.4
 -1 7 1 99.19 8.4
 -1 7 1 127.29 9.7
 -1 7 1 119.69 8.6
 -1 7 1 110.39 8.1
 -1 7 1 127.29 9.7
 -1 7 1 119.69 8.6
 -1 7 1 101.79 8.2
 -1 7 1 110.39 8.1
 -1 7 1 101.79 8.2
 -2 7 1 5.6 2.9
 -2 7 1 5.2 2.4
 -2 7 1 5.6 2.9
 -2 7 1 1.7 2.1
 -2 7 1 5.2 2.4
 -2 7 1 3.2 2.5
 -2 7 1 1.7 2.1
 -2 7 1 3.2 2.5
 3 -7 -1 5.9 1.4
 3 -7 -1 5.9 1.4
 -3 7 1 3.3 1.8
 -3 7 1 4.3 2.1
 -3 7 1 3.3 1.8
 -3 7 1 4.3 2.1
 5 6 1 22.2 2.2
 5 6 1 22.2 2.2
 5 6 1 21.3 2.4
 5 6 1 21.3 2.4
 4 6 1 20.1 3.9
 4 6 1 28.1 3.4
 4 6 1 18.5 3
 4 6 1 17.3 2.9
 4 6 1 18.5 3
 4 6 1 17.1 2.4
 4 6 1 17.1 2.4
 4 6 1 16.3 2.6
 4 6 1 19.7 3.1
 4 6 1 19.7 3.1
 4 6 1 20.1 3.9
 4 6 1 16.3 2.6
 4 6 1 28.1 3.4
 4 6 1 17.3 2.9
 3 6 1 70.39 7.7
 3 6 1 77.79 6.3
 3 6 1 82.59 6.9
 3 6 1 74.09 8.3
 3 6 1 82.59 6.9
 3 6 1 81.69 6.6
 3 6 1 70.39 7.7
 3 6 1 74.09 8.3
 3 6 1 72.79 7
 3 6 1 86.69 7.2
 3 6 1 86.69 7.2
 3 6 1 84.29 6.7
 3 6 1 84.29 6.7
 3 6 1 82.29 6.5
 3 6 1 81.69 6.6
 3 6 1 82.29 6.5
 3 6 1 77.79 6.3
 3 6 1 72.79 7
 2 6 1 27.1 4.2
 2 6 1 22.9 5.5
 2 6 1 25.9 4
 2 6 1 22 3.7
 2 6 1 16.5 3.5
 2 6 1 16.5 3.5
 2 6 1 19.6 3.2
 2 6 1 24.9 5.3
 2 6 1 22 3.7
 2 6 1 25.9 4
 2 6 1 27.1 4.2
 2 6 1 22.9 5.5
 2 6 1 19.6 3.7
 2 6 1 23.4 3.1
 2 6 1 19.6 3.2
 2 6 1 23.4 3.1
 2 6 1 19.6 3.7
 2 6 1 24.9 5.3
 1 6 1 154.38 12.6
 1 6 1 191.28 13
 1 6 1 181.98 13.1
 1 6 1 171.68 13
 1 6 1 186.08 12.9
 1 6 1 157.38 14.9
 1 6 1 168.18 13.7
 1 6 1 181.98 13.1
 1 6 1 173.88 12.6
 1 6 1 191.28 13
 1 6 1 173.88 12.6
 1 6 1 157.38 14.9
 1 6 1 171.68 13
 1 6 1 186.08 12.9
 1 6 1 154.38 12.6
 1 6 1 168.18 13.7
 0 6 1 444.66 29.6
 0 6 1 424.66 30.3
 0 6 1 415.76 29.9
 0 6 1 444.66 29.6
 0 6 1 424.66 30.3
 0 6 1 415.76 29.9
 -1 6 1 186.28 13.7
 -1 6 1 207.18 16.1
 -1 6 1 159.98 13.5
 -1 6 1 207.18 16.1
 -1 6 1 159.98 13.5
 -1 6 1 195.78 14.2
 -1 6 1 180.88 14.1
 -1 6 1 180.88 14.1
 -1 6 1 225.28 14
 -1 6 1 225.28 14
 -1 6 1 186.28 13.7
 -1 6 1 195.78 14.2
 2 -6 -1 14.7 3
 2 -6 -1 14.7 3
 -2 6 1 11.2 3.4
 -2 6 1 13.7 5
 -2 6 1 18.3 3.9
 -2 6 1 18.3 3.9
 -2 6 1 13.7 5
 -2 6 1 11.2 3.4
 -2 6 1 6.7 3.3
 -2 6 1 6.7 3.3
 3 -6 -1 1.6 2.1
 3 -6 -1 1.6 2.1
 -3 6 1 -2.5 2.7
 -3 6 1 2.1 1.8
 -3 6 1 5.5 3.6
 -3 6 1 5.5 3.6
 -3 6 1 -4.2 2.8
 -3 6 1 -4.2 2.8
 -3 6 1 2.1 1.8
 -3 6 1 -2.5 2.7
 4 -6 -1 20.2 2.7
 4 -6 -1 20.2 2.7
 -4 6 1 22.3 2.9
 -4 6 1 22.3 2.9
 6 5 1 18.2 2
 6 5 1 22.6 2.7
 6 5 1 20.7 2.3
 6 5 1 20.7 2.3
 6 5 1 22.6 2.7
 6 5 1 18.2 2
 5 5 1 57.59 4.8
 5 5 1 59.49 5
 5 5 1 56.69 5.2
 5 5 1 58.49 5.7
 5 5 1 59.49 5
 5 5 1 60.79 4.5
 5 5 1 58.49 5.7
 5 5 1 63.59 5.3
 5 5 1 52.29 5.2
 5 5 1 63.59 5.3
 5 5 1 56.69 5.2
 5 5 1 57.59 4.8
 5 5 1 52.29 5.2
 5 5 1 60.79 4.5
 4 5 1 11.9 3
 4 5 1 14.2 4.1
 4 5 1 11 3.5
 4 5 1 16.6 3
 4 5 1 17.7 3.9
 4 5 1 14.2 4.1
 4 5 1 17.7 3.9
 4 5 1 15.4 3.5
 4 5 1 15.5 3.1
 4 5 1 11 3.5
 4 5 1 16.6 3
 4 5 1 15.4 3.5
 4 5 1 15.5 3.1
 4 5 1 16.8 2.5
 4 5 1 11.9 3
 4 5 1 16.8 2.5
 3 5 1 130.79 9.4
 3 5 1 111.39 9.5
 3 5 1 111.39 9.5
 3 5 1 117.49 9.6
 3 5 1 123.59 9.5
 3 5 1 119.09 10.2
 3 5 1 117.49 9.6
 3 5 1 109.39 9.5
 3 5 1 109.39 9.5
 3 5 1 123.59 9
 3 5 1 115.19 9.1
 3 5 1 124.19 9.1
 3 5 1 130.79 9.4
 3 5 1 119.09 10.2
 3 5 1 117.49 10.4
 3 5 1 123.59 9.5
 3 5 1 115.19 9.1
 3 5 1 117.49 10.4
 3 5 1 124.19 9.1
 3 5 1 123.59 9
 2 5 1 9.1 3.5
 2 5 1 3.9 4
 2 5 1 8.1 3.5
 2 5 1 6.8 5.1
 2 5 1 11.1 5.8
 2 5 1 6.4 4
 2 5 1 3.9 4
 2 5 1 9.4 4
 2 5 1 8.6 2.7
 2 5 1 0.9 3.5
 2 5 1 9.1 3.5
 2 5 1 6.4 4
 2 5 1 6.8 5.1
 2 5 1 12.8 5.5
 2 5 1 -2.3 3.8
 2 5 1 12.8 5.5
 2 5 1 8.1 3.5
 2 5 1 9.4 4
 2 5 1 6.4 3.8
 2 5 1 11.1 5.8
 2 5 1 8.6 2.7
 2 5 1 6.4 3.8
 2 5 1 -2.3 3.8
 2 5 1 0.9 3.5
 -1 -5 -1 38.7 5.6
 -1 -5 -1 38.7 5.6
 1 5 1 43.9 9.1
 1 5 1 43.9 9.1
 0 -5 -1 36.8 5.8
 0 -5 -1 36.8 5.8
 0 5 1 33.3 7.1
 0 5 1 33.3 7.1
 1 -5 -1 332.67 25.2
 1 -5 -1 332.67 25.2
 2 -5 -1 52.99 5.7
 2 -5 -1 52.99 5.7
 -2 5 1 32.1 5.6
 -2 5 1 49.9 5.8
 -2 5 1 32.1 5.6
 -2 5 1 33.4 7.3
 -2 5 1 33.4 7.3
 -2 5 1 49.9 5.8
 3 -5 -1 63.49 6.3
 3 -5 -1 63.49 6.3
 -3 5 1 73.99 5.9
 -3 5 1 79.99 6.5
 -3 5 1 84.59 8.3
 -3 5 1 73.99 5.9
 -3 5 1 56.89 6.5
 -3 5 1 84.59 8.3
 -3 5 1 56.89 6.5
 -3 5 1 79.99 6.5
 4 -5 -1 7.1 2.4
 4 -5 -1 7.1 2.4
 -4 5 1 7.6 2.8
 -4 5 1 12.2 3.2
 -4 5 1 12.2 3.2
 -4 5 1 7.6 2.8
 5 -5 -1 36.4 3.5
 5 -5 -1 36.4 3.5
 -5 5 1 33.1 4.3
 -5 5 1 33.1 4.3
 -5 5 1 40.8 4
 -5 5 1 40.8 4
 6 4 1 31.4 3.5
 6 4 1 36.8 4
 6 4 1 31.4 3.5
 6 4 1 36.8 4
 6 4 1 33.2 3
 6 4 1 30.2 3.3
 6 4 1 30.2 3.3
 6 4 1 33.2 3
 6 4 1 28.2 3.3
 6 4 1 28.2 3.3
 5 4 1 59.29 5.5
 5 4 1 60.79 5.6
 5 4 1 76.39 7.5
 5 4 1 59.29 5.5
 5 4 1 71.29 6.1
 5 4 1 76.39 7.5
 5 4 1 72.39 6.2
 5 4 1 67.19 6.7
 5 4 1 67.19 6.7
 5 4 1 72.39 6.2
 5 4 1 60.79 5.6
 5 4 1 71.29 6.1
 4 4 1 50.59 4.6
 4 4 1 50.29 4.9
 4 4 1 53.59 5.5
 4 4 1 50.29 4.9
 4 4 1 50.09 6.7
 4 4 1 38.1 6
 4 4 1 61.49 5.3
 4 4 1 53.19 5.3
 4 4 1 39 4.5
 4 4 1 38.1 6
 4 4 1 50.39 5.9
 4 4 1 61.49 5.3
 4 4 1 50.59 4.6
 4 4 1 53.59 5.5
 4 4 1 53.19 5.3
 4 4 1 39 4.5
 4 4 1 50.09 6.7
 4 4 1 50.39 5.9
 3 4 1 352.76 26
 3 4 1 352.76 26
 -1 -4 -1 1188.88 75.49
 -1 -4 -1 1188.78 75.49
 1 4 1 919.01 70.89
 1 4 1 919.01 70.89
 1 -4 -1 593.94 41
 1 -4 -1 593.94 41
 -1 4 1 559.64 40.3
 -1 4 1 559.64 40.3
 2 -4 -1 90.29 8.6
 2 -4 -1 90.29 8.6
 -2 4 1 82.29 9
 -2 4 1 102.29 7.5
 -2 4 1 82.29 9
 -2 4 1 102.29 7.5
 3 -4 -1 4.7 3.6
 3 -4 -1 4.7 3.6
 -3 4 1 0.3 4
 -3 4 1 3.8 2.4
 -3 4 1 2.7 2.9
 -3 4 1 2.7 2.9
 -3 4 1 3.8 2.4
 -3 4 1 0.3 4
 -4 4 1 97.69 7.6
 -4 4 1 97.69 7.6
 5 -4 -1 3.4 2.1
 5 -4 -1 3.4 2.1
 -5 4 1 6.2 2.3
 -5 4 1 6.2 2.3
 -5 4 1 1.4 2.9
 -5 4 1 1.4 2.9
 6 -4 -1 149.88 10.7
 6 -4 -1 149.88 10.7
 -6 4 1 156.78 11
 -6 4 1 156.78 11
 -7 -3 -1 45.7 3.9
 -7 -3 -1 45.7 3.9
 7 3 1 50.49 4
 7 3 1 50.49 4
 -6 -3 -1 76.09 6.8
 -6 -3 -1 76.09 6.8
 6 3 1 86.29 6.4
 6 3 1 94.59 7.2
 6 3 1 88.49 6.8
 6 3 1 77.99 6.5
 6 3 1 76.69 6.6
 6 3 1 86.29 6.4
 6 3 1 88.49 6.8
 6 3 1 77.99 6.5
 6 3 1 94.59 7.2
 6 3 1 76.69 6.6
 -5 -3 -1 54.89 5.3
 -5 -3 -1 54.89 5.3
 5 3 1 50.49 4.7
 5 3 1 60.19 6.7
 5 3 1 50.59 5.4
 5 3 1 55.39 4.9
 5 3 1 60.19 6.7
 5 3 1 50.59 5.4
 5 3 1 51.79 5.3
 5 3 1 50.69 6
 5 3 1 68.79 8.6
 5 3 1 68.79 8.6
 5 3 1 55.39 4.9
 5 3 1 50.69 6
 5 3 1 50.49 4.7
 5 3 1 51.79 5.3
 -4 -3 -1 9.4 5.7
 -4 -3 -1 9.4 5.7
 4 3 1 15.2 4.3
 4 3 1 15.2 4.3
 3 3 1 626.04 43.2
 3 3 1 626.04 43.2
 -2 -3 -1 -1.3 3
 -2 -3 -1 -1.3 3
 2 3 1 3.9 2.8
 2 3 1 3.9 2.8
 -1 -3 -1 490.55 33.7
 -1 -3 -1 490.65 33.7
 1 3 1 552.34 34.6
 1 3 1 406.26 32.9
 1 3 1 406.26 32.9
 1 3 1 552.34 34.6
 0 -3 -1 53.39 6.2
 0 -3 -1 53.39 6.2
 0 3 1 69.09 6.9
 0 3 1 64.09 6.2
 0 3 1 69.09 6.9
 0 3 1 64.09 6.2
 1 -3 -1 2922.91 180.08
 1 -3 -1 2922.91 180.08
 -1 3 1 2454.05 179.78
 -1 3 1 2454.05 179.78
 2 -3 -1 50.99 5
 2 -3 -1 50.99 5
 -2 3 1 44.5 4.9
 -2 3 1 44.6 4.7
 -2 3 1 44.6 4.7
 -2 3 1 44.5 4.9
 3 -3 -1 315.57 25.7
 3 -3 -1 315.57 25.7
 -3 3 1 394.16 25.4
 -3 3 1 375.96 25.9
 -3 3 1 375.96 25.9
 -3 3 1 394.16 25.4
 4 -3 -1 87.89 9.9
 4 -3 -1 87.89 9.9
 -4 3 1 103.09 9.8
 -4 3 1 103.09 9.8
 5 -3 -1 97.79 8.1
 5 -3 -1 97.79 8.1
 -5 3 1 83.69 9
 -5 3 1 99.19 7.6
 -5 3 1 99.19 7.6
 -5 3 1 83.69 9
 6 -3 -1 17 2.7
 6 -3 -1 17 2.7
 -6 3 1 16.2 3.5
 -6 3 1 16.2 3.5
 7 -3 -1 34.5 2.8
 7 -3 -1 34.5 2.8
 -7 -2 -1 1.2 2.1
 -7 -2 -1 1.2 2.1
 7 2 1 2.5 1.6
 7 2 1 0.3 1.6
 7 2 1 2.5 1.6
 7 2 1 0.3 1.6
 -6 -2 -1 46 4.9
 -6 -2 -1 46 4.9
 6 2 1 43.5 4.6
 6 2 1 54.89 5.4
 6 2 1 43.3 5
 6 2 1 40.1 4.3
 6 2 1 43.5 4.6
 6 2 1 43.3 5
 6 2 1 54.89 5.4
 6 2 1 42.6 4
 6 2 1 42.6 4
 6 2 1 40.1 4.3
 -5 -2 -1 155.88 13
 -5 -2 -1 155.88 13
 5 2 1 184.68 12.8
 5 2 1 168.28 12.4
 5 2 1 167.08 13.8
 5 2 1 144.99 13.1
 5 2 1 193.68 12.4
 5 2 1 184.08 13.7
 5 2 1 184.68 12.8
 5 2 1 144.99 13.1
 5 2 1 167.08 13.8
 5 2 1 193.68 12.4
 5 2 1 168.28 12.4
 5 2 1 184.08 13.7
 -4 -2 -1 102.69 12.5
 -4 -2 -1 102.69 12.5
 4 2 1 140.19 10.6
 4 2 1 140.19 10.6
 -3 -2 -1 1329.37 84.39
 -3 -2 -1 1329.37 84.39
 3 2 1 1128.09 82.59
 3 2 1 1128.09 82.59
 2 2 1 84.29 7.7
 2 2 1 84.29 7.7
 -1 -2 -1 5238.38 333.57
 -1 -2 -1 5238.68 333.57
 1 2 1 4760.72 332.87
 1 2 1 4760.72 332.87
 1 -2 -1 1563.04 101.19
 1 -2 -1 1563.04 101.19
 -1 2 1 1461.25 101.09
 -1 2 1 1461.25 101.09
 2 -2 -1 580.14 40.5
 2 -2 -1 580.14 40.5
 -2 2 1 610.54 40.6
 -2 2 1 610.54 40.6
 3 -2 -1 19.4 3.3
 3 -2 -1 19.4 3.3
 -3 2 1 27.9 3.6
 -3 2 1 27.9 3.6
 -3 2 1 17.7 3.6
 -3 2 1 17.7 3.6
 4 -2 -1 92.29 8.4
 4 -2 -1 92.29 8.4
 -4 2 1 92.49 7.9
 -4 2 1 89.99 8.3
 -4 2 1 92.49 7.9
 -4 2 1 89.99 8.3
 5 -2 -1 76.89 5.8
 5 -2 -1 71.49 5.7
 5 -2 -1 71.49 5.7
 5 -2 -1 76.89 5.8
 -5 2 1 60.49 7.3
 -5 2 1 50.89 6.8
 -5 2 1 60.49 7.3
 -5 2 1 50.89 6.8
 -5 2 1 53.39 5.4
 -5 2 1 70.49 6
 -5 2 1 70.49 6
 -5 2 1 53.39 5.4
 6 -2 -1 529.25 36.7
 6 -2 -1 540.75 36.7
 6 -2 -1 529.25 36.7
 6 -2 -1 540.75 36.7
 -6 2 1 525.95 37.5
 -6 2 1 574.44 36.9
 -6 2 1 574.44 36.9
 -6 2 1 525.95 37.5
 7 -2 -1 28.3 2.7
 7 -2 -1 28.3 2.7
 7 -2 -1 30.6 3.4
 7 -2 -1 30.6 3.4
 -7 2 1 25.8 3.2
 -7 2 1 25.8 3.2
 -7 -1 -1 84.39 7
 -7 -1 -1 84.39 7
 7 1 1 88.79 6.7
 7 1 1 87.09 7.1
 7 1 1 87.09 7.1
 7 1 1 88.79 6.7
 7 1 1 92.29 6.4
 7 1 1 92.29 6.4
 -6 -1 -1 381.56 28.4
 -6 -1 -1 381.56 28.4
 6 1 1 436.36 28.4
 6 1 1 439.76 28.5
 6 1 1 392.46 28
 6 1 1 439.76 28.5
 6 1 1 436.36 28.4
 6 1 1 392.46 28
 -5 -1 -1 67.19 12.7
 -5 -1 -1 67.19 12.7
 -4 -1 -1 149.09 13.7
 -4 -1 -1 154.28 11.6
 -4 -1 -1 149.09 13.7
 -4 -1 -1 154.28 11.6
 4 1 1 163.58 11.9
 4 1 1 163.58 11.9
 -3 -1 -1 3596.84 213.98
 -3 -1 -1 3364.96 216.38
 -3 -1 -1 3596.84 213.98
 -3 -1 -1 3364.96 216.38
 3 1 1 3040.4 214.38
 3 1 1 2831.82 213.98
 3 1 1 2831.82 213.98
 3 1 1 3040.4 214.38
 -2 -1 -1 0.5 1.8
 -2 -1 -1 0.5 1.8
 2 1 1 0.4 2
 2 1 1 0.4 2
 -1 -1 -1 4865.51 352.96
 -1 -1 -1 4865.21 352.96
 1 1 1 5731.83 352.66
 1 1 1 5731.83 352.66
 0 -1 -1 15 3.3
 0 -1 -1 15 3.3
 0 1 1 10.3 1.7
 0 1 1 10.3 1.7
 1 -1 -1 8516.65 551.24
 1 -1 -1 9067.59 551.74
 1 -1 -1 9066.59 551.74
 1 -1 -1 8516.65 551.24
 -1 1 1 7278.97 551.24
 -1 1 1 7278.97 551.24
 2 -1 -1 16.5 3.3
 2 -1 -1 16.5 3.3
 -2 1 1 18.4 3
 -2 1 1 18.4 3
 3 -1 -1 1079.19 77.19
 3 -1 -1 1079.19 77.19
 -3 1 1 1214.78 77.49
 -3 1 1 1214.78 77.49
 4 -1 -1 406.76 28.1
 4 -1 -1 406.76 28.1
 -4 1 1 403.76 29.3
 -4 1 1 403.76 29.3
 -4 1 1 440.06 27.9
 -4 1 1 440.06 27.9
 -4 1 1 340.67 28
 -4 1 1 340.67 28
 5 -1 -1 199.18 13.8
 5 -1 -1 199.18 13.8
 5 -1 -1 212.38 15
 5 -1 -1 212.38 15
 -5 1 1 177.48 15.3
 -5 1 1 177.48 15.3
 -5 1 1 187.58 14.1
 -5 1 1 187.58 14.1
 6 -1 -1 102.99 8.1
 6 -1 -1 102.99 8.1
 -6 1 1 101.89 9
 -6 1 1 113.59 8.3
 -6 1 1 113.59 8.3
 -6 1 1 101.89 9
 7 -1 -1 35.5 3.4
 7 -1 -1 35.5 3.4
 -7 1 1 39.3 4.1
 -7 1 1 39.3 4.1
 -7 0 -1 8.2 2.4
 -7 0 -1 8.2 2.4
 7 0 1 4.3 1.7
 7 0 1 4.3 1.7
 7 0 1 8 2.3
 7 0 1 8.5 2
 7 0 1 8 2.3
 7 0 1 8.5 2
 -6 0 -1 56.79 6.3
 -6 0 -1 56.79 6.3
 -6 0 -1 53.59 6.1
 -6 0 -1 53.59 6.1
 6 0 1 57.09 4.9
 6 0 1 57.09 4.9
 -5 0 -1 355.16 25.3
 -5 0 -1 355.16 25.3
 -4 0 -1 297.27 20.8
 -4 0 -1 278.17 22
 -4 0 -1 278.17 22
 -4 0 -1 292.07 20.6
 -4 0 -1 297.27 20.8
 -4 0 -1 292.07 20.6
 4 0 1 299.47 20.8
 4 0 1 299.47 20.8
 -3 0 -1 2253.17 178.28
 -3 0 -1 2862.71 177.58
 -3 0 -1 2253.07 178.28
 -3 0 -1 2862.71 177.58
 3 0 1 2861.71 177.68
 3 0 1 2861.71 177.68
 -2 0 -1 1914.51 123.49
 -2 0 -1 1914.51 123.49
 -2 0 -1 1600.44 123.39
 -2 0 -1 1600.44 123.39
 2 0 1 2012.8 123.09
 2 0 1 2012.8 123.09
 0 0 -1 2107.09 131.29
 0 0 -1 1884.21 131.19
 0 0 -1 2107.09 131.29
 0 0 -1 1884.21 131.19
 0 0 1 1920.51 131.09
 0 0 1 1920.51 131.09
 1 0 -1 1866.21 129.09
 1 0 -1 1866.21 129.09
 -1 0 1 2014.2 129.39
 -1 0 1 2014.2 129.39
 2 0 -1 2281.67 147.29
 2 0 -1 2281.67 147.29
 -2 0 1 2136.69 147.59
 -2 0 1 2136.69 147.59
 3 0 -1 133.69 9.4
 3 0 -1 133.69 9.4
 -3 0 1 118.29 9.8
 -3 0 1 118.29 9.8
 4 0 -1 451.35 30.6
 4 0 -1 451.35 30.6
 -4 0 1 445.06 30.7
 -4 0 1 436.66 32.6
 -4 0 1 436.66 32.6
 -4 0 1 435.86 31.1
 -4 0 1 435.86 31.1
 -4 0 1 445.06 30.7
 -5 0 1 322.77 21.2
 -5 0 1 288.47 26.5
 -5 0 1 288.47 26.5
 -5 0 1 301.57 21.7
 -5 0 1 301.57 21.7
 -5 0 1 280.67 22.3
 -5 0 1 280.67 22.3
 -5 0 1 322.77 21.2
 6 0 -1 1456.95 96.09
 6 0 -1 1418.66 96.49
 6 0 -1 1457.05 96.09
 6 0 -1 1418.66 96.49
 -6 0 1 1431.66 96.29
 -6 0 1 1431.66 96.29
 7 0 -1 121.29 9.1
 7 0 -1 134.19 9.4
 7 0 -1 121.29 9.1
 7 0 -1 134.19 9.4
 -7 0 1 124.59 9.3
 -7 0 1 124.59 9.3
 -7 1 -1 61.49 5.3
 -7 1 -1 61.49 5.3
 7 -1 1 57.79 5.4
 7 -1 1 69.89 4.8
 7 -1 1 57.79 5.4
 7 -1 1 69.89 4.8
 -6 1 -1 250.37 18.9
 -6 1 -1 271.67 19.7
 -6 1 -1 279.07 18.8
 -6 1 -1 279.07 18.8
 -6 1 -1 271.67 19.7
 -6 1 -1 250.37 18.9
 6 -1 1 275.97 18.7
 6 -1 1 275.97 18.7
 -5 1 -1 49.9 6.3
 -5 1 -1 49.9 6.3
 -5 1 -1 53.69 5.9
 -5 1 -1 53.69 5.9
 -4 1 -1 129.49 11.4
 -4 1 -1 133.99 10.2
 -4 1 -1 133.99 10.2
 -4 1 -1 136.89 10.5
 -4 1 -1 136.89 10.5
 -4 1 -1 129.49 11.5
 4 -1 1 122.09 10.4
 4 -1 1 122.09 10.4
 -3 1 -1 3613.54 219.18
 -3 1 -1 3613.64 219.18
 -3 1 -1 3277.67 218.68
 -3 1 -1 3277.67 218.68
 3 -1 1 2929.61 218.58
 3 -1 1 2929.61 218.58
 -2 1 -1 0.3 1.4
 -2 1 -1 0.6 1.1
 -2 1 -1 0.3 1.4
 -2 1 -1 0.6 1.1
 2 -1 1 2.1 1.5
 2 -1 1 2.1 1.5
 -1 1 -1 4310.97 316.87
 -1 1 -1 4310.97 316.87
 1 -1 1 5212.28 316.97
 1 -1 1 5212.28 316.97
 0 1 -1 18.7 3
 0 1 -1 18.7 3
 0 -1 1 15.3 1.7
 0 -1 1 15.3 1.7
 1 1 -1 9477.25 648.04
 1 1 -1 9477.35 648.04
 -1 -1 1 9999 647.74
 -1 -1 1 9999 647.74
 2 1 -1 19.7 2.4
 2 1 -1 19.7 2.4
 -2 -1 1 20.1 3
 -2 -1 1 20.1 3
 3 1 -1 1442.46 89.79
 3 1 -1 1442.46 89.79
 3 1 -1 1238.28 89.99
 3 1 -1 1238.28 89.99
 4 1 -1 450.55 33
 4 1 -1 450.55 33
 -4 -1 1 500.75 35.5
 -4 -1 1 473.95 33.6
 -4 -1 1 473.95 33.6
 -4 -1 1 500.75 35.5
 5 1 -1 266.57 17.4
 5 1 -1 262.97 17.5
 5 1 -1 255.97 18
 5 1 -1 224.98 17.3
 5 1 -1 266.57 17.4
 5 1 -1 224.98 17.3
 5 1 -1 262.97 17.5
 5 1 -1 255.97 18
 -5 -1 1 234.88 17.6
 -5 -1 1 234.88 17.6
 6 1 -1 156.58 10.6
 6 1 -1 156.58 10.6
 6 1 -1 156.68 11.3
 6 1 -1 156.68 11.3
 6 1 -1 124.89 10.6
 6 1 -1 124.89 10.6
 -6 -1 1 148.49 10.9
 -6 -1 1 148.49 10.9
 7 1 -1 51.09 4.2
 7 1 -1 51.49 4.6
 7 1 -1 57.39 5.1
 7 1 -1 51.09 4.2
 7 1 -1 51.49 4.6
 7 1 -1 57.39 5.1
 -7 -1 1 50.29 4.9
 -7 -1 1 50.29 4.9
 -7 2 -1 2.5 1.9
 -7 2 -1 2.5 1.8
 -7 2 -1 2.5 1.8
 -7 2 -1 2.5 1.9
 7 -2 1 3.9 1.6
 7 -2 1 3.9 1.6
 7 -2 1 1.7 2
 7 -2 1 1.7 2
 -6 2 -1 33.2 5
 -6 2 -1 33.2 5
 -6 2 -1 35.9 4.3
 -6 2 -1 35.9 4.3
 -6 2 -1 25.8 3.9
 -6 2 -1 25.8 3.9
 6 -2 1 34.5 3.9
 6 -2 1 34.5 3.9
 6 -2 1 43.9 4.6
 6 -2 1 43.9 4.6
 -5 2 -1 126.39 14.4
 -5 2 -1 148.49 12.4
 -5 2 -1 126.39 14.4
 -5 2 -1 148.49 12.4
 5 -2 1 184.58 12.4
 5 -2 1 184.58 12.4
 -4 2 -1 98.69 8.1
 -4 2 -1 101.39 8.4
 -4 2 -1 101.39 8.4
 -4 2 -1 98.69 8.1
 4 -2 1 84.19 8.4
 4 -2 1 84.19 8.4
 -3 2 -1 1083.99 75.69
 -3 2 -1 1083.99 75.69
 -3 2 -1 1143.29 76.09
 -3 2 -1 1143.29 76.09
 3 -2 1 1153.18 76.29
 3 -2 1 1153.18 76.29
 -2 2 -1 137.99 10.5
 -2 2 -1 137.99 10.5
 2 -2 1 147.69 10.7
 2 -2 1 147.69 10.7
 -1 2 -1 4753.32 311.37
 -1 2 -1 4753.32 311.37
 1 -2 1 4588.04 311.07
 1 -2 1 4588.04 311.07
 0 2 -1 458.05 30.8
 0 2 -1 458.05 30.8
 0 -2 1 434.66 30.3
 0 -2 1 434.66 30.3
 1 2 -1 1970.8 133.49
 1 2 -1 1970.8 133.49
 2 2 -1 686.53 46.3
 2 2 -1 620.54 45.9
 2 2 -1 620.54 45.9
 2 2 -1 686.53 46.3
 -2 -2 1 707.13 45.4
 -2 -2 1 707.13 45.4
 -3 -2 1 16.5 4.4
 -3 -2 1 4.5 2.1
 -3 -2 1 4.5 2.1
 -3 -2 1 16.5 4.4
 4 2 -1 137.09 12
 4 2 -1 137.09 12
 5 2 -1 92.19 8.2
 5 2 -1 83.39 8.1
 5 2 -1 96.29 7.6
 5 2 -1 92.19 8.2
 5 2 -1 92.79 7.6
 5 2 -1 92.79 7.6
 5 2 -1 96.29 7.6
 5 2 -1 93.89 7.3
 5 2 -1 93.89 7.3
 5 2 -1 83.39 8.1
 5 2 -1 103.19 7.6
 5 2 -1 103.19 7.6
 5 2 -1 95.29 7.6
 5 2 -1 95.29 7.6
 -5 -2 1 102.19 7.8
 -5 -2 1 102.19 7.8
 6 2 -1 747.23 49.1
 6 2 -1 728.73 48.9
 6 2 -1 763.82 49.2
 6 2 -1 728.73 48.9
 6 2 -1 766.02 49.5
 6 2 -1 766.02 49.5
 6 2 -1 763.82 49.2
 6 2 -1 747.23 49.1
 -6 -2 1 627.24 49.1
 -6 -2 1 627.24 49.1
 7 2 -1 37.9 3
 7 2 -1 34.9 3.4
 7 2 -1 32.4 3.2
 7 2 -1 34.9 3.4
 7 2 -1 37.9 3
 7 2 -1 32.4 3.2
 -7 -2 1 32.2 3.4
 -7 -2 1 32.2 3.4
 -7 3 -1 62.99 5.3
 -7 3 -1 62.99 5.3
 -6 3 -1 147.09 10.8
 -6 3 -1 147.09 10.8
 6 -3 1 151.48 11
 6 -3 1 151.48 11
 -5 3 -1 34.4 4.5
 -5 3 -1 34.4 4.5
 -5 3 -1 49.9 5.8
 -5 3 -1 49.9 5.8
 5 -3 1 40.5 4.4
 5 -3 1 40.5 4.4
 -4 3 -1 5.9 2.4
 -4 3 -1 10.3 3.5
 -4 3 -1 10.3 3.5
 -4 3 -1 4.2 5.3
 -4 3 -1 4.2 5.3
 -4 3 -1 5.9 2.4
 4 -3 1 8.4 2.9
 4 -3 1 8.4 2.9
 -3 3 -1 572.74 38.1
 -3 3 -1 573.94 37.6
 -3 3 -1 573.94 37.6
 -3 3 -1 516.75 38.7
 -3 3 -1 516.75 38.7
 -3 3 -1 572.64 38.1
 3 -3 1 530.35 38.2
 3 -3 1 530.35 38.2
 -2 3 -1 0.1 2
 -2 3 -1 0.2 2.7
 -2 3 -1 0.1 2
 -2 3 -1 0.2 2.7
 2 -3 1 -0.4 1.8
 2 -3 1 -0.4 1.8
 -1 3 -1 434.16 30.4
 -1 3 -1 434.16 30.4
 1 -3 1 430.86 29.7
 1 -3 1 430.86 29.7
 0 3 -1 77.29 7.8
 0 3 -1 77.29 7.8
 0 -3 1 80.69 6.7
 0 -3 1 80.69 6.7
 1 3 -1 2497.35 161.08
 1 3 -1 2295.37 160.18
 1 3 -1 2295.37 160.18
 1 3 -1 2497.35 161.08
 2 3 -1 56.39 7.1
 2 3 -1 56.39 7.1
 -2 -3 1 61.79 8.3
 -2 -3 1 61.79 8.3
 3 3 -1 493.05 33.1
 3 3 -1 493.05 33.1
 -3 -3 1 440.06 34.8
 -3 -3 1 440.36 34.9
 4 3 -1 131.49 12.2
 4 3 -1 131.49 12.2
 4 3 -1 123.89 11.8
 4 3 -1 123.89 11.8
 4 3 -1 142.19 10.9
 4 3 -1 142.19 10.9
 5 3 -1 120.29 9.1
 5 3 -1 118.09 11.3
 5 3 -1 113.29 8.8
 5 3 -1 102.69 10.2
 5 3 -1 118.09 11.3
 5 3 -1 125.89 10.2
 5 3 -1 120.29 9.1
 5 3 -1 125.89 10.2
 5 3 -1 113.29 8.8
 5 3 -1 119.99 9.5
 5 3 -1 121.69 9.2
 5 3 -1 103.09 9.8
 5 3 -1 91.89 9.3
 5 3 -1 103.09 9.8
 5 3 -1 102.69 10.2
 5 3 -1 91.89 9.3
 5 3 -1 119.99 9.5
 5 3 -1 121.69 9.2
 6 3 -1 17.1 3.6
 6 3 -1 18.9 2.6
 6 3 -1 15.5 2.5
 6 3 -1 21.9 3.8
 6 3 -1 21.9 3.8
 6 3 -1 23.1 4
 6 3 -1 15.5 2.5
 6 3 -1 17.1 3.6
 6 3 -1 18.9 2.6
 6 3 -1 18.6 2.8
 6 3 -1 18.6 2.8
 6 3 -1 23.1 4
 -6 -3 1 16.1 3.1
 -6 -3 1 16.1 3.1
 7 3 -1 33.6 3.1
 7 3 -1 44.6 3.2
 7 3 -1 44.6 3.2
 7 3 -1 33.6 3.1
 -6 4 -1 43.1 4.6
 -6 4 -1 34 4.2
 -6 4 -1 34.1 6.1
 -6 4 -1 34 4.2
 -6 4 -1 34.1 6.1
 -6 4 -1 47 5.6
 -6 4 -1 47 5.6
 -6 4 -1 43.1 4.6
 6 -4 1 31.4 3.5
 6 -4 1 31.4 3.5
 -5 4 -1 49.3 5.3
 -5 4 -1 53.59 5.6
 -5 4 -1 53.59 5.6
 -5 4 -1 54.99 5.3
 -5 4 -1 54.99 5.3
 -5 4 -1 49.3 5.3
 5 -4 1 48.9 4.8
 5 -4 1 48.9 4.8
 -4 4 -1 73.29 5.9
 -4 4 -1 73.29 5.9
 -4 4 -1 65.29 6.3
 -4 4 -1 65.29 6.3
 4 -4 1 64.69 6
 4 -4 1 64.69 6
 -3 4 -1 300.27 23
 -3 4 -1 310.37 20.7
 -3 4 -1 300.27 23
 -3 4 -1 310.37 20.7
 3 -4 1 270.47 21.7
 3 -4 1 270.47 21.7
 -2 4 -1 1.9 2.1
 -2 4 -1 -0.7 2.8
 -2 4 -1 1.9 2.1
 -2 4 -1 -0.7 2.8
 -1 4 -1 938.31 64.29
 -1 4 -1 938.31 64.29
 1 -4 1 927.91 63.39
 1 -4 1 927.91 63.39
 0 4 -1 160.98 14.4
 0 4 -1 187.48 13.9
 0 4 -1 187.48 13.9
 0 4 -1 160.98 14.4
 1 4 -1 545.45 38.8
 1 4 -1 545.45 38.8
 1 4 -1 494.15 37.6
 1 4 -1 494.15 37.6
 -1 -4 1 595.34 37.6
 -1 -4 1 595.34 37.6
 2 4 -1 143.29 13.6
 2 4 -1 143.29 13.6
 2 4 -1 122.39 11.4
 2 4 -1 122.39 11.4
 -2 -4 1 138.79 11
 -2 -4 1 138.79 11
 -2 -4 1 127.39 13
 -2 -4 1 127.39 13
 4 4 -1 5.4 2.6
 4 4 -1 8.2 2.6
 4 4 -1 8.6 3.5
 4 4 -1 9.3 3.6
 4 4 -1 8.2 2.6
 4 4 -1 9.5 3.1
 4 4 -1 9.5 3.1
 4 4 -1 16.4 3.3
 4 4 -1 8.6 3.5
 4 4 -1 11.9 2.8
 4 4 -1 10.6 2.9
 4 4 -1 5.4 2.6
 4 4 -1 9.9 2.8
 4 4 -1 11.5 4.2
 4 4 -1 16.4 3.3
 4 4 -1 9.3 3.6
 4 4 -1 10.6 2.9
 4 4 -1 11.9 2.8
 4 4 -1 9.9 2.8
 4 4 -1 11.5 4.2
 5 4 -1 10.6 3.2
 5 4 -1 11.7 2.7
 5 4 -1 11.7 2.7
 5 4 -1 14.6 3
 5 4 -1 12.3 4.2
 5 4 -1 15.7 3.1
 5 4 -1 10.2 3.7
 5 4 -1 15.7 3.1
 5 4 -1 10.7 2.6
 5 4 -1 10.6 3.2
 5 4 -1 19.2 4.3
 5 4 -1 10.2 3.7
 5 4 -1 14.6 3
 5 4 -1 20.7 8.1
 5 4 -1 12.3 4.2
 5 4 -1 19.2 4.3
 5 4 -1 10.7 2.6
 5 4 -1 20.7 8.1
 6 4 -1 217.28 15.5
 6 4 -1 217.28 15.5
 6 4 -1 217.08 15.8
 6 4 -1 217.08 15.8
 6 4 -1 213.98 15.4
 6 4 -1 213.98 15.4
 6 4 -1 228.28 15.3
 6 4 -1 228.28 15.3
 6 4 -1 237.18 15.5
 6 4 -1 237.18 15.5
 -6 5 -1 119.19 8
 -6 5 -1 119.19 8
 6 -5 1 106.29 7.8
 6 -5 1 106.29 7.8
 -5 5 -1 31.6 3.8
 -5 5 -1 38.7 3.9
 -5 5 -1 46.6 7.8
 -5 5 -1 23.8 3.8
 -5 5 -1 31.6 3.8
 -5 5 -1 23.8 3.8
 -5 5 -1 38.7 3.9
 -5 5 -1 46.6 7.8
 5 -5 1 31.4 3.3
 5 -5 1 31.4 3.3
 -4 5 -1 9.8 2.4
 -4 5 -1 9.8 2.4
 -4 5 -1 9.8 3.2
 -4 5 -1 9.8 6.1
 -4 5 -1 9.8 3.2
 -4 5 -1 6.9 3.3
 -4 5 -1 6.9 3.3
 -4 5 -1 9.8 6.1
 4 -5 1 7.3 2.5
 4 -5 1 7.3 2.5
 -3 5 -1 94.89 7.3
 -3 5 -1 96.59 8.1
 -3 5 -1 106.99 8.6
 -3 5 -1 94.89 7.3
 -3 5 -1 94.89 8.3
 -3 5 -1 94.89 8.3
 -3 5 -1 106.99 8.6
 -3 5 -1 96.59 8.1
 -2 5 -1 21.3 5.1
 -2 5 -1 21.7 6.5
 -2 5 -1 21.7 6.5
 -2 5 -1 23.9 3.3
 -2 5 -1 21.3 5.1
 -2 5 -1 23.9 3.3
 -1 5 -1 38.6 6.8
 -1 5 -1 38.6 6.8
 1 -5 1 27.5 4.4
 1 -5 1 27.5 4.4
 0 -5 1 44.4 8.1
 0 -5 1 44.4 8.1
 1 5 -1 457.95 41.5
 1 5 -1 570.94 39.1
 1 5 -1 570.94 39.1
 1 5 -1 540.65 38.3
 1 5 -1 638.24 38.8
 1 5 -1 638.24 38.8
 1 5 -1 540.65 38.3
 1 5 -1 457.95 41.5
 2 5 -1 20.7 3
 2 5 -1 19.9 3.8
 2 5 -1 19.9 3.8
 2 5 -1 14.5 6.4
 2 5 -1 12.4 9
 2 5 -1 17.1 5.4
 2 5 -1 13 4.4
 2 5 -1 13 4.4
 2 5 -1 18.6 3.8
 2 5 -1 11 5.2
 2 5 -1 22.5 4.3
 2 5 -1 31.4 4.5
 2 5 -1 17.1 5.4
 2 5 -1 17.8 3.1
 2 5 -1 10.8 5
 2 5 -1 11 5.2
 2 5 -1 14.5 6.4
 2 5 -1 22.5 4.3
 2 5 -1 21.1 3.9
 2 5 -1 14.7 4.4
 2 5 -1 31.4 4.5
 2 5 -1 14.7 4.4
 2 5 -1 21.1 3.9
 2 5 -1 10.8 5
 2 5 -1 12.4 9
 2 5 -1 18.6 4.1
 2 5 -1 18.6 3.8
 2 5 -1 25.5 5.2
 2 5 -1 27.6 4.7
 2 5 -1 18.6 4.1
 2 5 -1 25.5 5.2
 2 5 -1 17.8 3.1
 2 5 -1 20.7 3
 2 5 -1 27.6 4.7
 3 5 -1 104.39 8.6
 3 5 -1 111.09 8.8
 3 5 -1 104.89 8.9
 3 5 -1 104.89 8.9
 3 5 -1 96.99 8.5
 3 5 -1 104.49 9.3
 3 5 -1 106.59 10.8
 3 5 -1 98.99 8.2
 3 5 -1 98.99 8.2
 3 5 -1 133.39 13.8
 3 5 -1 101.29 8.2
 3 5 -1 96.99 8.5
 3 5 -1 126.29 9.6
 3 5 -1 126.29 9.6
 3 5 -1 106.89 8.8
 3 5 -1 112.09 11.4
 3 5 -1 99.39 8.8
 3 5 -1 101.29 8.2
 3 5 -1 111.09 8.8
 3 5 -1 92.79 8.6
 3 5 -1 133.39 13.8
 3 5 -1 104.39 8.6
 3 5 -1 103.39 8.4
 3 5 -1 100.49 9.2
 3 5 -1 104.49 9.3
 3 5 -1 92.29 9.4
 3 5 -1 99.59 7.9
 3 5 -1 92.29 9.4
 3 5 -1 99.59 7.9
 3 5 -1 112.09 11.4
 3 5 -1 100.49 9.2
 3 5 -1 99.39 8.8
 3 5 -1 106.59 10.8
 3 5 -1 92.79 8.6
 3 5 -1 106.89 8.8
 3 5 -1 103.39 8.4
 4 5 -1 14.2 5.5
 4 5 -1 9.6 2.9
 4 5 -1 14.2 5.5
 4 5 -1 9.6 2.9
 4 5 -1 11.1 3.4
 4 5 -1 12.9 3.2
 4 5 -1 13.4 3.7
 4 5 -1 13.4 3.7
 4 5 -1 16.3 3.3
 4 5 -1 11.6 2.8
 4 5 -1 12.2 2.5
 4 5 -1 13.1 2.7
 4 5 -1 11.6 2.8
 4 5 -1 10.2 3.7
 4 5 -1 16.3 3.3
 4 5 -1 10.2 2.9
 4 5 -1 13.1 2.7
 4 5 -1 11.1 3.4
 4 5 -1 12.2 2.5
 4 5 -1 12.9 3.2
 4 5 -1 10.2 3.7
 4 5 -1 10.2 2.9
 5 5 -1 61.19 5.8
 5 5 -1 43.5 4.4
 5 5 -1 61.19 5.8
 5 5 -1 45.3 4.4
 5 5 -1 45.3 4.4
 5 5 -1 56.49 4.9
 5 5 -1 54.69 4.6
 5 5 -1 43.5 4.4
 5 5 -1 50.89 4.9
 5 5 -1 56.49 4.9
 5 5 -1 54.69 4.6
 5 5 -1 50.89 4.9
 5 5 -1 54.29 5.3
 5 5 -1 54.29 5.3
 -5 6 -1 11.5 1.9
 -5 6 -1 11.5 1.9
 -5 6 -1 12.6 2.1
 -5 6 -1 12.6 2.1
 5 -6 1 11 1.7
 5 -6 1 11 1.7
 -4 6 -1 11.7 2.7
 -4 6 -1 13.1 2.7
 -4 6 -1 11.7 2.7
 -4 6 -1 13.1 2.7
 4 -6 1 14.8 2.4
 4 -6 1 14.8 2.4
 -3 6 -1 66.69 6.8
 -3 6 -1 71.29 6.4
 -3 6 -1 71.29 6.4
 -3 6 -1 63.69 6.4
 -3 6 -1 63.69 6.4
 -3 6 -1 66.69 6.8
 3 -6 1 81.09 5.9
 3 -6 1 81.09 5.9
 -2 6 -1 14.6 3.6
 -2 6 -1 5 4.2
 -2 6 -1 20.5 3.6
 -2 6 -1 15.3 3.8
 -2 6 -1 12.1 3.1
 -2 6 -1 12.1 3.1
 -2 6 -1 14.6 3.6
 -2 6 -1 15.3 3.8
 -2 6 -1 5 4.2
 -2 6 -1 20.5 3.6
 -1 6 -1 168.28 11.6
 -1 6 -1 154.88 14.5
 -1 6 -1 161.48 13.7
 -1 6 -1 160.48 12.1
 -1 6 -1 137.79 12
 -1 6 -1 168.28 11.6
 -1 6 -1 155.28 12
 -1 6 -1 160.48 12.1
 -1 6 -1 161.48 13.7
 -1 6 -1 172.18 11.6
 -1 6 -1 172.18 11.6
 -1 6 -1 155.28 12
 -1 6 -1 154.88 14.5
 -1 6 -1 137.79 12
 0 6 -1 83.99 8
 0 6 -1 87.29 8.2
 0 6 -1 97.39 8.5
 0 6 -1 83.99 8
 0 6 -1 97.39 8.5
 0 6 -1 86.69 7.7
 0 6 -1 86.69 7.7
 0 6 -1 104.29 11
 0 6 -1 87.29 8.2
 0 6 -1 104.29 11
 1 6 -1 155.28 13.2
 1 6 -1 193.78 13.1
 1 6 -1 162.18 12.7
 1 6 -1 188.28 14.9
 1 6 -1 170.58 12.5
 1 6 -1 198.88 13.3
 1 6 -1 189.78 12.9
 1 6 -1 165.48 13
 1 6 -1 155.28 13.2
 1 6 -1 189.78 12.9
 1 6 -1 168.48 13.6
 1 6 -1 165.48 13
 1 6 -1 188.28 14.9
 1 6 -1 170.58 12.5
 1 6 -1 171.38 12.8
 1 6 -1 162.18 12.7
 1 6 -1 190.48 13.3
 1 6 -1 172.78 12.6
 1 6 -1 198.88 13.3
 1 6 -1 171.38 12.8
 1 6 -1 193.78 13.1
 1 6 -1 149.29 13.3
 1 6 -1 149.29 13.3
 1 6 -1 168.48 13.6
 1 6 -1 172.78 12.6
 1 6 -1 190.48 13.3
 2 6 -1 0.4 7.4
 2 6 -1 9.9 4.4
 2 6 -1 9.9 4.4
 2 6 -1 13.3 3.9
 2 6 -1 13.3 3.9
 2 6 -1 17.6 3.9
 2 6 -1 12.1 2.4
 2 6 -1 12.8 7.9
 2 6 -1 13.3 3.3
 2 6 -1 11.3 3.8
 2 6 -1 11.3 3.8
 2 6 -1 10.2 5
 2 6 -1 11.8 3.5
 2 6 -1 13.3 3.3
 2 6 -1 17.6 3.9
 2 6 -1 11.5 2.5
 2 6 -1 12.1 2.4
 2 6 -1 16.8 4.3
 2 6 -1 11.9 3
 2 6 -1 11.8 3.5
 2 6 -1 16.4 3.7
 2 6 -1 11.5 2.5
 2 6 -1 12.5 3.2
 2 6 -1 16.8 4.3
 2 6 -1 7.2 2.9
 2 6 -1 7.2 2.9
 2 6 -1 10.2 5
 2 6 -1 12.5 3.2
 2 6 -1 12.8 7.9
 2 6 -1 0.4 7.4
 2 6 -1 16.4 3.7
 2 6 -1 11.9 3
 3 6 -1 2.9 1.8
 3 6 -1 7.6 3.4
 3 6 -1 2.1 2.5
 3 6 -1 5.5 3.5
 3 6 -1 2.1 2.5
 3 6 -1 2.5 2.2
 3 6 -1 3.4 2.8
 3 6 -1 3.9 2.9
 3 6 -1 3.9 2.9
 3 6 -1 5 3.2
 3 6 -1 1.1 2
 3 6 -1 4.3 2.2
 3 6 -1 5.5 3.5
 3 6 -1 1.1 2
 3 6 -1 -4.4 8.1
 3 6 -1 4.3 2.2
 3 6 -1 4.5 3.4
 3 6 -1 2.9 1.8
 3 6 -1 7.6 3.4
 3 6 -1 4.5 3.4
 3 6 -1 1.8 4
 3 6 -1 1.8 4
 3 6 -1 5 3.2
 3 6 -1 3.4 2.8
 3 6 -1 -4.4 8.1
 3 6 -1 2.5 2.2
 4 6 -1 18.4 2.8
 4 6 -1 18.4 2.8
 4 6 -1 12 2.9
 4 6 -1 27.2 4.3
 4 6 -1 14.2 3.2
 4 6 -1 19.8 2.7
 4 6 -1 14.3 3.3
 4 6 -1 20.2 2.1
 4 6 -1 20.2 2.1
 4 6 -1 14.3 3.3
 4 6 -1 19.8 2.7
 4 6 -1 27.2 4.3
 4 6 -1 14.2 3.2
 4 6 -1 12 2.9
 -3 7 -1 7.7 2.1
 -3 7 -1 7.7 2.1
 -3 7 -1 7.3 2.2
 -3 7 -1 7.3 2.2
 -2 7 -1 5.7 3
 -2 7 -1 10.1 3.2
 -2 7 -1 10.1 3.2
 -2 7 -1 8.8 2.9
 -2 7 -1 3.9 2.6
 -2 7 -1 8.8 2.9
 -2 7 -1 3.9 2.6
 -2 7 -1 5.7 3
 -1 7 -1 3.8 2.3
 -1 7 -1 3.8 2.3
 -1 7 -1 2.2 2.8
 -1 7 -1 1 3.1
 -1 7 -1 2.2 2.8
 -1 7 -1 3.8 2.5
 -1 7 -1 1 3.1
 -1 7 -1 1.7 2.2
 -1 7 -1 1.7 2.2
 -1 7 -1 3.8 2.5
 0 7 -1 23.6 2.9
 0 7 -1 23.9 3.5
 0 7 -1 22.2 3.8
 0 7 -1 23.8 3
 0 7 -1 21.6 3.9
 0 7 -1 22.2 3.8
 0 7 -1 24.5 4.7
 0 7 -1 23.6 2.9
 0 7 -1 21.6 3.9
 0 7 -1 23.9 3.5
 0 7 -1 23.8 3
 0 7 -1 24.5 4.7
 1 7 -1 134.49 10
 1 7 -1 138.29 9.6
 1 7 -1 129.79 11.1
 1 7 -1 123.99 9.7
 1 7 -1 134.49 10
 1 7 -1 134.99 9.8
 1 7 -1 134.99 9.8
 1 7 -1 138.29 9.6
 1 7 -1 139.29 9.5
 1 7 -1 129.79 11.1
 1 7 -1 123.99 9.7
 1 7 -1 139.29 9.5
 2 7 -1 4.6 2.2
 2 7 -1 2.9 2.8
 2 7 -1 7.5 2
 2 7 -1 4.6 1.8
 2 7 -1 5.3 3.3
 2 7 -1 2.9 2.8
 2 7 -1 7.5 2
 2 7 -1 4.6 1.8
 2 7 -1 6.1 2.1
 2 7 -1 2.7 2.2
 2 7 -1 6.1 2.1
 2 7 -1 2.7 2.2
 2 7 -1 4.6 2.2
 2 7 -1 5.3 3.3
 3 7 -1 6.7 1.8
 3 7 -1 9.6 1.6
 3 7 -1 5.5 1.8
 3 7 -1 6.7 1.8
 3 7 -1 6.3 2.3
 3 7 -1 6.3 2.3
 3 7 -1 9.6 1.6
 3 7 -1 5.5 1.8
 3 7 -1 6.7 1.8
 3 7 -1 6.7 1.8
 3 7 2 3.6 1.6
 3 7 2 7.2 1.8
 3 7 2 7.2 1.8
 3 7 2 5.4 1.3
 3 7 2 5.4 1.3
 3 7 2 3.8 1.8
 3 7 2 3.8 1.8
 3 7 2 6 1.7
 3 7 2 3.6 1.6
 3 7 2 6 1.7
 2 7 2 1.6 3
 2 7 2 1.2 1.6
 2 7 2 1.7 2
 2 7 2 -0.6 2.1
 2 7 2 3 2.3
 2 7 2 0.4 2.1
 2 7 2 3 2.3
 2 7 2 1.2 1.6
 2 7 2 1.7 2
 2 7 2 0.4 2.1
 2 7 2 -0.6 2.1
 2 7 2 1.6 3
 1 7 2 3.3 1.8
 1 7 2 -0.7 3
 1 7 2 2 3.1
 1 7 2 4 1.8
 1 7 2 2.9 2.6
 1 7 2 1.4 2.1
 1 7 2 2.9 2.6
 1 7 2 2 3.1
 1 7 2 4 1.8
 1 7 2 -0.7 3
 1 7 2 1.4 2.1
 1 7 2 3.3 1.8
 0 7 2 7.4 3.8
 0 7 2 7.8 2.5
 0 7 2 6.8 1.9
 0 7 2 7.8 2
 0 7 2 7.4 3.8
 0 7 2 7.8 2
 0 7 2 7.8 2.5
 0 7 2 6.8 1.9
 -1 7 2 31.5 3.3
 -1 7 2 32.1 5.2
 -1 7 2 32.1 5.2
 -1 7 2 22.1 3.1
 -1 7 2 31.5 3.3
 -1 7 2 22.1 3.1
 2 -7 -2 4.3 1.5
 2 -7 -2 4.3 1.5
 -2 7 2 -2 2.5
 -2 7 2 4 2
 -2 7 2 0.2 2.2
 -2 7 2 0.2 2.2
 -2 7 2 -2 2.5
 -2 7 2 4 2
 3 -7 -2 4.5 1.2
 3 -7 -2 4.5 1.2
 -3 7 2 4.6 1.6
 -3 7 2 4.6 1.6
 5 6 2 5.8 1.6
 5 6 2 8.2 2.5
 5 6 2 7.3 1.6
 5 6 2 5.8 1.6
 5 6 2 7.3 1.6
 5 6 2 8.2 2.5
 4 6 2 24.6 2.8
 4 6 2 23.2 3
 4 6 2 25.3 3.4
 4 6 2 33.7 4.4
 4 6 2 23.2 3
 4 6 2 26.8 3
 4 6 2 26.4 3.2
 4 6 2 33.7 4.4
 4 6 2 25.3 3.4
 4 6 2 24.6 2.8
 4 6 2 26.4 3.2
 4 6 2 26.8 3
 3 6 2 33.7 3.8
 3 6 2 42.7 4.4
 3 6 2 44.8 10.5
 3 6 2 36.1 4.4
 3 6 2 30.3 4.2
 3 6 2 32.8 3.9
 3 6 2 35.5 4
 3 6 2 33.7 3.8
 3 6 2 44.8 10.5
 3 6 2 30.3 4.2
 3 6 2 32.8 3.9
 3 6 2 35.5 4
 3 6 2 42.7 4.4
 3 6 2 36.1 4.4
 2 6 2 16.9 3.2
 2 6 2 20.3 3.6
 2 6 2 16.9 3.2
 2 6 2 27.2 5.3
 2 6 2 14 2.8
 2 6 2 21.5 3.7
 2 6 2 21.5 3.7
 2 6 2 18.4 3.9
 2 6 2 20.3 3.6
 2 6 2 16.6 3.5
 2 6 2 15.5 5.3
 2 6 2 18.4 3.9
 2 6 2 15.5 5.3
 2 6 2 20 8
 2 6 2 16.6 3.5
 2 6 2 14 2.8
 2 6 2 27.2 5.3
 2 6 2 19.1 3.5
 2 6 2 20 8
 2 6 2 19.1 3.5
 1 6 2 73.89 6.6
 1 6 2 62.79 6.5
 1 6 2 59.69 5.8
 1 6 2 77.19 7.5
 1 6 2 73.89 6.6
 1 6 2 75.79 6.3
 1 6 2 56.09 6.1
 1 6 2 77.19 7.5
 1 6 2 59.69 5.8
 1 6 2 75.79 6.3
 1 6 2 62.79 6.5
 1 6 2 56.09 6.1
 0 6 2 200.98 16.2
 0 6 2 221.18 18.4
 0 6 2 230.78 16.1
 0 6 2 230.78 16.1
 0 6 2 228.28 15.7
 0 6 2 221.18 18.4
 0 6 2 200.98 16.2
 0 6 2 226.08 15.9
 0 6 2 224.78 16.1
 0 6 2 226.08 15.9
 0 6 2 224.78 16.1
 0 6 2 228.28 15.7
 -1 6 2 54.49 8
 -1 6 2 54.49 8
 -1 6 2 51.49 5.2
 -1 6 2 51.49 5.2
 2 -6 -2 1.8 2.4
 2 -6 -2 1.8 2.4
 -2 6 2 8.4 2.9
 -2 6 2 3.8 3.2
 -2 6 2 8.4 2.9
 -2 6 2 2.8 4.5
 -2 6 2 6.6 3.8
 -2 6 2 1.1 2.7
 -2 6 2 2.8 4.5
 -2 6 2 6.6 3.8
 -2 6 2 1.1 2.7
 -2 6 2 3.8 3.2
 3 -6 -2 -1.1 2
 3 -6 -2 -1.1 2
 -3 6 2 -0.5 2.7
 -3 6 2 1.2 3.4
 -3 6 2 0 1.7
 -3 6 2 -1.7 2.5
 -3 6 2 0 1.7
 -3 6 2 -1.7 2.5
 -3 6 2 1.2 3.4
 -3 6 2 -0.5 2.7
 4 -6 -2 39.2 3.5
 4 -6 -2 39.2 3.5
 -4 6 2 36.8 3.5
 -4 6 2 45.1 4
 -4 6 2 45.1 4
 -4 6 2 36.8 3.5
 6 5 2 236.58 16.7
 6 5 2 253.57 16.6
 6 5 2 253.57 16.6
 6 5 2 236.58 16.7
 5 5 2 22.5 3.8
 5 5 2 15.5 2.6
 5 5 2 21.4 2.6
 5 5 2 14.2 2.9
 5 5 2 16.8 2.8
 5 5 2 15.5 2.6
 5 5 2 22.5 3.8
 5 5 2 16.8 2.8
 5 5 2 21.4 2.6
 5 5 2 14.2 2.9
 4 5 2 13.9 2.9
 4 5 2 18.6 3.2
 4 5 2 22.9 6.6
 4 5 2 13.9 2.9
 4 5 2 16.8 3.8
 4 5 2 16.8 3.8
 4 5 2 19.9 4.5
 4 5 2 14 3.4
 4 5 2 21.7 3.7
 4 5 2 18 2.7
 4 5 2 19.9 4.5
 4 5 2 14 3.4
 4 5 2 18 2.7
 4 5 2 17.4 3.5
 4 5 2 22.9 6.6
 4 5 2 21.7 3.7
 4 5 2 17.4 3.5
 4 5 2 18.6 3.2
 3 5 2 50.59 5.9
 3 5 2 44.2 4.7
 3 5 2 31.2 4.8
 3 5 2 36 6.2
 3 5 2 35.8 4.6
 3 5 2 35.8 4.6
 3 5 2 36 6.2
 3 5 2 31.2 4.8
 3 5 2 44.8 5.3
 3 5 2 44.2 4.7
 3 5 2 48.7 4.5
 3 5 2 50.59 5.9
 3 5 2 43.5 5
 3 5 2 43.5 5
 3 5 2 35.2 4.2
 3 5 2 35.2 4.2
 3 5 2 48.7 4.5
 3 5 2 44.8 5.3
 2 5 2 4.5 3.5
 2 5 2 2.9 4.8
 2 5 2 3.9 3.3
 2 5 2 1 2.6
 2 5 2 3.1 2.5
 2 5 2 6.9 3.9
 2 5 2 6.9 3.9
 2 5 2 -0.8 3.3
 2 5 2 5.8 5.1
 2 5 2 3.2 2.2
 2 5 2 2.9 4.8
 2 5 2 5.8 5.1
 2 5 2 4.5 3.5
 2 5 2 1 2.6
 2 5 2 -0.8 3.3
 2 5 2 3.2 2.2
 2 5 2 3.1 2.5
 2 5 2 3.9 3.3
 -1 -5 -2 66.09 11.2
 -1 -5 -2 66.09 11.2
 1 5 2 86.49 7.7
 1 5 2 75.29 8.9
 1 5 2 86.49 7.7
 1 5 2 79.49 7
 1 5 2 95.39 7.4
 1 5 2 75.29 8.9
 1 5 2 80.39 11.2
 1 5 2 79.49 7
 1 5 2 80.39 11.2
 1 5 2 79.79 7.1
 1 5 2 79.79 7.1
 1 5 2 95.39 7.4
 0 -5 -2 45.5 6.5
 0 -5 -2 45.5 6.5
 -1 5 2 68.69 7.1
 -1 5 2 68.69 7.1
 2 -5 -2 15.8 3.6
 2 -5 -2 15.8 3.6
 -2 5 2 19.6 3.7
 -2 5 2 17.2 4
 -2 5 2 16.7 5.4
 -2 5 2 25.1 3.7
 -2 5 2 20.2 3
 -2 5 2 20.2 3
 -2 5 2 16.7 5.4
 -2 5 2 17.2 4
 -2 5 2 25.1 3.7
 -2 5 2 19.6 3.7
 3 -5 -2 63.19 6.7
 3 -5 -2 63.19 6.7
 -3 5 2 57.09 7.4
 -3 5 2 59.99 6
 -3 5 2 66.19 8.2
 -3 5 2 66.19 8.2
 -3 5 2 59.99 6
 -3 5 2 57.09 7.4
 4 -5 -2 0.8 2.2
 4 -5 -2 0.8 2.2
 -4 5 2 5 3.7
 -4 5 2 5 3.7
 -5 5 2 43.7 4
 -5 5 2 35.7 4.2
 -5 5 2 35.7 4.2
 -5 5 2 43.7 4
 -6 -4 -2 12.2 2.7
 -6 -4 -2 12.2 2.7
 6 4 2 11.5 2.1
 6 4 2 15.3 2.5
 6 4 2 11.5 2.1
 6 4 2 14.8 2.3
 6 4 2 15.3 2.5
 6 4 2 14.8 2.3
 6 4 2 17.7 3.2
 6 4 2 17.7 3.2
 5 4 2 12.3 2.8
 5 4 2 12.3 2.8
 5 4 2 7.6 2.9
 5 4 2 12.2 3.5
 5 4 2 16.1 2.4
 5 4 2 18.3 5.6
 5 4 2 11.7 2.7
 5 4 2 12.6 2.6
 5 4 2 12.2 3.5
 5 4 2 7.6 2.9
 5 4 2 11.7 2.7
 5 4 2 22.9 4.4
 5 4 2 12.6 2.6
 5 4 2 16.1 2.4
 5 4 2 22.9 4.4
 5 4 2 18.3 5.6
 4 4 2 224.88 15.7
 4 4 2 249.28 16.9
 4 4 2 203.08 15.3
 4 4 2 223.68 15.5
 4 4 2 199.88 15.5
 4 4 2 216.98 15.5
 4 4 2 224.88 15.7
 4 4 2 230.38 15.8
 4 4 2 207.08 16.1
 4 4 2 203.08 15.3
 4 4 2 223.68 15.5
 4 4 2 230.38 15.8
 4 4 2 205.48 15.2
 4 4 2 205.48 15.2
 4 4 2 199.88 15.5
 4 4 2 249.28 16.9
 4 4 2 216.98 15.5
 4 4 2 207.08 16.1
 -2 -4 -2 -2.7 4.3
 -2 -4 -2 -2.7 4.3
 2 4 2 3.8 4.1
 2 4 2 3.8 4.1
 0 4 2 606.94 42.1
 0 4 2 606.94 42.1
 -1 4 2 -0.3 3.2
 -1 4 2 -0.3 3.2
 2 -4 -2 3.5 2.8
 2 -4 -2 3.5 2.8
 -2 4 2 13.4 3.9
 -2 4 2 13.4 3.9
 -2 4 2 10.6 2.8
 -2 4 2 10.6 2.8
 3 -4 -2 5 2.9
 3 -4 -2 5 2.9
 -3 4 2 5.3 4.2
 -3 4 2 0.7 1.8
 -3 4 2 5.3 4.2
 -3 4 2 0.7 1.8
 4 -4 -2 138.19 10
 4 -4 -2 138.19 10
 -4 4 2 128.29 10.7
 -4 4 2 125.99 9.6
 -4 4 2 125.99 9.6
 -4 4 2 128.29 10.7
 5 -4 -2 175.38 12.1
 5 -4 -2 175.38 12.1
 -5 4 2 146.19 12.6
 -5 4 2 146.19 12.6
 -6 4 2 20.5 2.8
 -6 4 2 20.5 2.8
 7 3 2 89.99 6.8
 7 3 2 89.99 6.8
 7 3 2 97.19 6.7
 7 3 2 97.19 6.7
 -6 -3 -2 747.23 51.49
 -6 -3 -2 747.23 51.49
 6 3 2 750.42 51.59
 6 3 2 783.62 51.29
 6 3 2 750.42 51.59
 6 3 2 792.42 51.79
 6 3 2 801.52 51.89
 6 3 2 717.23 51.39
 6 3 2 717.23 51.39
 6 3 2 792.42 51.79
 6 3 2 801.52 51.89
 6 3 2 783.62 51.29
 -5 -3 -2 14.2 3.2
 -5 -3 -2 14.2 3.2
 5 3 2 4.8 4.4
 5 3 2 13.5 3.3
 5 3 2 20.8 2.8
 5 3 2 9.1 3.9
 5 3 2 12.6 3.3
 5 3 2 13.1 2.4
 5 3 2 13.5 3.3
 5 3 2 8.4 2.8
 5 3 2 12.6 3.3
 5 3 2 14 2.8
 5 3 2 8.4 2.8
 5 3 2 4.8 4.4
 5 3 2 20.8 2.8
 5 3 2 9.1 3.9
 5 3 2 13.1 2.4
 5 3 2 14 2.8
 -4 -3 -2 105.39 13
 -4 -3 -2 105.39 13
 4 3 2 118.09 11
 4 3 2 118.09 11
 -3 -3 -2 138.49 14.6
 -3 -3 -2 138.49 14.6
 3 3 2 160.48 12.7
 3 3 2 160.48 12.7
 -2 -3 -2 7.6 3.4
 -2 -3 -2 7.6 3.5
 -1 -3 -2 1034.6 67.19
 -1 -3 -2 1034.7 67.19
 1 3 2 927.91 66.39
 1 3 2 927.91 66.39
 0 -3 -2 398.96 30.3
 0 -3 -2 398.96 30.3
 0 3 2 424.26 30.3
 0 3 2 480.25 30
 0 3 2 424.26 30.3
 0 3 2 480.25 30
 1 -3 -2 109.69 9.2
 1 -3 -2 109.69 9.2
 -1 3 2 106.59 8.8
 -1 3 2 137.39 9.8
 -1 3 2 121.69 9.2
 -1 3 2 121.69 9.2
 -1 3 2 137.39 9.8
 -1 3 2 106.59 8.8
 2 -3 -2 224.18 15.5
 2 -3 -2 224.18 15.5
 -2 3 2 197.08 15.4
 -2 3 2 197.08 15.4
 -2 3 2 213.38 15.1
 -2 3 2 213.38 15.1
 3 -3 -2 367.86 25.5
 3 -3 -2 367.86 25.5
 -3 3 2 335.97 24.9
 -3 3 2 366.36 25.5
 -3 3 2 366.36 25.5
 -3 3 2 335.97 24.9
 4 -3 -2 22.2 3.5
 4 -3 -2 22.2 3.5
 -4 3 2 15.2 2.8
 -4 3 2 7.3 3
 -4 3 2 9.8 3.4
 -4 3 2 7.3 3
 -4 3 2 9.8 3.4
 -4 3 2 15.2 2.8
 5 -3 -2 134.09 10.3
 5 -3 -2 134.09 10.3
 5 -3 -2 156.18 10.4
 5 -3 -2 156.18 10.4
 -5 3 2 130.29 11.4
 -5 3 2 137.19 10.1
 -5 3 2 137.19 10.1
 -5 3 2 130.29 11.4
 -5 3 2 134.39 10.3
 -5 3 2 134.39 10.3
 6 -3 -2 13.3 2.6
 6 -3 -2 13.3 2.6
 -6 3 2 6.3 3
 -6 3 2 14.5 2.3
 -6 3 2 13.1 2.4
 -6 3 2 14.5 2.3
 -6 3 2 6.3 3
 -6 3 2 13.1 2.4
 -7 -2 -2 19.7 2.9
 -7 -2 -2 19.7 2.9
 7 2 2 17.1 2.4
 7 2 2 17.1 2.4
 7 2 2 17.9 2.3
 7 2 2 23 3.1
 7 2 2 17.9 2.3
 7 2 2 23 3.1
 -6 -2 -2 121.69 9.2
 -6 -2 -2 121.69 9.2
 6 2 2 119.49 9.1
 6 2 2 118.99 8.8
 6 2 2 115.79 9.2
 6 2 2 109.99 8.5
 6 2 2 118.99 8.8
 6 2 2 115.79 9.2
 6 2 2 119.49 9.1
 6 2 2 109.99 8.5
 -5 -2 -2 33.1 5.2
 -5 -2 -2 33.1 5.2
 5 2 2 30 3.1
 5 2 2 30.2 4.5
 5 2 2 29.6 4
 5 2 2 28.3 5.6
 5 2 2 36.4 4.4
 5 2 2 30 3.1
 5 2 2 28.3 5.6
 5 2 2 22.7 3.6
 5 2 2 36.4 4.4
 5 2 2 29.6 4
 5 2 2 22.7 3.6
 5 2 2 30.2 4.5
 -4 -2 -2 1106.99 74.59
 -4 -2 -2 1106.89 74.59
 4 2 2 1010.3 71.69
 4 2 2 1010.3 71.69
 -3 -2 -2 446.56 30.7
 -3 -2 -2 446.56 30.7
 3 2 2 408.36 29.1
 3 2 2 395.06 29
 3 2 2 395.06 29
 3 2 2 408.36 29.1
 -2 -2 -2 90.49 9
 -2 -2 -2 90.49 9
 -1 -2 -2 -0.5 2.1
 -1 -2 -2 -0.5 2.1
 0 -2 -2 1354.56 89.79
 0 -2 -2 1354.56 89.79
 0 2 2 1311.07 88.99
 0 2 2 1311.07 88.99
 1 -2 -2 3.8 2.1
 1 -2 -2 4.1 1.7
 1 -2 -2 3.8 2.1
 1 -2 -2 4.1 1.7
 -1 2 2 4.8 1.5
 -1 2 2 4.8 1.5
 2 -2 -2 25.5 3.3
 2 -2 -2 25.5 3.3
 -2 2 2 18.6 2.9
 -2 2 2 18.6 2.9
 3 -2 -2 32.5 5.5
 3 -2 -2 32.5 5.5
 -3 2 2 52.29 4.8
 -3 2 2 42.9 5.1
 -3 2 2 42.9 5.1
 -3 2 2 52.29 4.8
 4 -2 -2 427.86 27.6
 4 -2 -2 427.86 27.6
 -4 2 2 331.67 26.1
 -4 2 2 331.67 26.1
 -4 2 2 344.57 25.6
 -4 2 2 344.57 25.6
 5 -2 -2 1001 61.19
 5 -2 -2 913.01 61.29
 5 -2 -2 1001 61.19
 5 -2 -2 913.01 61.29
 -5 2 2 903.21 61.49
 -5 2 2 903.21 61.49
 -5 2 2 821.52 62.09
 -5 2 2 821.52 62.09
 -6 2 2 20.9 4.7
 -6 2 2 9.3 2.3
 -6 2 2 8 2.3
 -6 2 2 20.9 4.7
 -6 2 2 8 2.3
 -6 2 2 9.3 2.3
 7 -2 -2 46.7 3.6
 7 -2 -2 46.7 3.6
 -7 2 2 41.5 3.9
 -7 2 2 41.5 3.9
 -7 -1 -2 138.49 9.8
 -7 -1 -2 138.49 9.8
 7 1 2 129.79 9.6
 7 1 2 129.79 9.6
 7 1 2 128.99 9.8
 7 1 2 128.99 9.8
 -6 -1 -2 2076.29 131.69
 -6 -1 -2 2076.29 131.69
 6 1 2 1993 131.29
 6 1 2 1970.4 131.79
 6 1 2 1664.93 131.29
 6 1 2 1993 131.29
 6 1 2 1970.4 131.79
 6 1 2 2135.79 131.59
 6 1 2 2135.79 131.59
 6 1 2 1664.93 131.29
 -5 -1 -2 53.79 10.1
 -5 -1 -2 53.79 10.1
 5 1 2 79.49 7.7
 5 1 2 79.49 7.7
 -4 -1 -2 411.86 30.6
 -4 -1 -2 411.76 30.6
 4 1 2 362.06 27.4
 4 1 2 362.06 27.4
 4 1 2 414.26 27.7
 4 1 2 414.26 27.7
 3 1 2 637.24 39.2
 3 1 2 509.75 38.9
 3 1 2 637.24 39.2
 3 1 2 509.75 38.9
 -2 -1 -2 133.79 10.7
 -2 -1 -2 133.79 10.7
 2 1 2 127.09 9.6
 2 1 2 127.09 9.6
 -1 -1 -2 7848.51 519.65
 -1 -1 -2 7848.51 519.65
 1 1 2 7755.92 519.15
 1 1 2 7755.92 519.15
 0 -1 -2 4470.25 283.57
 0 -1 -2 4470.45 283.57
 0 1 2 4035.7 282.97
 0 1 2 4035.7 282.97
 1 -1 -2 421.66 30.5
 1 -1 -2 465.75 30.1
 1 -1 -2 465.75 30.1
 1 -1 -2 421.66 30.5
 -1 1 2 445.06 30.2
 -1 1 2 445.06 30.2
 -2 1 2 1259.27 84.69
 -2 1 2 1259.27 84.69
 3 -1 -2 1531.75 112.89
 3 -1 -2 1882.71 112.79
 3 -1 -2 1882.71 112.79
 3 -1 -2 1531.75 112.89
 -3 1 2 1691.03 113.09
 -3 1 2 1618.74 112.69
 -3 1 2 1618.74 112.69
 -3 1 2 1691.03 113.09
 4 -1 -2 163.28 13.4
 4 -1 -2 163.28 13.4
 4 -1 -2 181.18 13.7
 4 -1 -2 181.18 13.7
 -4 1 2 172.88 13.8
 -4 1 2 194.58 14.1
 -4 1 2 172.88 13.8
 -4 1 2 194.58 14.1
 5 -1 -2 486.55 32
 5 -1 -2 486.55 32
 -5 1 2 453.85 32.1
 -5 1 2 453.85 32.1
 -5 1 2 461.15 32.8
 -5 1 2 461.15 32.8
 6 -1 -2 80.79 6.5
 6 -1 -2 79.09 7.4
 6 -1 -2 80.79 6.5
 6 -1 -2 79.09 7.4
 -6 1 2 70.89 6.5
 -6 1 2 90.29 7.5
 -6 1 2 70.89 6.5
 -6 1 2 90.29 7.5
 7 -1 -2 10.5 2
 7 -1 -2 10.5 2
 7 -1 -2 8.4 1.8
 7 -1 -2 8.4 1.8
 -7 1 2 9.8 2.1
 -7 1 2 9.8 2.1
 -7 0 -2 16.6 2.9
 -7 0 -2 16.6 2.9
 7 0 2 18.8 2.4
 7 0 2 13.9 2.4
 7 0 2 17.8 2.8
 7 0 2 18.8 2.4
 7 0 2 13.9 2.4
 7 0 2 17.8 2.8
 -6 0 -2 283.77 21.4
 -6 0 -2 283.77 21.4
 6 0 2 303.57 20.2
 6 0 2 303.57 20.2
 -5 0 -2 52.09 6
 -5 0 -2 52.09 6
 5 0 2 49.4 6.5
 5 0 2 49.4 6.5
 -4 0 -2 2390.46 162.48
 -4 0 -2 2439.66 164.18
 -4 0 -2 2382.46 162.58
 -4 0 -2 2390.46 162.48
 -4 0 -2 2382.46 162.58
 -4 0 -2 2439.66 164.18
 4 0 2 2504.65 162.88
 4 0 2 2504.65 162.88
 -3 0 -2 965.9 61.19
 -3 0 -2 775.02 61.99
 -3 0 -2 965.9 61.19
 -3 0 -2 775.12 61.99
 3 0 2 984.2 61.49
 3 0 2 984.2 61.49
 -2 0 -2 784.92 55.19
 -2 0 -2 790.62 54.69
 -2 0 -2 784.92 55.19
 -2 0 -2 790.62 54.69
 2 0 2 862.11 54.69
 2 0 2 862.11 54.69
 -1 0 -2 239.18 15.6
 -1 0 -2 239.18 15.6
 1 0 2 195.38 14.9
 1 0 2 195.38 14.9
 0 0 -2 2631.94 178.38
 0 0 -2 2989.3 178.68
 0 0 -2 2631.94 178.38
 0 0 -2 2989.3 178.68
 0 0 2 2412.06 178.18
 0 0 2 2412.06 178.18
 1 0 -2 78.09 7.7
 1 0 -2 78.09 7.7
 -1 0 2 96.49 7.1
 -1 0 2 96.49 7.1
 2 0 -2 15.9 2
 2 0 -2 15.9 2
 -2 0 2 13.8 2.6
 -2 0 2 13.8 2.6
 3 0 -2 184.38 14.4
 3 0 -2 209.18 14
 3 0 -2 209.18 14
 3 0 -2 184.38 14.4
 -3 0 2 199.88 14.7
 -3 0 2 199.88 14.7
 4 0 -2 634.74 48.2
 4 0 -2 634.74 48.2
 -4 0 2 774.92 49
 -4 0 2 717.03 48.3
 -4 0 2 717.03 48.3
 -4 0 2 774.92 49
 5 0 -2 2285.27 181.98
 5 0 -2 2807.82 181.28
 5 0 -2 2807.82 181.28
 5 0 -2 2285.27 181.98
 -5 0 2 3083.29 181.88
 -5 0 2 3083.29 181.88
 -5 0 2 2679.73 182.48
 -5 0 2 2679.73 182.48
 6 0 -2 49.7 4.8
 6 0 -2 53.59 5.4
 6 0 -2 53.59 5.4
 6 0 -2 49.7 4.8
 -6 0 2 51.69 5
 -6 0 2 51.69 5
 7 0 -2 131.19 9.4
 7 0 -2 119.69 9.6
 7 0 -2 141.39 9.6
 7 0 -2 141.39 9.6
 7 0 -2 119.69 9.6
 7 0 -2 131.19 9.4
 -7 0 2 144.79 9.8
 -7 0 2 144.79 9.8
 -7 1 -2 108.89 9
 -7 1 -2 120.59 8.6
 -7 1 -2 120.59 8.6
 -7 1 -2 108.89 9
 7 -1 2 102.59 7.8
 7 -1 2 108.99 8.4
 7 -1 2 108.99 8.4
 7 -1 2 102.59 7.8
 -6 1 -2 1316.97 91.59
 -6 1 -2 1316.97 91.59
 -6 1 -2 1391.26 91.79
 -6 1 -2 1364.66 92.49
 -6 1 -2 1364.66 92.49
 -6 1 -2 1391.26 91.79
 6 -1 2 1399.66 91.59
 6 -1 2 1399.66 91.59
 5 -1 2 20.1 4.2
 5 -1 2 20.1 4.2
 -4 1 -2 353.66 24.6
 -4 1 -2 353.66 24.6
 -4 1 -2 361.86 24.4
 -4 1 -2 344.37 25.3
 -4 1 -2 361.86 24.4
 -4 1 -2 344.37 25.3
 4 -1 2 324.67 25.9
 4 -1 2 324.67 25.9
 -3 1 -2 539.15 42.2
 -3 1 -2 647.84 42
 -3 1 -2 647.84 42
 -3 1 -2 539.15 42.2
 3 -1 2 664.53 42.6
 3 -1 2 664.53 42.6
 -2 1 -2 131.79 9.3
 -2 1 -2 131.79 9.3
 2 -1 2 119.89 9.3
 2 -1 2 119.89 9.3
 -1 1 -2 6441.66 453.95
 -1 1 -2 6441.66 453.95
 1 -1 2 7199.38 453.85
 1 -1 2 7199.28 453.85
 0 1 -2 3426.46 239.98
 0 1 -2 3426.86 239.98
 0 -1 2 3756.72 238.98
 0 -1 2 3756.72 238.98
 1 1 -2 546.75 37.7
 1 1 -2 546.75 37.7
 -1 -1 2 552.74 38
 -1 -1 2 552.74 38
 2 1 -2 1463.55 102.89
 2 1 -2 1463.55 102.89
 -2 -1 2 1600.34 102.79
 -2 -1 2 1600.34 102.79
 3 1 -2 1979 137.89
 3 1 -2 1979 137.89
 -3 -1 2 2137.89 138.19
 -3 -1 2 2137.89 138.19
 4 1 -2 222.48 17.5
 4 1 -2 222.48 17.5
 -4 -1 2 244.38 17.5
 -4 -1 2 244.38 17.5
 5 1 -2 546.55 43.3
 5 1 -2 636.44 43.5
 5 1 -2 659.13 42.7
 5 1 -2 659.13 42.7
 5 1 -2 661.83 42.8
 5 1 -2 635.24 43.6
 5 1 -2 636.44 43.5
 5 1 -2 546.55 43.3
 5 1 -2 661.83 42.8
 5 1 -2 635.24 43.6
 5 1 -2 596.84 42.4
 5 1 -2 596.84 42.4
 -5 -1 2 651.13 43.1
 -5 -1 2 651.13 43.1
 6 1 -2 94.19 7.6
 6 1 -2 104.99 9.1
 6 1 -2 94.19 7.6
 6 1 -2 102.69 7.6
 6 1 -2 104.99 9.1
 6 1 -2 102.69 7.6
 -6 -1 2 102.59 8
 -6 -1 2 102.59 8
 7 1 -2 14.4 1.9
 7 1 -2 16.4 2.3
 7 1 -2 11.9 2.5
 7 1 -2 11.9 2.5
 7 1 -2 16.4 2.3
 7 1 -2 14.4 1.9
 -7 -1 2 16.4 2.6
 -7 -1 2 16.4 2.6
 -7 2 -2 13.3 2.5
 -7 2 -2 17.5 3.2
 -7 2 -2 17.5 3.2
 -7 2 -2 13.3 2.5
 7 -2 2 17.6 2
 7 -2 2 17.6 2
 7 -2 2 14.8 2.6
 7 -2 2 14.8 2.6
 -6 2 -2 83.79 7.2
 -6 2 -2 83.79 7.2
 -6 2 -2 90.09 7.4
 -6 2 -2 90.09 8.2
 -6 2 -2 90.09 7.4
 -6 2 -2 90.09 8.2
 6 -2 2 93.39 7.6
 6 -2 2 95.09 7.2
 6 -2 2 95.09 7.2
 6 -2 2 93.39 7.6
 -5 2 -2 30 5
 -5 2 -2 22.8 4.7
 -5 2 -2 22.8 4.7
 -5 2 -2 30 5
 5 -2 2 34.4 4.4
 5 -2 2 34.4 4.4
 -4 2 -2 908.81 61.39
 -4 2 -2 915.11 60.99
 -4 2 -2 908.81 61.39
 -4 2 -2 915.11 60.99
 4 -2 2 872.41 61.79
 4 -2 2 872.41 61.79
 -3 2 -2 359.06 25
 -3 2 -2 363.16 25.3
 -3 2 -2 359.06 25
 -3 2 -2 363.16 25.3
 3 -2 2 361.46 25.5
 3 -2 2 361.46 25.5
 -2 2 -2 79.79 7.7
 -2 2 -2 79.79 7.7
 2 -2 2 86.49 7.1
 2 -2 2 86.49 7.1
 -1 2 -2 2.7 1.8
 -1 2 -2 2.7 1.8
 1 -2 2 2.3 1.3
 1 -2 2 2.3 1.3
 0 2 -2 1579.34 111.99
 0 2 -2 1579.34 111.99
 0 -2 2 1753.82 111.39
 0 -2 2 1753.82 111.39
 1 2 -2 6.2 2.6
 1 2 -2 6.2 2.6
 -1 -2 2 1.8 1.9
 -1 -2 2 1.8 1.9
 2 2 -2 30.5 4.8
 2 2 -2 21.7 4.5
 2 2 -2 21.7 4.5
 2 2 -2 30.5 4.8
 -2 -2 2 28.5 4.1
 -2 -2 2 28.5 4.1
 3 2 -2 89.39 7.9
 3 2 -2 89.39 7.9
 -3 -2 2 69.49 7.2
 -3 -2 2 69.49 7.2
 4 2 -2 515.35 37.8
 4 2 -2 515.35 37.8
 -4 -2 2 567.14 41.4
 -4 -2 2 567.34 41.4
 5 2 -2 1270.47 80.79
 5 2 -2 1160.88 79.49
 5 2 -2 1112.79 79.39
 5 2 -2 1221.18 79.49
 5 2 -2 1117.79 79.89
 5 2 -2 1153.18 78.99
 5 2 -2 1208.48 79.49
 5 2 -2 1299.87 79.99
 5 2 -2 1299.87 79.99
 5 2 -2 1221.18 79.49
 5 2 -2 1208.48 79.49
 5 2 -2 1153.18 78.99
 5 2 -2 1210.38 79.29
 5 2 -2 1210.38 79.29
 5 2 -2 1270.47 80.79
 5 2 -2 1112.79 79.39
 5 2 -2 1117.79 79.89
 5 2 -2 1160.88 79.49
 -5 -2 2 1080.09 79.49
 -5 -2 2 1080.09 79.49
 6 2 -2 17.1 3
 6 2 -2 15 2.5
 6 2 -2 13.2 3.3
 6 2 -2 15 2.5
 6 2 -2 15.9 3.2
 6 2 -2 17.2 3
 6 2 -2 17.1 3
 6 2 -2 13.2 3.3
 6 2 -2 17.2 3
 6 2 -2 19 4
 6 2 -2 19 4
 6 2 -2 15.9 3.2
 -6 -2 2 11.7 2.8
 -6 -2 2 11.7 2.8
 7 2 -2 56.69 4
 7 2 -2 55.49 4.6
 7 2 -2 56.69 4
 7 2 -2 48.9 4.1
 7 2 -2 48.9 4.1
 7 2 -2 55.49 4.6
 -7 -2 2 45.1 4.2
 -7 -2 2 45.1 4.2
 -7 3 -2 60.69 7.2
 -7 3 -2 85.99 5.7
 -7 3 -2 85.99 5.7
 -7 3 -2 60.69 7.2
 -6 3 -2 748.93 47.1
 -6 3 -2 686.83 47.7
 -6 3 -2 748.93 47.1
 -6 3 -2 686.83 47.7
 6 -3 2 673.93 46.9
 6 -3 2 673.03 46.8
 6 -3 2 673.93 46.9
 6 -3 2 673.03 46.8
 -5 3 -2 10.1 3.7
 -5 3 -2 10.1 3.7
 5 -3 2 16.7 3
 5 -3 2 16.7 3
 -4 3 -2 94.19 8.1
 -4 3 -2 89.59 10.2
 -4 3 -2 94.19 8.1
 -4 3 -2 89.59 10.2
 4 -3 2 85.49 8.7
 4 -3 2 85.49 8.7
 -3 3 -2 132.19 11.2
 -3 3 -2 123.29 10.4
 -3 3 -2 123.29 10.4
 -3 3 -2 132.19 11.2
 3 -3 2 124.89 10.5
 3 -3 2 124.89 10.5
 -2 3 -2 8.3 3
 -2 3 -2 8.3 3
 -2 3 -2 5.1 2.7
 -2 3 -2 5.1 2.7
 2 -3 2 -0.8 2
 2 -3 2 -0.8 2
 -1 3 -2 1088.49 73.99
 -1 3 -2 1088.49 73.99
 1 -3 2 1081.79 73.09
 1 -3 2 1081.79 73.09
 0 3 -2 593.54 40.1
 0 3 -2 593.54 40.1
 0 -3 2 551.94 38.9
 0 -3 2 551.94 38.9
 1 3 -2 143.59 15.1
 1 3 -2 143.59 15.1
 -1 -3 2 145.19 10.8
 -1 -3 2 144.79 11.8
 -1 -3 2 144.79 11.8
 -1 -3 2 145.19 10.8
 2 3 -2 307.77 21.7
 2 3 -2 286.17 22.7
 2 3 -2 286.17 22.7
 2 3 -2 307.77 21.7
 -2 -3 2 277.77 21.6
 -2 -3 2 318.67 23.2
 -2 -3 2 318.57 23.2
 -2 -3 2 277.77 21.6
 3 3 -2 477.25 33.9
 3 3 -2 477.25 33.9
 -3 -3 2 479.45 36
 -3 -3 2 479.55 36
 4 3 -2 10 2.6
 4 3 -2 8.5 2.5
 4 3 -2 16.7 3.5
 4 3 -2 12.1 3
 4 3 -2 10.8 4.6
 4 3 -2 19.7 3.7
 4 3 -2 7.7 3
 4 3 -2 7.7 3
 4 3 -2 10.8 4.6
 4 3 -2 19.7 3.7
 4 3 -2 8.5 2.5
 4 3 -2 17 2.9
 4 3 -2 12.1 3
 4 3 -2 10 2.6
 4 3 -2 16.7 3.5
 4 3 -2 10.4 3.6
 4 3 -2 17 2.9
 4 3 -2 10.4 3.6
 5 3 -2 204.48 15.6
 5 3 -2 189.88 14.2
 5 3 -2 182.68 13.9
 5 3 -2 191.08 13.5
 5 3 -2 187.48 13.7
 5 3 -2 179.48 13.8
 5 3 -2 187.48 13.7
 5 3 -2 184.98 14.4
 5 3 -2 204.48 15.6
 5 3 -2 190.88 14
 5 3 -2 184.98 14.4
 5 3 -2 182.68 13.9
 5 3 -2 223.68 14.7
 5 3 -2 189.88 14.2
 5 3 -2 190.88 14
 5 3 -2 179.48 13.8
 5 3 -2 191.08 13.5
 5 3 -2 223.68 14.7
 6 3 -2 13.7 3.1
 6 3 -2 17.2 3.2
 6 3 -2 17.7 3.2
 6 3 -2 13.2 2.3
 6 3 -2 13.2 2.3
 6 3 -2 16.9 2.9
 6 3 -2 13.7 2.4
 6 3 -2 13.7 3.1
 6 3 -2 17.2 3.2
 6 3 -2 16.9 2.9
 6 3 -2 13.7 2.4
 6 3 -2 17.7 3.2
 -6 -3 2 12 2.5
 -6 -3 2 12 2.5
 -6 4 -2 15.9 2.9
 -6 4 -2 14.9 3.4
 -6 4 -2 24.8 5.3
 -6 4 -2 15.9 2.9
 -6 4 -2 14.9 3.4
 -6 4 -2 24.8 5.3
 6 -4 2 12.7 2.5
 6 -4 2 12.7 2.5
 -5 4 -2 78.29 6.5
 -5 4 -2 78.29 6.5
 5 -4 2 72.49 6.2
 5 -4 2 72.49 6.2
 -4 4 -2 153.98 12.4
 -4 4 -2 154.08 11.9
 -4 4 -2 153.98 12.4
 -4 4 -2 154.08 11.9
 -4 4 -2 198.18 12.7
 -4 4 -2 198.18 12.7
 -3 4 -2 65.29 8.7
 -3 4 -2 65.29 8.7
 3 -4 2 68.39 7.7
 3 -4 2 68.39 7.7
 -2 4 -2 4.8 3.4
 -2 4 -2 5.9 2.2
 -2 4 -2 4.8 3.4
 -2 4 -2 5.9 2.2
 2 -4 2 6.1 2.6
 2 -4 2 6.1 2.6
 1 -4 2 11.5 2.6
 1 -4 2 11.5 2.6
 0 4 -2 435.16 33
 0 4 -2 428.96 31.7
 0 4 -2 435.16 33
 0 4 -2 428.96 31.7
 0 -4 2 507.45 31.8
 0 -4 2 507.45 31.8
 1 4 -2 5 3.9
 1 4 -2 5 3.9
 2 4 -2 12.1 5.1
 2 4 -2 12.1 5.1
 -2 -4 2 -1.2 6.7
 -2 -4 2 -1.2 6.7
 3 4 -2 8.4 3.3
 3 4 -2 5.9 3.7
 3 4 -2 11.7 4.3
 3 4 -2 10.4 3.3
 3 4 -2 8 3.1
 3 4 -2 6.8 2.4
 3 4 -2 6.8 2.4
 3 4 -2 6.9 3.3
 3 4 -2 8.6 2.6
 3 4 -2 10.8 3.9
 3 4 -2 8.6 2.6
 3 4 -2 6.7 2.8
 3 4 -2 6.9 3.3
 3 4 -2 10.4 3.3
 3 4 -2 7.3 2.5
 3 4 -2 8.4 3.3
 3 4 -2 7.4 2.1
 3 4 -2 10.8 3.9
 3 4 -2 6.6 2.7
 3 4 -2 7.3 2.5
 3 4 -2 4.3 7.1
 3 4 -2 6.7 2.8
 3 4 -2 6.6 2.7
 3 4 -2 4.3 7.1
 3 4 -2 7.4 2.1
 3 4 -2 11.7 4.3
 3 4 -2 5.9 3.7
 3 4 -2 8 3.1
 4 4 -2 228.78 16.8
 4 4 -2 175.88 14.1
 4 4 -2 216.58 15
 4 4 -2 175.88 14.1
 4 4 -2 184.88 14.2
 4 4 -2 228.78 16.8
 4 4 -2 191.58 14.7
 4 4 -2 206.48 14.5
 4 4 -2 184.88 14.2
 4 4 -2 216.58 15
 4 4 -2 199.08 14
 4 4 -2 177.98 14.1
 4 4 -2 177.98 14.1
 4 4 -2 194.88 13.8
 4 4 -2 193.58 14.3
 4 4 -2 191.58 14.7
 4 4 -2 178.48 15
 4 4 -2 206.48 14.5
 4 4 -2 193.58 14.3
 4 4 -2 194.88 13.8
 4 4 -2 199.08 14
 4 4 -2 178.48 15
 5 4 -2 272.37 19.5
 5 4 -2 251.47 19.4
 5 4 -2 255.87 18.5
 5 4 -2 265.67 18.4
 5 4 -2 256.77 19
 5 4 -2 239.98 18.9
 5 4 -2 292.27 19
 5 4 -2 280.97 18.5
 5 4 -2 251.47 19.4
 5 4 -2 258.47 18.5
 5 4 -2 239.98 18.9
 5 4 -2 292.27 19
 5 4 -2 258.47 18.5
 5 4 -2 255.87 18.5
 5 4 -2 280.97 18.5
 5 4 -2 265.67 18.4
 5 4 -2 272.37 19.5
 5 4 -2 256.77 19
 6 4 -2 3.6 1.6
 6 4 -2 4.8 1.7
 6 4 -2 8.5 2.3
 6 4 -2 3.8 1.7
 6 4 -2 5.6 2.2
 6 4 -2 6.5 2.7
 6 4 -2 6.5 2.7
 6 4 -2 4.8 1.7
 6 4 -2 5.6 2.2
 6 4 -2 3.8 1.7
 6 4 -2 3.6 1.6
 6 4 -2 8.5 2.3
 -6 5 -2 222.38 14.7
 -6 5 -2 222.38 14.7
 6 -5 2 206.58 14.5
 6 -5 2 206.58 14.5
 -5 5 -2 20.4 5.2
 -5 5 -2 20.5 3.4
 -5 5 -2 18.3 3.5
 -5 5 -2 29.6 3.5
 -5 5 -2 29.6 3.5
 -5 5 -2 18.3 3.5
 -5 5 -2 20.4 5.2
 -5 5 -2 20.5 3.4
 5 -5 2 24.6 2.9
 5 -5 2 24.6 2.9
 -4 5 -2 33.6 7
 -4 5 -2 25.1 3.9
 -4 5 -2 28.5 3.9
 -4 5 -2 28.5 3.9
 -4 5 -2 33.6 7
 -4 5 -2 21.7 3.7
 -4 5 -2 25.1 3.9
 -4 5 -2 21.7 3.7
 4 -5 2 20.5 3.4
 4 -5 2 20.5 3.4
 -3 5 -2 36.3 5.9
 -3 5 -2 36.3 5.9
 -3 5 -2 45.2 5.1
 -3 5 -2 55.79 5.2
 -3 5 -2 44.2 4.5
 -3 5 -2 55.79 5.2
 -3 5 -2 45.2 5.1
 -3 5 -2 44.2 4.5
 3 -5 2 44.1 4.7
 3 -5 2 44.1 4.7
 -2 5 -2 12.4 3.8
 -2 5 -2 6.8 3.7
 -2 5 -2 8.4 2.9
 -2 5 -2 12.2 3.7
 -2 5 -2 6.8 3.7
 -2 5 -2 17.4 5.2
 -2 5 -2 17.4 5.2
 -2 5 -2 12.2 3.7
 -2 5 -2 12.4 3.8
 -2 5 -2 8.4 2.9
 -1 5 -2 100.39 8.8
 -1 5 -2 100.39 8.8
 -1 5 -2 84.79 8.8
 -1 5 -2 103.89 8.2
 -1 5 -2 98.69 13
 -1 5 -2 98.69 13
 -1 5 -2 84.79 8.8
 -1 5 -2 103.89 8.2
 1 -5 2 93.59 9.3
 1 -5 2 93.59 9.3
 0 5 -2 121.99 13.2
 0 5 -2 121.99 13.2
 1 5 -2 23.9 3.9
 1 5 -2 10.1 4.1
 1 5 -2 7.7 3.9
 1 5 -2 23.9 3.9
 1 5 -2 4.4 8.5
 1 5 -2 10.1 4.1
 1 5 -2 20.7 2.9
 1 5 -2 13.4 2.7
 1 5 -2 14.4 3.9
 1 5 -2 20.7 2.9
 1 5 -2 25.6 4.4
 1 5 -2 19.5 3.7
 1 5 -2 6 3.8
 1 5 -2 25.6 4.4
 1 5 -2 4.4 8.5
 1 5 -2 14.4 3.9
 1 5 -2 17.1 3.4
 1 5 -2 13.4 2.7
 1 5 -2 6 3.8
 1 5 -2 19.5 3.7
 1 5 -2 7.7 3.9
 1 5 -2 17.1 3.4
 2 5 -2 16.4 8.5
 2 5 -2 19.1 4.3
 2 5 -2 16.7 3.3
 2 5 -2 18.6 4.6
 2 5 -2 16.9 5.6
 2 5 -2 16.9 5.6
 2 5 -2 16.2 2.8
 2 5 -2 16.4 8.5
 2 5 -2 14.5 4.2
 2 5 -2 14.3 3.5
 2 5 -2 11.6 3.6
 2 5 -2 14.3 3.5
 2 5 -2 11.6 3.6
 2 5 -2 14.5 4.2
 2 5 -2 14.5 4
 2 5 -2 18.2 3.5
 2 5 -2 19 3.8
 2 5 -2 16.5 2.5
 2 5 -2 10.8 3.1
 2 5 -2 12.7 3.7
 2 5 -2 12.7 3.7
 2 5 -2 25.5 3.6
 2 5 -2 23.9 3.6
 2 5 -2 16.5 2.5
 2 5 -2 23.9 3.6
 2 5 -2 10.8 3.1
 2 5 -2 16.2 2.8
 2 5 -2 16.7 3.3
 2 5 -2 18.6 4.6
 2 5 -2 18.2 3.5
 2 5 -2 14.5 4
 2 5 -2 19.1 4.3
 2 5 -2 19 3.8
 2 5 -2 25.5 3.6
 3 5 -2 92.29 7.6
 3 5 -2 84.99 7.3
 3 5 -2 73.69 9.1
 3 5 -2 89.89 7.9
 3 5 -2 76.79 7.6
 3 5 -2 84.39 8.7
 3 5 -2 93.89 8.3
 3 5 -2 83.39 8.1
 3 5 -2 79.99 6.7
 3 5 -2 84.89 8.4
 3 5 -2 74.99 8.3
 3 5 -2 89.89 7.9
 3 5 -2 79.89 6.9
 3 5 -2 80.09 14.4
 3 5 -2 80.09 14.4
 3 5 -2 101.79 10.4
 3 5 -2 89.49 9.1
 3 5 -2 83.39 8.1
 3 5 -2 89.49 9.1
 3 5 -2 101.79 10.4
 3 5 -2 73.69 9.1
 3 5 -2 79.89 6.9
 3 5 -2 84.99 7.3
 3 5 -2 79.99 6.7
 3 5 -2 93.89 8.3
 3 5 -2 84.39 8.7
 3 5 -2 74.99 8.3
 3 5 -2 84.89 8.4
 3 5 -2 76.79 7.6
 3 5 -2 92.29 7.6
 4 5 -2 7.6 3.5
 4 5 -2 3.6 1.7
 4 5 -2 5.6 2.4
 4 5 -2 5.9 3.3
 4 5 -2 7.6 3.6
 4 5 -2 7.6 3.1
 4 5 -2 7.6 3.1
 4 5 -2 3.8 2.7
 4 5 -2 7.1 3.6
 4 5 -2 8.5 6.2
 4 5 -2 6 2.9
 4 5 -2 5.6 2.4
 4 5 -2 3.8 2.7
 4 5 -2 4.9 3.6
 4 5 -2 6 2.9
 4 5 -2 3.6 1.7
 4 5 -2 4.9 3.6
 4 5 -2 8.5 6.2
 4 5 -2 7.1 3.6
 4 5 -2 7.6 3.5
 4 5 -2 5.9 3.3
 4 5 -2 7.6 3.6
 5 5 -2 40.2 4.8
 5 5 -2 42.6 5
 5 5 -2 42 3.9
 5 5 -2 46.8 5.7
 5 5 -2 41.9 3.8
 5 5 -2 46.7 4.4
 5 5 -2 42.6 5
 5 5 -2 40.2 4.8
 5 5 -2 42 3.9
 5 5 -2 41.9 3.8
 5 5 -2 46.8 5.7
 5 5 -2 46.7 4.4
 5 5 -2 45.9 4
 5 5 -2 45.9 4
 -5 6 -2 20.2 2.8
 -5 6 -2 25.1 2.4
 -5 6 -2 25.1 2.4
 -5 6 -2 20.2 2.8
 5 -6 2 19.1 2.3
 5 -6 2 19.1 2.3
 -4 6 -2 23.3 3.3
 -4 6 -2 23.3 3.3
 -4 6 -2 38.3 6.6
 -4 6 -2 22.3 3.5
 -4 6 -2 22.3 3.5
 -4 6 -2 38.3 6.6
 4 -6 2 24.6 2.8
 4 -6 2 24.6 2.8
 -3 6 -2 15.3 4.1
 -3 6 -2 14.7 3.4
 -3 6 -2 14.7 3.4
 -3 6 -2 16.2 3.4
 -3 6 -2 16.2 3.4
 -3 6 -2 15.3 4.1
 3 -6 2 17.9 2.9
 3 -6 2 17.9 2.9
 -2 6 -2 28.2 4.2
 -2 6 -2 37 4.4
 -2 6 -2 37 4.4
 -2 6 -2 24 4.3
 -2 6 -2 24 4.3
 -2 6 -2 21.5 3.6
 -2 6 -2 29.9 5.4
 -2 6 -2 21.5 3.6
 -2 6 -2 28.2 4.2
 -2 6 -2 29.9 5.4
 -1 6 -2 22.9 5.2
 -1 6 -2 20 3.7
 -1 6 -2 20 3.7
 -1 6 -2 15.6 2.9
 -1 6 -2 22.9 5.2
 -1 6 -2 20.2 3.4
 -1 6 -2 15.6 2.9
 -1 6 -2 20.2 3.4
 0 6 -2 188.38 14.1
 0 6 -2 188.38 14.1
 0 6 -2 197.48 13.8
 0 6 -2 167.98 14.5
 0 6 -2 197.48 13.8
 0 6 -2 167.98 14.5
 0 6 -2 225.48 16.2
 0 6 -2 197.08 14.1
 0 6 -2 184.98 14.4
 0 6 -2 193.68 13.9
 0 6 -2 197.08 14.1
 0 6 -2 200.88 14.5
 0 6 -2 225.48 16.2
 0 6 -2 193.68 13.9
 0 6 -2 200.88 14.5
 0 6 -2 184.98 14.4
 1 6 -2 6.5 3.7
 1 6 -2 10.3 2.5
 1 6 -2 17.1 3.7
 1 6 -2 11.4 2.9
 1 6 -2 10.7 3.4
 1 6 -2 10.7 2.3
 1 6 -2 18.7 4.9
 1 6 -2 12 3
 1 6 -2 11.4 2.9
 1 6 -2 12 3
 1 6 -2 17.1 3.7
 1 6 -2 3.2 4.2
 1 6 -2 10.7 2.3
 1 6 -2 9.3 3.7
 1 6 -2 6.5 3.7
 1 6 -2 3.2 4.2
 1 6 -2 10.7 3.4
 1 6 -2 10.3 2.5
 1 6 -2 9.3 3.7
 1 6 -2 18.7 4.9
 1 6 -2 4.2 3.6
 1 6 -2 4.2 3.6
 2 6 -2 8.7 2.7
 2 6 -2 5.9 4.1
 2 6 -2 5.9 4.1
 2 6 -2 6.8 2.2
 2 6 -2 4.5 3.3
 2 6 -2 5.6 3.1
 2 6 -2 6.8 2.2
 2 6 -2 5.3 2.6
 2 6 -2 6.9 3.5
 2 6 -2 9.3 8.1
 2 6 -2 4.5 3.8
 2 6 -2 2.2 3.5
 2 6 -2 4.5 3.3
 2 6 -2 -8.4 10
 2 6 -2 1.2 2.8
 2 6 -2 2.2 3.5
 2 6 -2 1.2 2.8
 2 6 -2 9.2 4.4
 2 6 -2 -8.4 10
 2 6 -2 5.6 1.9
 2 6 -2 9.2 4.4
 2 6 -2 9.3 8.1
 2 6 -2 5.3 2.6
 2 6 -2 5.6 3.1
 2 6 -2 6.9 3.5
 2 6 -2 5.5 2.9
 2 6 -2 5.5 2.9
 2 6 -2 5.6 1.9
 2 6 -2 4.5 3.8
 2 6 -2 5.1 3
 2 6 -2 5.1 3
 2 6 -2 8.7 2.7
 3 6 -2 0 2.3
 3 6 -2 1 2.9
 3 6 -2 2.8 3
 3 6 -2 7.5 2.2
 3 6 -2 4 4.2
 3 6 -2 7.5 2.2
 3 6 -2 5.7 3.1
 3 6 -2 -1.1 2.6
 3 6 -2 1.1 1.6
 3 6 -2 -2.1 2.5
 3 6 -2 4 4.2
 3 6 -2 5.7 3.1
 3 6 -2 1 2.9
 3 6 -2 4.2 2.2
 3 6 -2 -1.1 2.6
 3 6 -2 0 2.3
 3 6 -2 2.5 2.5
 3 6 -2 4.2 2.2
 3 6 -2 2 2.9
 3 6 -2 2.5 2.5
 3 6 -2 -2.1 2.5
 3 6 -2 1.1 1.6
 3 6 -2 2 2.9
 3 6 -2 2.8 3
 4 6 -2 61.69 5.3
 4 6 -2 57.09 4.7
 4 6 -2 60.59 4.6
 4 6 -2 54.89 4.8
 4 6 -2 60.59 4.6
 4 6 -2 60.69 5.1
 4 6 -2 61.69 5.3
 4 6 -2 65.19 4.8
 4 6 -2 65.19 4.8
 4 6 -2 61.59 5.1
 4 6 -2 54.89 4.8
 4 6 -2 60.79 5.6
 4 6 -2 60.69 5.1
 4 6 -2 57.09 4.7
 4 6 -2 61.59 5.1
 4 6 -2 60.79 5.6
 -3 7 -2 8.7 2
 -3 7 -2 5.4 2.1
 -3 7 -2 8.7 2
 -3 7 -2 5.4 2.1
 -2 7 -2 1.5 2.2
 -2 7 -2 10.3 3
 -2 7 -2 10.3 3
 -2 7 -2 2.6 2.6
 -2 7 -2 0.7 2.7
 -2 7 -2 0.7 2.7
 -2 7 -2 2.6 2.6
 -2 7 -2 1.5 2.2
 -1 7 -2 2.3 2.6
 -1 7 -2 2.5 2.3
 -1 7 -2 2.7 3.1
 -1 7 -2 2.7 3.1
 -1 7 -2 2.5 2.3
 -1 7 -2 2.3 2.6
 -1 7 -2 4 2.5
 -1 7 -2 4 2.5
 0 7 -2 7 2.5
 0 7 -2 7 2.1
 0 7 -2 12.5 3.7
 0 7 -2 14.2 3.5
 0 7 -2 7 2.1
 0 7 -2 11.6 3
 0 7 -2 8.4 2.1
 0 7 -2 12.5 3.7
 0 7 -2 7 2.5
 0 7 -2 14.2 3.5
 0 7 -2 8.4 2.1
 0 7 -2 11.6 3
 1 7 -2 18.6 3.1
 1 7 -2 10.1 2.7
 1 7 -2 12.4 4.3
 1 7 -2 17.5 2.5
 1 7 -2 28.9 5
 1 7 -2 28.9 5
 1 7 -2 12.4 4.3
 1 7 -2 10.1 2.7
 1 7 -2 17.5 2.5
 1 7 -2 18.6 3.1
 2 7 -2 2.5 2.1
 2 7 -2 1.9 1.5
 2 7 -2 3.4 2.2
 2 7 -2 -0.8 1.9
 2 7 -2 2.3 2.9
 2 7 -2 1.8 1.7
 2 7 -2 2.5 2.1
 2 7 -2 1.8 1.7
 2 7 -2 3.4 2.2
 2 7 -2 -0.8 1.9
 2 7 -2 1.9 1.5
 2 7 -2 2.3 2.9
 3 7 -2 8.5 1.5
 3 7 -2 6.9 1.8
 3 7 -2 6.9 1.8
 3 7 -2 8.5 1.5
 3 7 3 25.2 2.6
 3 7 3 30.4 3
 3 7 3 26.8 2.5
 3 7 3 20.2 2.6
 3 7 3 30.4 3
 3 7 3 30.5 2.5
 3 7 3 30.5 2.5
 3 7 3 26.8 2.5
 3 7 3 25.2 2.6
 3 7 3 20.2 2.6
 2 7 3 4.2 2
 2 7 3 4.2 1.8
 2 7 3 7.1 2.2
 2 7 3 5.1 1.6
 2 7 3 5.1 1.6
 2 7 3 4.2 2
 2 7 3 4.2 1.8
 2 7 3 7.1 2.2
 2 7 3 3.9 2.1
 2 7 3 10.1 3
 2 7 3 3.9 2.1
 2 7 3 10.1 3
 1 7 3 0.6 2.9
 1 7 3 0.6 2.9
 1 7 3 0.7 1.6
 1 7 3 1.7 1.8
 1 7 3 2.5 2.3
 1 7 3 4.9 2.4
 1 7 3 4.9 2.4
 1 7 3 2.5 2.3
 1 7 3 0.7 1.6
 1 7 3 1.7 1.8
 0 7 3 29.1 3.2
 0 7 3 32.8 5.1
 0 7 3 22.7 2.7
 0 7 3 29.1 3.2
 0 7 3 28 3.5
 0 7 3 28 3.5
 0 7 3 32.8 5.1
 0 7 3 22.7 2.7
 -1 7 3 17.4 4.3
 -1 7 3 13.7 2.1
 -1 7 3 17.4 4.3
 -1 7 3 14.6 2.7
 -1 7 3 13.7 2.1
 -1 7 3 14.6 2.7
 2 -7 -3 5.6 1.5
 2 -7 -3 5.6 1.5
 -2 7 3 7 1.9
 -2 7 3 7 1.9
 -2 7 3 3.2 2.6
 -2 7 3 3.2 2.6
 5 6 3 81.29 5.9
 5 6 3 88.99 6.4
 5 6 3 75.79 6.2
 5 6 3 81.29 5.9
 5 6 3 88.99 6.4
 5 6 3 75.79 6.2
 4 6 3 2 1.9
 4 6 3 0.7 2.5
 4 6 3 1.3 1.7
 4 6 3 0.7 1.6
 4 6 3 2 1.9
 4 6 3 1.3 1.7
 4 6 3 0.7 1.6
 4 6 3 1.1 2
 4 6 3 0.7 2.5
 4 6 3 1.1 2
 4 6 3 7.1 3.3
 4 6 3 7.1 3.3
 3 6 3 12.5 2.4
 3 6 3 8.2 2.3
 3 6 3 9.5 3
 3 6 3 15.6 3.2
 3 6 3 8.2 2.3
 3 6 3 15.6 3.2
 3 6 3 12.5 2.4
 3 6 3 13.5 2.8
 3 6 3 9.5 3
 3 6 3 13.5 2.8
 2 6 3 73.39 6.7
 2 6 3 80.59 6.7
 2 6 3 63.39 8.7
 2 6 3 93.19 7.9
 2 6 3 80.59 6.7
 2 6 3 93.19 7.9
 2 6 3 95.89 7.2
 2 6 3 63.39 8.7
 2 6 3 81.29 6.5
 2 6 3 81.29 6.5
 2 6 3 95.89 7.2
 2 6 3 73.39 6.7
 2 6 3 73.79 7.1
 2 6 3 73.79 7.1
 1 6 3 76.19 6.5
 1 6 3 86.39 7.9
 1 6 3 76.19 6.5
 1 6 3 86.39 7.9
 1 6 3 80.69 7.3
 1 6 3 80.69 7.3
 1 6 3 81.59 6.9
 1 6 3 76.19 9.2
 1 6 3 79.29 6.9
 1 6 3 77.59 6.8
 1 6 3 79.29 6.9
 1 6 3 81.59 6.9
 1 6 3 76.19 9.2
 1 6 3 77.59 6.8
 0 6 3 90.69 7.4
 0 6 3 89.99 7
 0 6 3 89.99 7
 0 6 3 73.09 9.9
 0 6 3 94.09 7.9
 0 6 3 90.69 7.4
 0 6 3 92.99 7.5
 0 6 3 94.09 7.9
 0 6 3 73.09 9.9
 0 6 3 92.99 7.5
 1 -6 -3 23.3 4.1
 1 -6 -3 23.3 4.1
 -1 6 3 12.6 3.3
 -1 6 3 22.8 6
 -1 6 3 12.6 3.3
 -1 6 3 19.6 3.4
 -1 6 3 22.8 6
 -1 6 3 19.6 3.4
 -1 6 3 24.2 4
 -1 6 3 24.2 4
 2 -6 -3 23.9 4.2
 2 -6 -3 23.9 4.2
 -2 6 3 13.6 4
 -2 6 3 21.5 5.5
 -2 6 3 17.2 3.8
 -2 6 3 27.7 3.9
 -2 6 3 13.6 4
 -2 6 3 21.5 5.5
 -2 6 3 17.2 3.8
 -2 6 3 27.7 3.9
 3 -6 -3 2.1 2
 3 -6 -3 2.1 2
 -3 6 3 2.7 1.8
 -3 6 3 3 2.1
 -3 6 3 7.5 4.6
 -3 6 3 2.7 1.8
 -3 6 3 4.5 2.7
 -3 6 3 4.5 2.7
 -3 6 3 7.5 4.6
 -3 6 3 3 2.1
 4 -6 -3 3 1.5
 4 -6 -3 3 1.5
 -4 6 3 5.4 2.2
 -4 6 3 1.1 1.8
 -4 6 3 5.4 2.2
 -4 6 3 1.1 1.8
 6 5 3 41.2 3.8
 6 5 3 54.19 3.8
 6 5 3 41.2 3.8
 6 5 3 54.19 3.8
 5 5 3 77.39 5.9
 5 5 3 71.39 6.1
 5 5 3 74.19 5.9
 5 5 3 71.79 6.6
 5 5 3 82.29 6.4
 5 5 3 71.79 6.6
 5 5 3 77.39 5.9
 5 5 3 71.39 6.1
 5 5 3 82.29 6.4
 5 5 3 74.19 5.9
 4 5 3 20.2 3.2
 4 5 3 19.1 2.9
 4 5 3 31 4.4
 4 5 3 9.6 6.6
 4 5 3 20.7 4.6
 4 5 3 20.7 4.6
 4 5 3 23.1 4.1
 4 5 3 19.4 3.3
 4 5 3 23.1 4.1
 4 5 3 9.6 6.6
 4 5 3 20.2 3.2
 4 5 3 19.1 2.9
 4 5 3 31 4.4
 4 5 3 17.2 3.5
 4 5 3 18 3.6
 4 5 3 17.2 3.5
 4 5 3 18 3.6
 4 5 3 19.4 3.3
 3 5 3 166.08 14.6
 3 5 3 130.69 10.5
 3 5 3 130.69 10.5
 3 5 3 136.49 10.8
 3 5 3 116.09 10
 3 5 3 133.09 10.5
 3 5 3 133.09 10.5
 3 5 3 116.09 10
 3 5 3 133.29 11.3
 3 5 3 136.49 10.8
 3 5 3 150.18 10.7
 3 5 3 130.89 10.2
 3 5 3 133.29 10.3
 3 5 3 133.29 11.3
 3 5 3 166.08 14.6
 3 5 3 150.18 10.7
 3 5 3 130.89 10.2
 3 5 3 133.29 10.3
 2 5 3 5.4 2.6
 2 5 3 0.2 2.3
 2 5 3 2.1 3.1
 2 5 3 0.5 4.5
 2 5 3 3.9 3.3
 2 5 3 5.9 3.8
 2 5 3 2.1 2.6
 2 5 3 27 14.1
 2 5 3 3.9 3.3
 2 5 3 2.1 3.1
 2 5 3 2.1 2.6
 2 5 3 5.4 2.6
 2 5 3 3.4 2.3
 2 5 3 0.5 4.5
 2 5 3 0.9 3.1
 2 5 3 0.2 2.3
 2 5 3 27 14.1
 2 5 3 0.9 3.1
 2 5 3 5.9 3.8
 2 5 3 3.4 2.3
 1 5 3 23.4 4.4
 1 5 3 36.1 4.3
 1 5 3 23.4 4.4
 1 5 3 30.2 4.6
 1 5 3 28.4 3.7
 1 5 3 34.4 6.3
 1 5 3 36.1 4.3
 1 5 3 28.7 4.7
 1 5 3 27.9 4.2
 1 5 3 27.9 4.2
 1 5 3 28.7 4.7
 1 5 3 30.2 4.6
 1 5 3 28.4 3.7
 1 5 3 34.4 6.3
 0 5 3 185.68 16
 0 5 3 170.48 14.4
 0 5 3 182.48 13.8
 0 5 3 182.38 13.5
 0 5 3 170.48 14.4
 0 5 3 182.38 13.5
 0 5 3 185.68 16
 0 5 3 198.28 13.4
 0 5 3 198.28 13.4
 0 5 3 182.48 13.8
 1 -5 -3 58.19 6.3
 1 -5 -3 58.19 6.3
 -1 5 3 49.3 8.8
 -1 5 3 49.3 8.8
 -1 5 3 51.39 5.3
 -1 5 3 53.99 5.3
 -1 5 3 51.39 5.3
 -1 5 3 62.89 7
 -1 5 3 62.89 7
 -1 5 3 53.99 5.3
 2 -5 -3 28.7 5
 2 -5 -3 28.7 5
 -2 5 3 26.2 4.3
 -2 5 3 34 3.6
 -2 5 3 34 3.6
 -2 5 3 28.2 6.3
 -2 5 3 28.2 6.3
 -2 5 3 26.2 4.3
 -3 5 3 64.89 7.8
 -3 5 3 61.99 5.9
 -3 5 3 66.89 5.6
 -3 5 3 66.89 5.6
 -3 5 3 61.99 5.9
 -3 5 3 73.59 6.4
 -3 5 3 64.89 7.8
 -3 5 3 73.59 6.4
 4 -5 -3 -1 2
 4 -5 -3 -1 2
 -4 5 3 3.1 2.5
 -4 5 3 -1.3 2
 -4 5 3 1.9 2.6
 -4 5 3 1.9 2.6
 -4 5 3 3.1 2.5
 -4 5 3 -1.3 2
 5 -5 -3 32.9 3
 5 -5 -3 32.9 3
 -5 5 3 25.5 3
 -5 5 3 25.5 3
 -5 5 3 35.6 3.5
 -5 5 3 35.6 3.5
 -6 -4 -3 -1.3 2.1
 -6 -4 -3 -1.3 2.1
 6 4 3 1.4 1.8
 6 4 3 1.4 1.8
 6 4 3 -2.6 2.1
 6 4 3 -0.7 2.3
 6 4 3 -2.6 2.1
 6 4 3 -0.7 2.3
 -5 -4 -3 297.47 21.9
 -5 -4 -3 297.47 21.9
 5 4 3 291.37 21.8
 5 4 3 301.47 22
 5 4 3 332.47 21.8
 5 4 3 319.07 21.6
 5 4 3 301.47 22
 5 4 3 327.07 21.7
 5 4 3 327.07 21.7
 5 4 3 332.47 21.8
 5 4 3 291.37 21.8
 5 4 3 322.87 22.2
 5 4 3 322.87 22.2
 5 4 3 319.07 21.6
 4 4 3 41 4.9
 4 4 3 35.6 5.4
 4 4 3 30.1 4.2
 4 4 3 52.59 7.2
 4 4 3 52.59 7.2
 4 4 3 27.6 3.8
 4 4 3 28.3 3.5
 4 4 3 30.1 4.2
 4 4 3 30.9 3.9
 4 4 3 29.8 4.4
 4 4 3 29.8 4.4
 4 4 3 27.6 3.8
 4 4 3 28.3 3.5
 4 4 3 41 4.9
 4 4 3 30.9 3.9
 4 4 3 35.6 5.4
 -3 -4 -3 54.69 11.7
 -3 -4 -3 54.69 11.7
 3 4 3 77.99 10.2
 3 4 3 77.99 10.2
 -2 -4 -3 266.07 22.9
 -2 -4 -3 266.07 22.9
 2 4 3 326.47 25.4
 2 4 3 326.47 25.4
 -1 -4 -3 305.67 22.6
 -1 -4 -3 305.57 22.6
 1 4 3 289.37 22.1
 1 4 3 289.37 22.1
 0 4 3 321.87 22.1
 0 4 3 321.87 22.1
 1 -4 -3 99.59 9.4
 1 -4 -3 99.59 9.4
 -1 4 3 123.89 9.5
 -1 4 3 123.89 9.5
 2 -4 -3 52.39 6.8
 2 -4 -3 52.39 6.8
 -2 4 3 69.49 9.8
 -2 4 3 67.79 6.1
 -2 4 3 60.09 7
 -2 4 3 60.09 7
 -2 4 3 67.79 6.1
 -2 4 3 69.49 9.8
 3 -4 -3 34.6 5
 3 -4 -3 34.6 5
 -3 4 3 31.8 4.8
 -3 4 3 36.1 5.9
 -3 4 3 36.1 5.9
 -3 4 3 33.2 7.7
 -3 4 3 31.8 4.8
 -3 4 3 33.2 7.7
 -4 4 3 47.6 5.2
 -4 4 3 55.19 6.8
 -4 4 3 47.6 5.2
 -4 4 3 55.19 6.8
 -5 4 3 243.48 17.6
 -5 4 3 243.48 17.6
 6 -4 -3 88.19 5.8
 6 -4 -3 88.19 5.8
 -6 4 3 68.59 6
 -6 4 3 68.59 6
 -7 -3 -3 0.7 1.8
 -7 -3 -3 0.7 1.8
 7 3 3 1.6 1.4
 7 3 3 1.6 1.4
 7 3 3 -2.2 1.1
 7 3 3 -2.2 1.1
 -6 -3 -3 10.3 3.1
 -6 -3 -3 10.3 3.1
 6 3 3 20.1 4.4
 6 3 3 9.9 2.3
 6 3 3 12.6 2.9
 6 3 3 12.6 2.9
 6 3 3 20.1 4.4
 6 3 3 9.9 2.3
 -5 -3 -3 239.48 15.6
 -5 -3 -3 239.48 15.6
 5 3 3 227.28 15.3
 5 3 3 194.48 17.3
 5 3 3 194.48 17.3
 5 3 3 200.28 15.6
 5 3 3 225.58 15.3
 5 3 3 186.18 15.8
 5 3 3 226.98 15.5
 5 3 3 200.28 15.6
 5 3 3 186.18 15.8
 5 3 3 225.58 15.3
 5 3 3 223.68 16.2
 5 3 3 223.68 16.2
 5 3 3 227.28 15.3
 5 3 3 226.98 15.5
 -4 -3 -3 110.69 16.3
 -4 -3 -3 110.79 16.3
 4 3 3 100.69 11
 4 3 3 100.69 11
 -3 -3 -3 353.46 26.9
 -3 -3 -3 353.56 26.9
 3 3 3 351.66 25.6
 3 3 3 351.66 25.6
 -2 -3 -3 73.19 8.6
 -2 -3 -3 73.19 8.6
 2 3 3 72.79 8.2
 2 3 3 72.79 8.2
 -1 -3 -3 318.87 24.4
 -1 -3 -3 318.87 24.4
 1 3 3 337.17 23.7
 1 3 3 337.17 23.7
 0 -3 -3 836.22 58.79
 0 -3 -3 836.22 58.79
 0 3 3 828.52 57.79
 0 3 3 904.41 58.39
 0 3 3 904.41 58.39
 0 3 3 828.52 57.79
 1 -3 -3 37.4 4.5
 1 -3 -3 37.4 4.5
 -1 3 3 36.8 4.3
 -1 3 3 31 4.2
 -1 3 3 31 4.2
 -1 3 3 36.8 4.3
 2 -3 -3 208.08 15.2
 2 -3 -3 208.08 15.2
 -2 3 3 212.98 15.6
 -2 3 3 212.98 15.6
 -2 3 3 199.88 15
 -2 3 3 199.88 15
 3 -3 -3 162.08 14.3
 3 -3 -3 162.08 14.3
 -3 3 3 139.39 11.9
 -3 3 3 139.39 11.9
 -3 3 3 135.59 11.1
 -3 3 3 135.59 11.1
 4 -3 -3 16.1 3.3
 4 -3 -3 16.1 3.3
 -4 3 3 18.5 3
 -4 3 3 21.5 3.4
 -4 3 3 12.5 3.8
 -4 3 3 11.2 3.7
 -4 3 3 11.2 3.7
 -4 3 3 18.5 3
 -4 3 3 12.5 3.8
 -4 3 3 21.5 3.4
 5 -3 -3 49.1 4.8
 5 -3 -3 49.1 4.8
 -5 3 3 46.9 4.8
 -5 3 3 46.9 4.7
 -5 3 3 46.9 4.8
 -5 3 3 40.3 6
 -5 3 3 46.9 4.7
 -5 3 3 40.3 6
 6 -3 -3 24.3 2.9
 6 -3 -3 24.3 2.9
 -6 3 3 25.4 3.8
 -6 3 3 25.4 3.8
 -6 3 3 28.2 2.9
 -6 3 3 28.2 2.9
 -7 -2 -3 13.5 2.6
 -7 -2 -3 13.5 2.6
 7 2 3 15.4 2
 7 2 3 16.2 2.5
 7 2 3 15.4 2
 7 2 3 14.1 2.9
 7 2 3 14.1 2.9
 7 2 3 16.2 2.5
 -6 -2 -3 9 3.1
 -6 -2 -3 9 3.1
 6 2 3 16.6 3.2
 6 2 3 12.3 3.1
 6 2 3 12.3 3.1
 6 2 3 15.9 2.6
 6 2 3 15.9 2.6
 6 2 3 16.6 3.2
 -5 -2 -3 900.21 55.89
 -5 -2 -3 900.21 55.89
 5 2 3 846.82 55.79
 5 2 3 738.03 56.69
 5 2 3 814.82 55.49
 5 2 3 738.03 56.69
 5 2 3 846.82 55.79
 5 2 3 814.82 55.49
 -4 -2 -3 250.97 23.3
 -4 -2 -3 250.97 23.2
 4 2 3 196.88 16.3
 4 2 3 204.08 16.2
 4 2 3 204.08 16.2
 4 2 3 196.88 16.3
 -3 -2 -3 238.78 17.5
 -3 -2 -3 238.78 17.5
 3 2 3 199.98 15.6
 3 2 3 199.98 15.6
 3 2 3 197.78 15.9
 3 2 3 197.78 15.9
 -2 -2 -3 974.1 62.99
 -2 -2 -3 974.1 62.99
 2 2 3 853.61 61.79
 2 2 3 853.61 61.79
 -1 -2 -3 1201.28 79.49
 -1 -2 -3 1201.18 79.49
 1 2 3 1137.29 78.69
 1 2 3 1137.29 78.69
 0 -2 -3 1404.16 91.89
 0 -2 -3 1404.16 91.89
 0 2 3 1316.07 90.89
 0 2 3 1316.07 90.89
 1 -2 -3 372.46 25.9
 1 -2 -3 372.46 25.9
 1 -2 -3 389.16 26.8
 1 -2 -3 389.26 26.8
 -1 2 3 365.16 25.9
 -1 2 3 365.16 25.9
 2 -2 -3 289.87 20.5
 2 -2 -3 289.87 20.5
 -2 2 3 281.57 20.8
 -2 2 3 304.17 20.5
 -2 2 3 281.57 20.8
 -2 2 3 304.17 20.5
 3 -2 -3 315.37 20.9
 3 -2 -3 270.47 21.2
 3 -2 -3 270.47 21.2
 3 -2 -3 315.37 20.9
 -3 2 3 289.87 21.1
 -3 2 3 283.37 20.5
 -3 2 3 283.37 20.5
 -3 2 3 289.87 21.1
 -4 2 3 166.28 13.7
 -4 2 3 165.48 12.9
 -4 2 3 166.28 13.7
 -4 2 3 165.48 12.9
 5 -2 -3 807.12 60.19
 5 -2 -3 938.11 59.79
 5 -2 -3 938.11 59.79
 5 -2 -3 807.12 60.19
 -5 2 3 873.01 60.69
 -5 2 3 873.01 60.69
 -5 2 3 931.61 59.99
 -5 2 3 931.61 59.99
 6 -2 -3 172.88 11.7
 6 -2 -3 172.88 11.7
 -6 2 3 161.38 13.1
 -6 2 3 161.38 13.1
 -6 2 3 142.99 11.7
 -6 2 3 142.99 11.7
 -6 2 3 176.08 11.7
 -6 2 3 176.08 11.7
 7 -2 -3 2.3 1.3
 7 -2 -3 0.4 1.7
 7 -2 -3 0.4 1.7
 7 -2 -3 2.3 1.3
 -7 -1 -3 35.8 3.8
 -7 -1 -3 35.8 3.8
 7 1 3 32 3
 7 1 3 29.6 4.3
 7 1 3 33.8 3.5
 7 1 3 33.8 3.5
 7 1 3 32 3
 7 1 3 29.6 4.3
 -6 -1 -3 10.2 3.2
 -6 -1 -3 10.2 3.2
 6 1 3 11.3 3
 6 1 3 16.2 2.5
 6 1 3 11.3 3
 6 1 3 16.2 2.5
 -5 -1 -3 620.74 38.5
 -5 -1 -3 620.74 38.5
 -5 -1 -3 585.04 39.1
 -5 -1 -3 585.04 39.1
 5 1 3 484.75 38
 5 1 3 484.75 38
 -4 -1 -3 448.46 30.8
 -4 -1 -3 400.26 27
 -4 -1 -3 400.26 27
 -4 -1 -3 448.46 30.8
 4 1 3 385.16 27.6
 4 1 3 385.16 27.6
 4 1 3 331.07 27.1
 4 1 3 331.07 27.1
 -3 -1 -3 693.73 46.1
 -3 -1 -3 693.73 46.1
 3 1 3 693.53 44.8
 3 1 3 584.14 44.9
 3 1 3 693.53 44.8
 3 1 3 584.14 44.9
 -2 -1 -3 449.26 29.9
 -2 -1 -3 449.26 29.9
 2 1 3 393.66 28.9
 2 1 3 393.66 28.9
 1 1 3 1916.21 127.99
 1 1 3 1916.21 127.99
 0 -1 -3 3352.96 207.88
 0 -1 -3 3352.86 207.88
 0 1 3 2863.61 207.08
 0 1 3 2863.61 207.08
 1 -1 -3 88.09 6.4
 1 -1 -3 88.09 6.4
 1 -1 -3 85.29 8.8
 1 -1 -3 85.29 8.8
 -1 1 3 76.99 6.6
 -1 1 3 76.99 6.6
 2 -1 -3 1535.65 99.39
 2 -1 -3 1535.65 99.39
 -2 1 3 1419.16 99.39
 -2 1 3 1419.16 99.39
 3 -1 -3 463.55 30.4
 3 -1 -3 463.55 30.4
 3 -1 -3 451.75 30.7
 3 -1 -3 451.75 30.7
 -3 1 3 404.16 32.5
 -3 1 3 404.16 32.5
 4 -1 -3 202.38 14.6
 4 -1 -3 202.38 14.6
 -4 1 3 197.08 14.3
 -4 1 3 197.08 14.3
 -4 1 3 159.38 18
 -4 1 3 159.38 18
 5 -1 -3 30.3 3.9
 5 -1 -3 30.3 3.9
 -5 1 3 26.9 4.9
 -5 1 3 24.9 4.1
 -5 1 3 24.9 4.1
 -5 1 3 26.9 4.9
 6 -1 -3 26.1 3.7
 6 -1 -3 25.6 4
 6 -1 -3 26.1 3.7
 6 -1 -3 25.6 4
 -6 1 3 26.2 3.7
 -6 1 3 26.2 3.7
 -6 1 3 35 4.5
 -6 1 3 35 4.5
 7 -1 -3 31.6 3.2
 7 -1 -3 22 2.5
 7 -1 -3 22 2.5
 7 -1 -3 31.6 3.2
 -7 1 3 24.1 2.8
 -7 1 3 24.1 2.8
 -7 0 -3 16.8 2.7
 -7 0 -3 16.8 2.7
 7 0 3 15 2.1
 7 0 3 18.9 2.8
 7 0 3 19.6 3
 7 0 3 19.6 3
 7 0 3 15 2.1
 7 0 3 18.9 2.8
 -6 0 -3 29.2 5.3
 -6 0 -3 32.9 4.4
 -6 0 -3 29.2 5.3
 -6 0 -3 32.9 4.4
 6 0 3 31.3 4.4
 6 0 3 42.7 3.7
 6 0 3 42.7 3.7
 6 0 3 31.3 4.4
 -5 0 -3 1216.48 85.99
 -5 0 -3 1216.48 85.99
 5 0 3 1333.07 86.99
 5 0 3 1333.07 86.99
 -4 0 -3 561.84 43.4
 -4 0 -3 561.84 43.4
 -4 0 -3 618.24 42
 -4 0 -3 618.24 42
 4 0 3 670.83 43.2
 4 0 3 670.83 43.2
 -3 0 -3 389.26 31.7
 -3 0 -3 389.26 31.7
 3 0 3 517.75 31.5
 3 0 3 517.75 31.5
 -2 0 -3 1312.77 87.59
 -2 0 -3 1312.77 87.69
 2 0 3 1284.57 87.09
 2 0 3 1284.57 87.09
 -1 0 -3 2368.56 145.89
 -1 0 -3 2214.28 146.29
 -1 0 -3 2214.28 146.29
 -1 0 -3 2368.56 145.89
 1 0 3 1972.6 145.69
 1 0 3 1972.6 145.69
 0 0 -3 3312.97 228.48
 0 0 -3 3455.95 228.18
 0 0 -3 3455.95 228.18
 0 0 -3 3313.07 228.48
 0 0 3 3499.95 228.08
 0 0 3 3499.95 228.08
 -1 0 3 1587.84 106.39
 -1 0 3 1587.84 106.39
 2 0 -3 814.52 61.19
 2 0 -3 814.52 61.19
 -2 0 3 1003.9 61.69
 -2 0 3 1003.9 61.69
 3 0 -3 1012 70.39
 3 0 -3 1012 70.39
 -3 0 3 1070.09 70.89
 -3 0 3 1070.09 70.89
 4 0 -3 535.45 38.8
 4 0 -3 535.45 38.8
 -4 0 3 584.04 39.4
 -4 0 3 584.04 39.4
 5 0 -3 1951 155.38
 5 0 -3 2572.74 155.98
 5 0 -3 2572.74 155.98
 5 0 -3 1951 155.38
 -5 0 3 2499.85 155.98
 -5 0 3 2305.37 157.38
 -5 0 3 2305.37 157.38
 -5 0 3 2499.85 155.98
 6 0 -3 231.28 16.5
 6 0 -3 240.68 17.7
 6 0 -3 252.47 16.6
 6 0 -3 217.78 16.4
 6 0 -3 252.47 16.6
 6 0 -3 217.78 16.4
 6 0 -3 240.68 17.7
 6 0 -3 231.28 16.5
 -6 0 3 242.38 16.8
 -6 0 3 242.38 16.8
 7 0 -3 1.2 1.7
 7 0 -3 1.2 1.7
 7 0 -3 2.6 1.6
 7 0 -3 1.2 1.4
 7 0 -3 0.6 1.6
 7 0 -3 0.6 1.6
 7 0 -3 1.2 1.4
 7 0 -3 2.6 1.6
 -7 0 3 2.1 1.8
 -7 0 3 2.1 1.8
 -7 1 -3 18.6 3.1
 -7 1 -3 26.8 4
 -7 1 -3 18.6 3.1
 -7 1 -3 26.8 4
 7 -1 3 32.2 3.8
 7 -1 3 32.2 3.8
 -6 1 -3 7.6 2.8
 -6 1 -3 7.1 3.8
 -6 1 -3 7.1 3.8
 -6 1 -3 6.7 2.9
 -6 1 -3 7.6 2.8
 -6 1 -3 6.7 2.9
 6 -1 3 5.9 2.6
 6 -1 3 5.9 2.6
 -5 1 -3 501.05 36.4
 -5 1 -3 501.05 36.4
 5 -1 3 568.84 37.1
 5 -1 3 568.84 37.1
 -4 1 -3 398.36 24.8
 -4 1 -3 398.36 24.8
 4 -1 3 300.67 25
 4 -1 3 300.67 25
 -3 1 -3 605.44 40.4
 -3 1 -3 545.95 40.9
 -3 1 -3 605.44 40.4
 -3 1 -3 546.05 40.9
 3 -1 3 637.94 41
 3 -1 3 637.94 41
 -2 1 -3 383.96 26.6
 -2 1 -3 383.96 26.6
 2 -1 3 383.06 26.4
 2 -1 3 383.06 26.4
 -1 1 -3 1817.62 116.89
 -1 1 -3 1817.62 116.89
 1 -1 3 1672.93 116.49
 1 -1 3 1672.93 116.49
 0 1 -3 2563.24 188.18
 0 1 -3 3075.59 188.38
 0 1 -3 2563.14 188.18
 0 1 -3 3075.59 188.38
 1 1 -3 94.89 8.4
 1 1 -3 94.89 8.4
 -1 -1 3 96.39 7.9
 -1 -1 3 96.39 7.9
 2 1 -3 1610.24 113.79
 2 1 -3 1610.24 113.79
 -2 -1 3 1787.32 114.29
 -2 -1 3 1787.32 114.29
 3 1 -3 522.65 38.1
 3 1 -3 522.65 38.1
 -3 -1 3 563.94 37.8
 -3 -1 3 563.94 37.8
 -4 -1 3 257.17 19.3
 -4 -1 3 257.17 19.3
 5 1 -3 43.8 4
 5 1 -3 38.2 4.2
 5 1 -3 38.2 4.2
 5 1 -3 35 4.3
 5 1 -3 32.9 7.7
 5 1 -3 47.3 4.6
 5 1 -3 34.4 5.2
 5 1 -3 35 4.3
 5 1 -3 47.3 4.6
 5 1 -3 33.3 4
 5 1 -3 33.3 4
 5 1 -3 43.8 4
 5 1 -3 32.9 7.7
 5 1 -3 34.4 5.2
 -5 -1 3 31 4.4
 -5 -1 3 31 4.4
 6 1 -3 38.3 3.9
 6 1 -3 33.8 3.5
 6 1 -3 33.8 3.5
 6 1 -3 28.9 5.4
 6 1 -3 25.5 3.8
 6 1 -3 28.9 5.4
 6 1 -3 25.5 3.8
 6 1 -3 38.3 3.9
 -6 -1 3 38.5 4.9
 -6 -1 3 38.5 4.9
 7 1 -3 25.3 2.8
 7 1 -3 29.6 3.4
 7 1 -3 25.3 2.8
 7 1 -3 29.6 3.4
 7 1 -3 30.5 2.6
 7 1 -3 30.5 2.6
 -7 -1 3 34.5 3.1
 -7 -1 3 34.5 3.1
 -7 2 -3 13.6 2.5
 -7 2 -3 8 2.5
 -7 2 -3 8 2.5
 -7 2 -3 13.6 2.5
 7 -2 3 15.8 3.1
 7 -2 3 15.8 3.1
 -6 2 -3 10.3 2.7
 -6 2 -3 7.9 3.5
 -6 2 -3 10.3 2.7
 -6 2 -3 14.3 3.1
 -6 2 -3 14.3 3.1
 -6 2 -3 7.9 3.5
 6 -2 3 21 4.1
 6 -2 3 13.2 2.7
 6 -2 3 13.2 2.7
 6 -2 3 21 4.1
 -5 2 -3 741.53 47.4
 -5 2 -3 609.64 47.1
 -5 2 -3 660.73 47.9
 -5 2 -3 660.73 47.9
 -5 2 -3 609.64 47.1
 -5 2 -3 741.53 47.4
 5 -2 3 781.92 47.3
 5 -2 3 781.92 47.3
 -4 2 -3 177.58 12.8
 -4 2 -3 145.79 15.3
 -4 2 -3 177.58 12.8
 -4 2 -3 145.79 15.3
 4 -2 3 178.88 14.4
 4 -2 3 178.88 14.4
 -3 2 -3 202.28 14.6
 -3 2 -3 181.48 13.5
 -3 2 -3 181.48 13.5
 -3 2 -3 202.28 14.6
 3 -2 3 176.68 14
 3 -2 3 176.68 14
 -2 2 -3 927.71 63.99
 -2 2 -3 927.71 63.99
 2 -2 3 951.3 63.59
 2 -2 3 951.3 63.59
 -1 2 -3 1299.07 88.99
 -1 2 -3 1299.07 88.99
 1 -2 3 1338.47 88.39
 1 -2 3 1338.47 88.39
 0 2 -3 1543.75 106.29
 0 2 -3 1543.75 106.29
 0 -2 3 1609.04 105.29
 0 -2 3 1609.04 105.29
 1 2 -3 374.36 26.9
 1 2 -3 374.36 26.9
 -1 -2 3 404.36 27.1
 -1 -2 3 404.36 27.1
 2 2 -3 347.77 24.7
 2 2 -3 347.77 24.7
 2 2 -3 366.96 26.1
 2 2 -3 366.96 26.1
 -2 -2 3 341.67 24.9
 -2 -2 3 341.67 24.9
 3 2 -3 412.36 26.3
 3 2 -3 412.36 26.3
 -3 -2 3 314.87 25.9
 -3 -2 3 314.87 25.9
 4 2 -3 294.67 20
 4 2 -3 294.67 20
 -4 -2 3 210.68 22.9
 -4 -2 3 210.78 22.9
 5 2 -3 1209.28 79.89
 5 2 -3 1170.08 79.99
 5 2 -3 1233.28 80.29
 5 2 -3 1105.19 79.79
 5 2 -3 1233.28 80.29
 5 2 -3 1170.08 79.99
 5 2 -3 1105.19 79.79
 5 2 -3 1196.08 80.49
 5 2 -3 1164.98 79.89
 5 2 -3 1230.78 79.69
 5 2 -3 1230.78 79.69
 5 2 -3 1307.37 81.39
 5 2 -3 1196.08 80.49
 5 2 -3 1209.28 79.89
 5 2 -3 1164.98 79.89
 5 2 -3 1307.37 81.39
 -5 -2 3 1088.29 80.09
 -5 -2 3 1088.29 80.09
 6 2 -3 207.98 14.2
 6 2 -3 207.98 14.2
 6 2 -3 207.88 14.4
 6 2 -3 201.18 14.7
 6 2 -3 203.18 15
 6 2 -3 207.88 14.4
 6 2 -3 205.98 14.4
 6 2 -3 203.18 15
 6 2 -3 203.98 14.3
 6 2 -3 203.98 14.3
 6 2 -3 205.98 14.4
 6 2 -3 201.18 14.7
 -6 -2 3 200.38 14.5
 -6 -2 3 200.38 14.5
 7 2 -3 1 1.2
 7 2 -3 1 1.2
 7 2 -3 -0.4 1.6
 7 2 -3 1 1
 7 2 -3 1 1
 7 2 -3 -0.4 1.6
 -7 -2 3 1.9 1.8
 -7 -2 3 1.9 1.8
 -7 3 -3 5.2 3.2
 -7 3 -3 8.2 2.3
 -7 3 -3 1.3 3.9
 -7 3 -3 1.3 3.9
 -7 3 -3 5.2 3.2
 -7 3 -3 8.2 2.3
 7 -3 3 3.9 1.8
 7 -3 3 3.9 1.8
 -6 3 -3 11.5 2.9
 -6 3 -3 7.3 3.1
 -6 3 -3 11.5 2.9
 -6 3 -3 7.3 3.1
 6 -3 3 6.5 2.4
 6 -3 3 10.5 4.2
 6 -3 3 6.5 2.4
 6 -3 3 10.5 4.2
 -5 3 -3 189.68 15
 -5 3 -3 189.68 15
 -5 3 -3 216.48 15.8
 -5 3 -3 216.48 15.8
 5 -3 3 225.78 15.1
 5 -3 3 225.78 15.1
 -4 3 -3 94.59 12.4
 -4 3 -3 82.19 8
 -4 3 -3 82.19 8
 -4 3 -3 94.59 12.4
 4 -3 3 95.99 11.8
 4 -3 3 95.99 11.8
 -3 3 -3 385.96 24.9
 -3 3 -3 385.96 24.9
 -3 3 -3 345.57 26.1
 -3 3 -3 345.57 26.1
 3 -3 3 330.27 25.4
 3 -3 3 330.27 25.4
 -2 3 -3 68.09 5.7
 -2 3 -3 68.09 5.7
 -2 3 -3 72.59 7.5
 -2 3 -3 72.59 7.5
 2 -3 3 59.89 6.4
 2 -3 3 59.89 6.4
 -1 3 -3 318.07 22.8
 -1 3 -3 318.07 22.8
 1 -3 3 300.47 21.7
 1 -3 3 300.47 21.7
 0 3 -3 957.2 67.19
 0 3 -3 957.2 67.19
 0 3 -3 926.21 66.19
 0 3 -3 926.21 66.19
 0 -3 3 1048.5 65.89
 0 -3 3 1048.5 65.89
 1 3 -3 46.3 5.8
 1 3 -3 46.3 5.8
 1 3 -3 48.2 7.1
 1 3 -3 48.2 7.1
 -1 -3 3 36.2 5
 -1 -3 3 36.2 5
 -1 -3 3 36.4 5.2
 -1 -3 3 36.4 5.2
 2 3 -3 303.67 24.1
 2 3 -3 303.67 24.1
 2 3 -3 314.97 22.4
 2 3 -3 314.97 22.4
 -2 -3 3 307.27 22.3
 -2 -3 3 307.27 22.3
 3 3 -3 181.28 14.8
 3 3 -3 181.28 14.8
 -3 -3 3 171.78 17.9
 -3 -3 3 171.78 17.9
 4 3 -3 19.9 3.1
 4 3 -3 19.4 3.7
 4 3 -3 19.4 3.7
 4 3 -3 24.3 3.8
 4 3 -3 21.2 3.4
 4 3 -3 22.5 3.2
 4 3 -3 27.1 4.5
 4 3 -3 22.5 3.2
 4 3 -3 21 7.4
 4 3 -3 19.9 3.1
 4 3 -3 18.7 4.2
 4 3 -3 30.2 4.1
 4 3 -3 20.4 4.4
 4 3 -3 30.2 4.1
 4 3 -3 21 7.4
 4 3 -3 24.3 3.8
 4 3 -3 21.2 3.4
 4 3 -3 18.7 4.2
 4 3 -3 20.4 4.4
 4 3 -3 27.1 4.5
 5 3 -3 56.89 5.5
 5 3 -3 57.89 6
 5 3 -3 56.99 6.2
 5 3 -3 56.89 5.5
 5 3 -3 58.69 5.7
 5 3 -3 62.69 6.1
 5 3 -3 55.19 6.3
 5 3 -3 58.49 5.1
 5 3 -3 62.69 6.1
 5 3 -3 64.59 5.2
 5 3 -3 64.59 5.2
 5 3 -3 58.69 5.7
 5 3 -3 57.89 6
 5 3 -3 56.99 6.2
 5 3 -3 58.49 5.1
 5 3 -3 55.19 6.3
 6 3 -3 40.2 3.9
 6 3 -3 36.8 3.7
 6 3 -3 42 3.8
 6 3 -3 36.8 3.7
 6 3 -3 40.2 3.9
 6 3 -3 42 3.8
 6 3 -3 41.3 4.5
 6 3 -3 36.9 3.4
 6 3 -3 36.9 3.4
 6 3 -3 35.3 4.4
 6 3 -3 35.3 4.4
 6 3 -3 41.3 4.5
 -6 4 -3 -1.6 3.4
 -6 4 -3 2.8 2.3
 -6 4 -3 1.3 4.6
 -6 4 -3 -1.6 3.4
 -6 4 -3 2.8 2.3
 -6 4 -3 1.3 4.6
 6 -4 3 3.6 2
 6 -4 3 3.6 2
 -5 4 -3 311.07 21.2
 -5 4 -3 311.07 21.2
 -5 4 -3 288.07 21.4
 -5 4 -3 288.07 21.4
 -5 4 -3 293.57 21
 -5 4 -3 305.37 21.3
 -5 4 -3 293.57 21
 -5 4 -3 305.37 21.3
 5 -4 3 322.57 21.1
 5 -4 3 322.57 21.1
 -4 4 -3 22.9 4.1
 -4 4 -3 28.3 4.1
 -4 4 -3 24.1 3.4
 -4 4 -3 29.9 4.5
 -4 4 -3 24.1 3.4
 -4 4 -3 22.9 4.1
 -4 4 -3 28.3 4.1
 -4 4 -3 29.9 4.5
 4 -4 3 29.9 4
 4 -4 3 29.9 4
 -3 4 -3 66.19 5.9
 -3 4 -3 66.19 5.9
 -2 4 -3 277.47 23.2
 -2 4 -3 277.47 23.2
 2 -4 3 339.77 25.1
 2 -4 3 339.77 25.1
 -1 4 -3 312.67 24.8
 -1 4 -3 312.67 24.8
 1 -4 3 344.87 23.7
 1 -4 3 344.87 23.7
 0 4 -3 172.98 14.8
 0 4 -3 172.98 14.8
 1 4 -3 142.79 12
 1 4 -3 127.89 13.6
 1 4 -3 127.89 13.6
 1 4 -3 142.79 12
 -1 -4 3 170.18 13.8
 -1 -4 3 170.18 13.8
 2 4 -3 75.19 8.9
 2 4 -3 75.19 8.9
 3 4 -3 35.5 4.9
 3 4 -3 53.99 10.7
 3 4 -3 39.6 6.3
 3 4 -3 44.2 6
 3 4 -3 45.7 5
 3 4 -3 44.2 6
 3 4 -3 45.8 6.6
 3 4 -3 44.4 5.6
 3 4 -3 37.8 4.7
 3 4 -3 44.4 5.6
 3 4 -3 35.5 4.9
 3 4 -3 45.7 5
 3 4 -3 34.2 5.7
 3 4 -3 30.2 5.1
 3 4 -3 24.7 7
 3 4 -3 47 4.4
 3 4 -3 44.2 4.9
 3 4 -3 30.2 5.1
 3 4 -3 50.99 8
 3 4 -3 50.99 8
 3 4 -3 34.1 5.5
 3 4 -3 34.1 5.5
 3 4 -3 34.2 5.7
 3 4 -3 24.7 7
 3 4 -3 39.6 6.3
 3 4 -3 45.8 6.6
 3 4 -3 53.99 10.7
 3 4 -3 47 4.4
 3 4 -3 43 5.2
 3 4 -3 43 5.2
 3 4 -3 37.8 4.7
 3 4 -3 44.2 4.9
 4 4 -3 53.09 4.7
 4 4 -3 54.39 5.5
 4 4 -3 51.19 6.7
 4 4 -3 50.89 5.8
 4 4 -3 38.8 5.3
 4 4 -3 43.3 5.1
 4 4 -3 45.4 5.9
 4 4 -3 45.4 5.9
 4 4 -3 51.19 6.7
 4 4 -3 45.4 4.9
 4 4 -3 53.09 4.7
 4 4 -3 50.39 5.8
 4 4 -3 50.79 4.7
 4 4 -3 43.3 5.1
 4 4 -3 54.39 5.5
 4 4 -3 38.8 5.3
 4 4 -3 50.89 5.8
 4 4 -3 45.4 4.9
 4 4 -3 50.79 4.7
 4 4 -3 50.39 5.8
 5 4 -3 277.87 20.1
 5 4 -3 282.47 20.4
 5 4 -3 298.97 21
 5 4 -3 262.07 20.4
 5 4 -3 306.57 20.5
 5 4 -3 298.97 21
 5 4 -3 262.07 20.4
 5 4 -3 270.77 20.2
 5 4 -3 333.27 20.9
 5 4 -3 270.77 20.2
 5 4 -3 333.27 20.9
 5 4 -3 281.97 20.8
 5 4 -3 281.97 20.8
 5 4 -3 277.87 20.1
 5 4 -3 347.27 24.7
 5 4 -3 306.57 20.5
 5 4 -3 347.27 24.7
 5 4 -3 282.47 20.4
 6 4 -3 130.79 9.8
 6 4 -3 127.49 9.7
 6 4 -3 146.79 9.5
 6 4 -3 118.09 9.2
 6 4 -3 139.99 9.4
 6 4 -3 127.49 9.7
 6 4 -3 118.09 9.2
 6 4 -3 146.79 9.5
 6 4 -3 139.99 9.4
 6 4 -3 130.79 9.8
 6 4 -3 135.69 9.3
 6 4 -3 135.69 9.3
 -6 5 -3 21.3 2.3
 -6 5 -3 21.3 2.3
 -5 5 -3 104.99 7.5
 -5 5 -3 85.09 7.6
 -5 5 -3 104.99 7.5
 -5 5 -3 85.09 7.6
 -5 5 -3 103.69 7.6
 -5 5 -3 103.69 7.6
 5 -5 3 99.59 7.3
 5 -5 3 99.59 7.3
 -4 5 -3 22.9 3.7
 -4 5 -3 22.5 4.1
 -4 5 -3 22.9 3.7
 -4 5 -3 29 7.2
 -4 5 -3 22.5 4.1
 -4 5 -3 29 7.2
 -4 5 -3 22.9 3.7
 -4 5 -3 22.9 3.7
 4 -5 3 19 3.4
 4 -5 3 19 3.4
 -3 5 -3 106.19 10.1
 -3 5 -3 135.69 10.3
 -3 5 -3 128.89 13.8
 -3 5 -3 106.19 10.1
 -3 5 -3 137.59 10.8
 -3 5 -3 137.59 10.8
 -3 5 -3 128.89 13.8
 -3 5 -3 135.69 10.3
 3 -5 3 141.99 10.3
 3 -5 3 141.99 10.3
 -2 5 -3 13.9 3.5
 -2 5 -3 9.2 4.5
 -2 5 -3 12.7 3.6
 -2 5 -3 13 3.1
 -2 5 -3 12.7 3.6
 -2 5 -3 13 3.1
 -2 5 -3 9.2 4.5
 -2 5 -3 13.9 3.5
 -1 5 -3 28.5 4.6
 -1 5 -3 30.3 3.9
 -1 5 -3 29.9 5
 -1 5 -3 20.2 3.3
 -1 5 -3 35 4.7
 -1 5 -3 30.3 3.9
 -1 5 -3 20.4 4.6
 -1 5 -3 31.7 6.3
 -1 5 -3 29.9 5
 -1 5 -3 25.6 4.4
 -1 5 -3 35 4.7
 -1 5 -3 20.4 4.6
 -1 5 -3 31.7 6.3
 -1 5 -3 20.2 3.3
 -1 5 -3 28.5 4.6
 -1 5 -3 25.6 4.4
 0 5 -3 188.98 16
 0 5 -3 213.48 14.7
 0 5 -3 228.68 15
 0 5 -3 230.28 14.7
 0 5 -3 178.38 15.1
 0 5 -3 228.68 15
 0 5 -3 226.78 16.9
 0 5 -3 230.28 14.7
 0 5 -3 219.98 19
 0 5 -3 213.48 14.7
 0 5 -3 183.88 15.8
 0 5 -3 171.38 15.2
 0 5 -3 226.78 16.9
 0 5 -3 188.98 16
 0 5 -3 219.98 19
 0 5 -3 178.38 15.1
 0 5 -3 218.78 15.2
 0 5 -3 171.38 15.2
 0 5 -3 183.88 15.8
 0 5 -3 218.78 15.2
 1 5 -3 34.4 6.2
 1 5 -3 44 4.3
 1 5 -3 48.6 7.1
 1 5 -3 40.3 6.9
 1 5 -3 56.59 6.2
 1 5 -3 34.3 5.7
 1 5 -3 46.9 4.9
 1 5 -3 37 5.9
 1 5 -3 44 4.3
 1 5 -3 40.5 4.9
 1 5 -3 33.9 11.3
 1 5 -3 42.2 6
 1 5 -3 33.8 5.8
 1 5 -3 38.4 6.6
 1 5 -3 56.59 6.2
 1 5 -3 38.4 6.6
 1 5 -3 40.5 4.9
 1 5 -3 45.4 4.6
 1 5 -3 34.3 5.7
 1 5 -3 29.8 5.4
 1 5 -3 48.6 7.1
 1 5 -3 40.3 6.9
 1 5 -3 33.9 11.3
 1 5 -3 37 5.9
 1 5 -3 29.8 5.4
 1 5 -3 45.4 4.6
 1 5 -3 33.8 5.8
 1 5 -3 46.9 4.9
 1 5 -3 42.2 6
 1 5 -3 34.4 6.2
 2 5 -3 63.29 5.1
 2 5 -3 51.79 5.4
 2 5 -3 51.79 5.4
 2 5 -3 48 6.1
 2 5 -3 40.4 5.1
 2 5 -3 55.99 5.6
 2 5 -3 55.99 5.6
 2 5 -3 40.5 5
 2 5 -3 53.29 6.3
 2 5 -3 53.29 6.3
 2 5 -3 55.39 6.3
 2 5 -3 55.39 6.3
 2 5 -3 40.4 5.1
 2 5 -3 40.5 5
 2 5 -3 47.8 6.1
 2 5 -3 47.8 6.1
 2 5 -3 63.29 5.1
 2 5 -3 48 6.1
 3 5 -3 59.19 5.2
 3 5 -3 66.89 5.8
 3 5 -3 65.29 6.6
 3 5 -3 59.49 6.4
 3 5 -3 52.39 6
 3 5 -3 68.79 5.7
 3 5 -3 60.89 6.4
 3 5 -3 71.39 7.3
 3 5 -3 77.89 12.3
 3 5 -3 67.89 6.1
 3 5 -3 68.79 5.7
 3 5 -3 55.59 7
 3 5 -3 49.5 6.7
 3 5 -3 66.89 5.8
 3 5 -3 55.59 7
 3 5 -3 52.39 6
 3 5 -3 53.89 10.3
 3 5 -3 59.19 5.2
 3 5 -3 77.89 12.3
 3 5 -3 60.89 6.4
 3 5 -3 67.89 6.1
 3 5 -3 49.5 6.7
 3 5 -3 59.49 6.4
 3 5 -3 67.09 6.8
 3 5 -3 61.29 5.6
 3 5 -3 68.29 5.7
 3 5 -3 64.99 8.1
 3 5 -3 67.09 6.8
 3 5 -3 65.29 6.6
 3 5 -3 53.89 10.3
 3 5 -3 71.39 7.3
 3 5 -3 61.29 5.6
 3 5 -3 64.99 8.1
 3 5 -3 68.29 5.7
 4 5 -3 6.2 3.1
 4 5 -3 5.9 2.9
 4 5 -3 6.6 2.3
 4 5 -3 4.8 2.9
 4 5 -3 4.8 2.9
 4 5 -3 3.3 2.3
 4 5 -3 1.1 2.2
 4 5 -3 2.6 2.4
 4 5 -3 1.1 2.2
 4 5 -3 5.9 2.7
 4 5 -3 2.6 2.4
 4 5 -3 3 3.4
 4 5 -3 6.6 2.3
 4 5 -3 6.2 3.1
 4 5 -3 5.9 2.7
 4 5 -3 5.1 2.7
 4 5 -3 5.1 2.7
 4 5 -3 3 3.4
 4 5 -3 5.9 2.9
 4 5 -3 3.3 2.3
 5 5 -3 48 4.7
 5 5 -3 47.3 3.9
 5 5 -3 47.2 4.3
 5 5 -3 46.9 5.1
 5 5 -3 49.4 4.1
 5 5 -3 46.9 5.1
 5 5 -3 48.2 4.7
 5 5 -3 47.2 4.3
 5 5 -3 52.59 4.3
 5 5 -3 47.3 3.9
 5 5 -3 48.2 4.7
 5 5 -3 52.59 4.3
 5 5 -3 48 4.7
 5 5 -3 49.4 4.1
 -5 6 -3 74.19 5.5
 -5 6 -3 74.19 5.5
 -4 6 -3 1.5 2.4
 -4 6 -3 -2 2
 -4 6 -3 1.4 4
 -4 6 -3 -2 2
 -4 6 -3 1.5 2.4
 -4 6 -3 1.4 4
 4 -6 3 0.2 1.5
 4 -6 3 0.2 1.5
 -3 6 -3 15 3.2
 -3 6 -3 11.3 4
 -3 6 -3 12 3.1
 -3 6 -3 18.9 5.9
 -3 6 -3 11.3 4
 -3 6 -3 18.9 5.9
 -3 6 -3 12 3.1
 -3 6 -3 15 3.2
 3 -6 3 17 2.7
 3 -6 3 17 2.7
 -2 6 -3 74.89 7.3
 -2 6 -3 99.69 7.7
 -2 6 -3 74.89 7.3
 -2 6 -3 83.59 7.5
 -2 6 -3 86.89 7.5
 -2 6 -3 99.69 7.7
 -2 6 -3 83.59 7.5
 -2 6 -3 86.89 7.5
 -1 6 -3 101.69 9.8
 -1 6 -3 100.39 8.3
 -1 6 -3 99.19 8.2
 -1 6 -3 104.39 7.8
 -1 6 -3 89.99 7.7
 -1 6 -3 97.09 8.4
 -1 6 -3 101.69 9.8
 -1 6 -3 97.09 8.4
 -1 6 -3 89.99 7.7
 -1 6 -3 99.19 8.2
 -1 6 -3 100.39 8.3
 -1 6 -3 104.39 7.8
 0 6 -3 58.69 5.4
 0 6 -3 56.39 6.2
 0 6 -3 70.89 6.3
 0 6 -3 57.09 5.5
 0 6 -3 71.79 6.6
 0 6 -3 71.79 6.6
 0 6 -3 56.39 6.2
 0 6 -3 58.69 5.4
 0 6 -3 59.99 5.9
 0 6 -3 57.09 5.5
 0 6 -3 70.89 6.3
 0 6 -3 68.89 8.1
 0 6 -3 61.59 6.3
 0 6 -3 61.59 6.3
 0 6 -3 59.99 5.9
 0 6 -3 68.89 8.1
 1 6 -3 23.6 4
 1 6 -3 21.8 4.3
 1 6 -3 36.9 9.7
 1 6 -3 16.4 3.7
 1 6 -3 23.5 3.2
 1 6 -3 26.1 4.7
 1 6 -3 21.5 4.1
 1 6 -3 26.3 3.8
 1 6 -3 23.8 3.6
 1 6 -3 26.7 5.6
 1 6 -3 26.7 5.6
 1 6 -3 28.7 4.7
 1 6 -3 23.8 3.6
 1 6 -3 21.8 4.3
 1 6 -3 28.7 4.7
 1 6 -3 26.3 3.8
 1 6 -3 24 3.5
 1 6 -3 23.6 4
 1 6 -3 21.6 4.3
 1 6 -3 23.5 3.2
 1 6 -3 17.9 4.3
 1 6 -3 24 3.5
 1 6 -3 16.4 3.7
 1 6 -3 21.5 4.1
 1 6 -3 36.9 9.7
 1 6 -3 26.1 4.7
 1 6 -3 17.9 4.3
 1 6 -3 21.6 4.3
 2 6 -3 34.8 8.6
 2 6 -3 26.3 5.7
 2 6 -3 27.8 3.8
 2 6 -3 21.8 4.6
 2 6 -3 24.8 3.5
 2 6 -3 19.4 3.2
 2 6 -3 21 4.1
 2 6 -3 25.4 3.3
 2 6 -3 21.8 4.6
 2 6 -3 18.9 4.7
 2 6 -3 27.3 4.2
 2 6 -3 25.9 4.3
 2 6 -3 30.8 5.7
 2 6 -3 26.3 5.7
 2 6 -3 25.4 3.3
 2 6 -3 24.8 3.5
 2 6 -3 25.9 4.3
 2 6 -3 23.6 3.5
 2 6 -3 27.8 3.8
 2 6 -3 21 4.1
 2 6 -3 30.8 5.7
 2 6 -3 18.9 4.7
 2 6 -3 27.3 4.2
 2 6 -3 29.5 3.7
 2 6 -3 23.6 3.5
 2 6 -3 19.4 3.2
 2 6 -3 23.3 3.5
 2 6 -3 29.5 3.7
 2 6 -3 34.8 8.6
 2 6 -3 26.2 4.5
 2 6 -3 26.2 4.5
 2 6 -3 23.3 3.5
 3 6 -3 3.8 2.2
 3 6 -3 3.2 2.4
 3 6 -3 4.9 2.2
 3 6 -3 5.2 2.6
 3 6 -3 3.2 2.4
 3 6 -3 4.4 1.7
 3 6 -3 3.8 2.2
 3 6 -3 3.6 3
 3 6 -3 5.2 2.6
 3 6 -3 6.4 2.5
 3 6 -3 1.4 2.6
 3 6 -3 3.6 3
 3 6 -3 4 2.9
 3 6 -3 4.4 1.7
 3 6 -3 6.4 2.5
 3 6 -3 4.3 3.1
 3 6 -3 1.4 2.6
 3 6 -3 4 2.9
 3 6 -3 4.9 2.9
 3 6 -3 4.3 3.1
 3 6 -3 4.3 2.9
 3 6 -3 4.9 2.2
 3 6 -3 4.9 2.9
 3 6 -3 4.3 2.9
 4 6 -3 23.9 3
 4 6 -3 23.9 3
 4 6 -3 19.3 2.3
 4 6 -3 15.5 2.8
 4 6 -3 19.3 2.3
 4 6 -3 15.5 2.8
 -3 7 -3 15.6 2.4
 -3 7 -3 15.6 2.4
 -2 7 -3 11.5 2.4
 -2 7 -3 11.5 2.4
 -2 7 -3 10.5 2.9
 -2 7 -3 10.5 2.9
 -2 7 -3 4.3 2.9
 -2 7 -3 6.1 2.5
 -2 7 -3 6.1 2.5
 -2 7 -3 4.3 2.9
 -1 7 -3 4.3 3
 -1 7 -3 1.3 2
 -1 7 -3 2.7 2.7
 -1 7 -3 -0.1 2.5
 -1 7 -3 6.2 2.7
 -1 7 -3 1.3 2
 -1 7 -3 -0.1 2.5
 -1 7 -3 4.3 3
 -1 7 -3 6.2 2.7
 -1 7 -3 9.4 5.1
 -1 7 -3 9.4 5.1
 -1 7 -3 2.7 2.7
 0 7 -3 53.09 7.4
 0 7 -3 41.4 3.9
 0 7 -3 45.6 5.6
 0 7 -3 41.6 4.4
 0 7 -3 41.6 4.4
 0 7 -3 36.4 4.5
 0 7 -3 45.6 5.6
 0 7 -3 41.4 3.9
 0 7 -3 44 4.9
 0 7 -3 44 4.9
 0 7 -3 53.09 7.4
 0 7 -3 36.4 4.5
 1 7 -3 15.2 3.6
 1 7 -3 20.6 3
 1 7 -3 24.2 5.1
 1 7 -3 24.2 5.1
 1 7 -3 20.6 3
 1 7 -3 21.7 3.2
 1 7 -3 15.2 3.6
 1 7 -3 21.7 3.2
 2 7 -3 9.1 2
 2 7 -3 9.6 1.7
 2 7 -3 9.7 3
 2 7 -3 9.7 3
 2 7 -3 9.1 2
 2 7 -3 9.6 1.7
 3 7 4 12.8 2.1
 3 7 4 12.8 2.1
 3 7 4 17.3 2.4
 3 7 4 17.5 2
 3 7 4 16.1 1.8
 3 7 4 17.5 2
 3 7 4 17.3 2.4
 3 7 4 16.1 1.8
 2 7 4 42.5 3.9
 2 7 4 47.5 3.7
 2 7 4 42.9 3.8
 2 7 4 41.7 4.6
 2 7 4 42.5 3.9
 2 7 4 47.5 3.7
 2 7 4 40.7 3.5
 2 7 4 42.9 3.8
 2 7 4 41.7 4.6
 2 7 4 40.7 3.5
 1 7 4 5.5 3.1
 1 7 4 5.5 3.1
 1 7 4 5.4 1.5
 1 7 4 6.3 1.9
 1 7 4 6.3 1.9
 1 7 4 6.3 2.3
 1 7 4 5.4 1.5
 1 7 4 6.3 2.3
 0 7 4 0.9 3.3
 0 7 4 8.1 2.4
 0 7 4 8.1 2.4
 0 7 4 5.8 1.9
 0 7 4 0.9 3.3
 0 7 4 5.8 1.9
 -1 7 4 5.1 1.8
 -1 7 4 9.7 2.2
 -1 7 4 0.9 3
 -1 7 4 0.9 3
 -1 7 4 5.1 1.8
 -1 7 4 9.7 2.2
 2 -7 -4 22.8 2.4
 2 -7 -4 22.8 2.4
 -2 7 4 22.3 3.3
 -2 7 4 22.3 3.3
 4 6 4 2.2 2.1
 4 6 4 2.2 2.1
 4 6 4 1.5 1.6
 4 6 4 1.5 1.5
 4 6 4 1.5 1.6
 4 6 4 1.5 1.5
 4 6 4 3.5 1.9
 4 6 4 3.5 1.9
 4 6 4 5.9 2.6
 4 6 4 1.2 2
 4 6 4 1.2 2
 4 6 4 5.9 2.6
 3 6 4 9.3 2.3
 3 6 4 19.2 4.2
 3 6 4 15.1 3.2
 3 6 4 10.7 2.4
 3 6 4 15.1 3.2
 3 6 4 12.7 3
 3 6 4 19.2 4.2
 3 6 4 12.3 2.7
 3 6 4 12.7 3
 3 6 4 10.7 2.4
 3 6 4 9.3 2.3
 3 6 4 12.3 2.7
 2 6 4 31.8 3.8
 2 6 4 21.6 4
 2 6 4 32.5 4.5
 2 6 4 21.6 4
 2 6 4 26.3 3.9
 2 6 4 26.3 3.9
 2 6 4 31.7 3.7
 2 6 4 31.8 3.8
 2 6 4 32.5 4.5
 2 6 4 31.7 3.7
 1 6 4 52.39 5.5
 1 6 4 58.69 5.5
 1 6 4 58.69 5.5
 1 6 4 65.39 5.7
 1 6 4 52.39 5.5
 1 6 4 57.29 6.1
 1 6 4 65.39 5.7
 1 6 4 57.99 5.2
 1 6 4 57.29 6.1
 1 6 4 57.99 5.2
 0 -6 -4 0.8 3.2
 0 -6 -4 0.8 3.2
 0 6 4 -2.1 4.6
 0 6 4 9.6 3.4
 0 6 4 5.6 2.4
 0 6 4 9.6 3.4
 0 6 4 5 2.7
 0 6 4 1.7 3
 0 6 4 5 2.7
 0 6 4 1.7 3
 0 6 4 -2.1 4.6
 0 6 4 5.6 2.4
 1 -6 -4 0 3.1
 1 -6 -4 0 3.1
 -1 6 4 2 2.5
 -1 6 4 -3.1 4.5
 -1 6 4 0.6 3.3
 -1 6 4 1.3 3
 -1 6 4 2 2.5
 -1 6 4 1.3 3
 -1 6 4 0.6 3.3
 -1 6 4 -3.1 4.5
 2 -6 -4 2.6 2.6
 2 -6 -4 2.6 2.6
 -2 6 4 5.5 4.3
 -2 6 4 5.5 4.3
 -2 6 4 3.4 2.8
 -2 6 4 3.4 2.8
 3 -6 -4 8.7 2.3
 3 -6 -4 8.7 2.3
 -3 6 4 13.9 2.9
 -3 6 4 13.9 2.9
 -3 6 4 10.7 3.7
 -3 6 4 10.7 3.7
 4 -6 -4 98.79 6.9
 4 -6 -4 98.79 6.9
 -4 6 4 94.09 7
 -4 6 4 94.09 7
 5 5 4 65.29 5.8
 5 5 4 81.29 5.6
 5 5 4 74.79 6.2
 5 5 4 74.79 6.2
 5 5 4 58.39 5.3
 5 5 4 65.29 5.8
 5 5 4 58.39 5.3
 5 5 4 81.29 5.6
 4 5 4 0.5 2.7
 4 5 4 1.4 3.7
 4 5 4 -0.8 3.2
 4 5 4 10.5 2.9
 4 5 4 5.2 2.3
 4 5 4 5.2 2.3
 4 5 4 -0.8 3.2
 4 5 4 1.4 3.7
 4 5 4 0.5 2.7
 4 5 4 10.5 2.9
 4 5 4 5 3.3
 4 5 4 5 3.3
 4 5 4 3.9 2.2
 4 5 4 3.9 2.2
 3 5 4 67.89 6.1
 3 5 4 51.49 5.7
 3 5 4 51.49 5.7
 3 5 4 67.89 6.1
 3 5 4 67.69 6.4
 3 5 4 67.59 5.8
 3 5 4 63.49 7
 3 5 4 63.49 7
 3 5 4 67.59 5.8
 3 5 4 67.69 6.4
 2 5 4 157.08 14.3
 2 5 4 158.98 12.1
 2 5 4 164.48 13.2
 2 5 4 158.98 12.1
 2 5 4 157.08 14.3
 2 5 4 192.18 12.8
 2 5 4 154.78 12.2
 2 5 4 181.08 12.5
 2 5 4 154.78 12.2
 2 5 4 192.18 12.8
 2 5 4 181.08 12.5
 2 5 4 161.28 12.2
 2 5 4 157.68 12.5
 2 5 4 164.48 13.2
 2 5 4 161.28 12.2
 2 5 4 157.68 12.5
 1 5 4 9.8 3.1
 1 5 4 9.8 2.8
 1 5 4 9.8 2.8
 1 5 4 9.8 3.1
 1 5 4 15.3 4.4
 1 5 4 10.9 2.8
 1 5 4 7 5.2
 1 5 4 7 5.2
 1 5 4 13 4.5
 1 5 4 7.5 3.5
 1 5 4 7.5 3.5
 1 5 4 13 4.5
 1 5 4 10.9 2.8
 1 5 4 15.3 4.4
 -1 5 4 13 2.9
 -1 5 4 19.1 3.1
 -1 5 4 19.1 3.1
 -1 5 4 13 2.9
 -1 5 4 11.9 3
 -1 5 4 11.9 3
 2 -5 -4 139.49 11.3
 2 -5 -4 139.49 11.3
 -2 5 4 130.49 10.1
 -2 5 4 135.79 10.6
 -2 5 4 160.88 13.4
 -2 5 4 160.88 13.4
 -2 5 4 130.49 10.1
 -2 5 4 135.79 10.6
 3 -5 -4 14.4 3.3
 3 -5 -4 14.4 3.3
 -3 5 4 20.9 3.6
 -3 5 4 10.7 4.2
 -3 5 4 20.9 3.6
 -3 5 4 10.7 4.2
 -3 5 4 12.6 3.3
 -3 5 4 17.2 3.3
 -3 5 4 17.2 3.3
 -3 5 4 12.6 3.3
 -4 5 4 12.3 2.4
 -4 5 4 15.2 2.8
 -4 5 4 12.3 2.4
 -4 5 4 13.5 2.8
 -4 5 4 15.2 2.8
 -4 5 4 13.5 2.8
 -5 5 4 39 3.6
 -5 5 4 39 3.6
 -5 5 4 32.7 3.6
 -5 5 4 32.7 3.6
 -6 -4 -4 0.5 2
 -6 -4 -4 0.5 2
 6 4 4 1.2 1.6
 6 4 4 3.2 1.7
 6 4 4 3.2 1.7
 6 4 4 1.2 1.6
 6 4 4 1 1.9
 6 4 4 1 1.9
 5 4 4 39.6 5.4
 5 4 4 39.6 5.4
 5 4 4 43.9 4.6
 5 4 4 42.3 4.7
 5 4 4 43.9 4.6
 5 4 4 42.3 4.7
 -4 -4 -4 9.2 3.2
 -4 -4 -4 9.2 3.2
 4 4 4 12 3.5
 4 4 4 7.7 3.4
 4 4 4 7.8 3.2
 4 4 4 7.6 2.8
 4 4 4 10.8 6
 4 4 4 7.8 3.2
 4 4 4 9 2.5
 4 4 4 8.1 2.7
 4 4 4 7.6 2.8
 4 4 4 7.7 3.4
 4 4 4 12 3.5
 4 4 4 12.1 3.4
 4 4 4 9 2.5
 4 4 4 8.1 2.7
 4 4 4 12.1 3.4
 4 4 4 10.8 6
 3 4 4 139.09 10.8
 3 4 4 148.29 11
 3 4 4 148.29 11
 3 4 4 154.68 11
 3 4 4 154.68 11
 3 4 4 177.18 14.8
 3 4 4 138.49 11.6
 3 4 4 177.18 14.8
 3 4 4 141.09 11.4
 3 4 4 138.49 11.6
 3 4 4 139.09 10.8
 3 4 4 141.09 11.4
 2 4 4 152.08 14.5
 2 4 4 152.08 14.5
 -1 -4 -4 156.98 16.4
 -1 -4 -4 156.98 16.3
 1 4 4 152.88 11.6
 1 4 4 152.88 11.6
 1 -4 -4 5.4 3.3
 1 -4 -4 5.4 3.3
 -1 4 4 13 3.3
 -1 4 4 13 3.3
 2 -4 -4 22.5 4.2
 2 -4 -4 22.5 4.2
 -2 4 4 18.9 4.7
 -2 4 4 18.9 4.7
 3 -4 -4 7.8 3.3
 3 -4 -4 7.8 3.3
 -3 4 4 5.8 3.2
 -3 4 4 7.1 2.2
 -3 4 4 5.8 3.2
 -3 4 4 7.1 2.2
 4 -4 -4 380.36 26.5
 4 -4 -4 380.36 26.5
 -4 4 4 397.26 26.1
 -4 4 4 397.26 26.1
 -4 4 4 371.16 27
 -4 4 4 371.16 27
 -5 4 4 32 4.5
 -5 4 4 32 4.5
 -6 4 4 21.6 2.9
 -6 4 4 16.5 2.3
 -6 4 4 16.5 2.3
 -6 4 4 21.6 2.9
 -7 -3 -4 5.9 1.9
 -7 -3 -4 5.9 1.9
 7 3 4 4.1 1.4
 7 3 4 4.1 1.4
 -6 -3 -4 200.98 14.7
 -6 -3 -4 200.98 14.7
 6 3 4 218.28 14.5
 6 3 4 195.98 14.4
 6 3 4 218.28 14.5
 6 3 4 218.48 15
 6 3 4 195.98 14.4
 6 3 4 218.48 15
 -5 -3 -4 256.57 17.1
 -5 -3 -4 256.57 17.1
 5 3 4 263.57 16.8
 5 3 4 252.67 17
 5 3 4 246.38 17.7
 5 3 4 246.38 17.7
 5 3 4 211.78 17
 5 3 4 232.08 16.6
 5 3 4 263.57 16.8
 5 3 4 195.38 18.7
 5 3 4 232.08 16.6
 5 3 4 195.38 18.7
 5 3 4 211.78 17
 5 3 4 252.67 17
 -4 -3 -4 9.4 3.4
 -4 -3 -4 9.4 3.4
 4 3 4 5.3 2
 4 3 4 13.1 5.1
 4 3 4 11.6 3.8
 4 3 4 3 3.1
 4 3 4 1.8 2.3
 4 3 4 3 3.1
 4 3 4 2.5 2.5
 4 3 4 1.8 2.3
 4 3 4 6.2 3
 4 3 4 13.1 5.1
 4 3 4 5.3 2
 4 3 4 11.6 3.8
 4 3 4 2.5 2.5
 4 3 4 6.2 3
 3 3 4 58.69 9
 3 3 4 58.29 5.9
 3 3 4 58.29 5.9
 3 3 4 58.69 9
 -2 -3 -4 502.95 35.6
 -2 -3 -4 502.95 35.6
 2 3 4 533.55 34.7
 2 3 4 435.96 33.3
 2 3 4 435.96 33.3
 2 3 4 533.55 34.7
 -1 -3 -4 13.3 4.6
 -1 -3 -4 13.3 4.6
 1 3 4 14.5 2.8
 1 3 4 14.5 2.8
 0 -3 -4 47.7 8.8
 0 -3 -4 47.7 8.8
 0 3 4 55.29 5.3
 0 3 4 55.29 5.3
 1 -3 -4 2.4 2.3
 1 -3 -4 2.4 2.3
 -1 3 4 3.1 2.8
 -1 3 4 0.1 2
 -1 3 4 0.1 2
 -1 3 4 3.1 2.8
 -2 3 4 883.71 59.09
 -2 3 4 883.71 59.09
 -2 3 4 846.02 58.69
 -2 3 4 846.02 58.69
 3 -3 -4 21.2 5.1
 3 -3 -4 21.2 5.1
 -3 3 4 35.7 5.5
 -3 3 4 26.2 4.8
 -3 3 4 26.2 4.8
 -3 3 4 35.7 5.5
 4 -3 -4 -0.4 2.6
 4 -3 -4 4.3 2.2
 4 -3 -4 4.3 2.2
 4 -3 -4 -0.4 2.6
 -4 3 4 1 2.6
 -4 3 4 1 2.6
 -4 3 4 1.3 2
 -4 3 4 1.3 2
 -4 3 4 -2.2 2.8
 -4 3 4 -2.2 2.8
 5 -3 -4 2.8 2.6
 5 -3 -4 -1 4.3
 5 -3 -4 2.8 2.6
 5 -3 -4 -1 4.3
 -5 3 4 0.5 3.7
 -5 3 4 2.8 2.9
 -5 3 4 1.8 2.6
 -5 3 4 1.8 2.6
 -5 3 4 2.8 2.9
 -5 3 4 0.5 3.7
 6 -3 -4 64.09 5.5
 6 -3 -4 64.09 5.5
 -6 3 4 68.29 5.4
 -6 3 4 68.29 5.4
 -7 -2 -4 15.9 2.7
 -7 -2 -4 15.9 2.7
 7 2 4 17.4 2.3
 7 2 4 12.2 2.3
 7 2 4 17.4 2.3
 7 2 4 12.2 2.3
 -6 -2 -4 -1.6 2.5
 -6 -2 -4 -1.6 2.5
 6 2 4 1.2 2
 6 2 4 1.4 2.5
 6 2 4 1.4 2.5
 6 2 4 -3 2.6
 6 2 4 -3 2.6
 6 2 4 1.2 2
 -5 -2 -4 158.08 12.1
 -5 -2 -4 158.08 12.1
 5 2 4 176.08 11.8
 5 2 4 156.18 11.7
 5 2 4 176.08 11.8
 5 2 4 156.18 11.7
 5 2 4 163.58 12.1
 5 2 4 163.58 12.1
 -4 -2 -4 63.19 9.2
 -4 -2 -4 63.19 9.2
 4 2 4 60.09 7.9
 4 2 4 60.09 7.9
 -3 -2 -4 915.61 61.59
 -3 -2 -4 915.61 61.59
 3 2 4 844.62 60.09
 3 2 4 844.62 60.09
 -2 -2 -4 204.98 16.8
 -2 -2 -4 204.98 16.8
 2 2 4 199.28 15.7
 2 2 4 199.28 15.7
 2 2 4 213.68 14.6
 2 2 4 213.68 14.6
 -1 -2 -4 361.06 26.3
 -1 -2 -4 361.06 26.3
 1 2 4 355.26 25.5
 1 2 4 355.26 25.5
 0 -2 -4 44.1 7
 0 -2 -4 44.1 7
 0 2 4 39.9 4.1
 0 2 4 39.9 4.1
 1 -2 -4 62.99 7.6
 1 -2 -4 53.09 5.3
 1 -2 -4 53.09 5.3
 1 -2 -4 62.99 7.6
 -1 2 4 50.09 5.3
 -1 2 4 50.09 5.3
 -2 2 4 236.48 17.9
 -2 2 4 249.58 17.5
 -2 2 4 249.58 17.5
 -2 2 4 236.48 17.9
 3 -2 -4 6.4 2.7
 3 -2 -4 6.4 2.7
 -3 2 4 4.4 2.9
 -3 2 4 8.9 3.1
 -3 2 4 4.4 2.9
 -3 2 4 8.9 3.1
 4 -2 -4 1009.6 67.79
 4 -2 -4 993 67.39
 4 -2 -4 1009.6 67.79
 4 -2 -4 993 67.39
 -4 2 4 952.7 68.59
 -4 2 4 1002.8 67.79
 -4 2 4 1002.8 67.79
 -4 2 4 1070.79 69.59
 -4 2 4 1070.79 69.59
 -4 2 4 952.7 68.59
 5 -2 -4 13 2.7
 5 -2 -4 13 2.7
 -5 2 4 13.5 3.7
 -5 2 4 12.6 2.9
 -5 2 4 12.6 2.9
 -5 2 4 13.5 3.7
 6 -2 -4 4 1.9
 6 -2 -4 7.4 1.9
 6 -2 -4 7.4 1.9
 6 -2 -4 4 1.9
 -6 2 4 6.6 3.2
 -6 2 4 6 2
 -6 2 4 6.6 3.2
 -6 2 4 9.4 2.1
 -6 2 4 9.4 2.1
 -6 2 4 6 2
 -7 -1 -4 31.3 3.7
 -7 -1 -4 31.3 3.7
 7 1 4 37.4 4.4
 7 1 4 30.3 3.7
 7 1 4 37.4 4.4
 7 1 4 30.3 3.7
 -6 -1 -4 467.85 31.9
 -6 -1 -4 437.46 29.5
 -6 -1 -4 437.46 29.5
 -6 -1 -4 467.85 31.9
 6 1 4 454.75 29.4
 6 1 4 365.16 29.3
 6 1 4 454.75 29.4
 6 1 4 365.16 29.3
 -5 -1 -4 497.95 37.2
 -5 -1 -4 521.35 35.5
 -5 -1 -4 497.95 37.2
 -5 -1 -4 521.35 35.5
 5 1 4 534.15 36.2
 5 1 4 534.15 36.2
 -4 -1 -4 9.8 2.8
 -4 -1 -4 9.8 2.8
 -4 -1 -4 6.8 3.7
 -4 -1 -4 6.8 3.7
 4 1 4 5.5 2.3
 4 1 4 5.5 2.3
 -3 -1 -4 3.3 2.5
 -3 -1 -4 3.3 2.5
 3 1 4 2.5 2.8
 3 1 4 4.2 2
 3 1 4 4.2 2
 3 1 4 2.5 2.8
 -2 -1 -4 967.2 65.19
 -2 -1 -4 967.1 65.19
 2 1 4 930.91 64.09
 2 1 4 930.91 64.09
 -1 -1 -4 31.2 5.4
 -1 -1 -4 31.2 5.4
 1 1 4 30.8 3.5
 1 1 4 30.8 3.5
 1 1 4 30.3 3.5
 1 1 4 30.3 3.5
 0 -1 -4 713.73 48.8
 0 -1 -4 713.83 48.8
 0 1 4 704.43 47.9
 0 1 4 704.43 47.9
 1 -1 -4 12.5 3.3
 1 -1 -4 20.2 2.6
 1 -1 -4 12.5 3.3
 1 -1 -4 20.2 2.6
 -1 1 4 12.9 2.6
 -1 1 4 12.9 2.6
 2 -1 -4 3058.39 208.08
 2 -1 -4 3058.39 208.08
 -2 1 4 3167.68 208.38
 -2 1 4 3167.68 208.38
 3 -1 -4 75.39 7.4
 3 -1 -4 75.39 7.4
 -3 1 4 72.79 7.6
 -3 1 4 66.39 6.4
 -3 1 4 72.79 7.6
 -3 1 4 66.39 6.4
 4 -1 -4 6.1 3.4
 4 -1 -4 6.1 3.4
 -4 1 4 13.2 3.6
 -4 1 4 6 3.4
 -4 1 4 13.2 3.6
 -4 1 4 6 3.4
 5 -1 -4 6.9 2.2
 5 -1 -4 6.9 2.2
 -5 1 4 10.9 2.9
 -5 1 4 10.9 2.9
 -5 1 4 6.3 3.5
 -5 1 4 6.3 3.5
 6 -1 -4 112.09 8.1
 6 -1 -4 112.09 8.1
 6 -1 -4 118.99 8.1
 6 -1 -4 100.09 8.6
 6 -1 -4 118.99 8.1
 6 -1 -4 100.09 8.6
 -6 1 4 107.69 8.3
 -6 1 4 89.49 10
 -6 1 4 89.49 10
 -6 1 4 107.69 8.3
 7 -1 -4 15.3 1.8
 7 -1 -4 17 1.7
 7 -1 -4 15.3 1.8
 7 -1 -4 17 1.7
 -7 1 4 13.2 2.3
 -7 1 4 13.2 2.3
 -7 0 -4 17.2 2.9
 -7 0 -4 17.2 2.9
 7 0 4 18.6 3.8
 7 0 4 18.6 3.8
 7 0 4 23.2 3.7
 7 0 4 23.2 3.7
 -6 0 -4 3.3 3.3
 -6 0 -4 3.8 2.7
 -6 0 -4 3.3 3.3
 -6 0 -4 3.8 2.7
 6 0 4 3.1 2.7
 6 0 4 3.1 2.7
 -5 0 -4 351.86 30.1
 -5 0 -4 409.76 26.1
 -5 0 -4 409.76 26.1
 -5 0 -4 414.16 27.8
 -5 0 -4 351.86 30.2
 -5 0 -4 414.16 27.8
 5 0 4 329.07 25.8
 5 0 4 329.07 25.8
 -4 0 -4 262.57 22.3
 -4 0 -4 262.57 22.3
 -4 0 -4 324.67 21.1
 -4 0 -4 324.67 21.1
 4 0 4 301.07 21.5
 4 0 4 301.07 21.5
 -3 0 -4 2030.5 161.88
 -3 0 -4 2030.7 161.88
 -3 0 -4 2509.35 158.68
 -3 0 -4 2509.35 158.68
 -3 0 -4 2373.86 158.88
 -3 0 -4 2373.86 158.88
 3 0 4 2577.44 159.08
 3 0 4 2577.44 159.08
 -2 0 -4 78.79 7.7
 -2 0 -4 78.79 7.7
 -2 0 -4 81.49 6.6
 -2 0 -4 81.49 6.6
 2 0 4 83.69 6.7
 2 0 4 83.69 6.7
 -1 0 -4 115.19 9.2
 -1 0 -4 112.59 8.3
 -1 0 -4 112.59 8.3
 -1 0 -4 115.19 9.2
 1 0 4 104.29 8.1
 1 0 4 104.29 8.1
 0 0 -4 303.97 22.7
 0 0 -4 303.97 22.7
 0 0 -4 318.07 22.2
 0 0 -4 318.07 22.2
 0 0 4 332.47 22.1
 0 0 4 332.47 22.1
 1 0 -4 65.19 7.4
 1 0 -4 65.19 7.4
 -1 0 4 72.99 6.5
 -1 0 4 72.99 6.5
 2 0 -4 721.13 51.89
 2 0 -4 721.13 51.89
 -2 0 4 807.92 52.39
 -2 0 4 807.92 52.39
 3 0 -4 42.8 6
 3 0 -4 42.8 6
 -3 0 4 48.6 6.1
 -3 0 4 48.6 6.1
 4 0 -4 1874.51 138.09
 4 0 -4 1874.51 138.09
 -4 0 4 2234.58 138.99
 -4 0 4 2234.58 138.99
 5 0 -4 15.4 2.5
 5 0 -4 21.5 3.4
 5 0 -4 21.5 3.4
 5 0 -4 9.5 2.1
 5 0 -4 9.5 2.1
 5 0 -4 15.4 2.5
 -5 0 4 13.8 2.9
 -5 0 4 13.8 2.9
 6 0 -4 -0.2 1.8
 6 0 -4 -0.8 1.9
 6 0 -4 -1.2 1.9
 6 0 -4 1.3 2.6
 6 0 -4 -0.2 1.8
 6 0 -4 -1.2 1.9
 6 0 -4 1.3 2.6
 6 0 -4 -0.8 1.9
 -6 0 4 3.2 2.1
 -6 0 4 3.2 2.1
 7 0 -4 33 2.7
 7 0 -4 33 2.7
 7 0 -4 29.7 2.7
 7 0 -4 29.7 2.7
 -7 0 4 30 3.1
 -7 0 4 30 3.1
 -7 1 -4 20.4 5.2
 -7 1 -4 26.3 3.2
 -7 1 -4 26.3 3.2
 -7 1 -4 20.4 5.2
 -7 1 -4 35.7 4.1
 -7 1 -4 35.7 4.1
 7 -1 4 36 6.4
 7 -1 4 36 6.4
 -6 1 -4 352.86 24.9
 -6 1 -4 352.86 24.9
 -6 1 -4 341.47 24.9
 -6 1 -4 347.17 25.7
 -6 1 -4 347.17 25.7
 -6 1 -4 341.47 24.9
 6 -1 4 384.56 25
 6 -1 4 381.96 25.1
 6 -1 4 384.56 25
 6 -1 4 381.96 25.1
 -5 1 -4 481.65 30.3
 -5 1 -4 408.56 30.9
 -5 1 -4 419.16 30.1
 -5 1 -4 419.16 30.1
 -5 1 -4 408.56 30.9
 -5 1 -4 481.65 30.3
 5 -1 4 455.85 30.3
 5 -1 4 455.85 30.3
 -4 1 -4 8 2.9
 -4 1 -4 7.4 4.8
 -4 1 -4 8 2.9
 -4 1 -4 7.4 4.8
 -3 1 -4 6.6 3.4
 -3 1 -4 6.6 3.4
 -3 1 -4 8.7 2.6
 -3 1 -4 8.7 2.6
 -3 1 -4 7.6 2.4
 -3 1 -4 7.6 2.4
 3 -1 4 6.1 2.2
 3 -1 4 6.1 2.2
 -2 1 -4 908.21 61.89
 -2 1 -4 908.21 61.89
 2 -1 4 917.71 61.59
 2 -1 4 917.71 61.59
 -1 1 -4 27 3.9
 -1 1 -4 21.3 3.8
 -1 1 -4 21.3 3.8
 -1 1 -4 27 3.9
 1 -1 4 31.1 3.2
 1 -1 4 31.1 3.2
 0 1 -4 657.53 45
 0 1 -4 657.53 45
 1 1 -4 16.3 3.3
 1 1 -4 10.6 3.3
 1 1 -4 10.6 3.3
 1 1 -4 16.3 3.3
 -1 -1 4 11.9 4.8
 -1 -1 4 11.9 4.8
 2 1 -4 3423.66 228.18
 2 1 -4 3423.66 228.18
 -2 -1 4 3406.36 228.58
 -2 -1 4 3406.36 228.58
 3 1 -4 89.79 8.9
 3 1 -4 89.79 8.9
 -3 -1 4 101.69 9.1
 -3 -1 4 101.69 9.1
 4 1 -4 23.2 5.1
 4 1 -4 23.2 5.1
 5 1 -4 15.7 4.2
 5 1 -4 10 3.9
 5 1 -4 20.5 3
 5 1 -4 12 2.6
 5 1 -4 12.6 3.2
 5 1 -4 14.2 2.4
 5 1 -4 18.6 3.2
 5 1 -4 12 2.6
 5 1 -4 18.6 3.2
 5 1 -4 12.6 3.2
 5 1 -4 15.7 4.2
 5 1 -4 10 3.9
 5 1 -4 14.2 2.4
 5 1 -4 20.5 3
 -5 -1 4 13.9 3.1
 -5 -1 4 13.9 3.1
 6 1 -4 140.89 9.7
 6 1 -4 112.19 9.2
 6 1 -4 140.89 9.7
 6 1 -4 129.49 10.1
 6 1 -4 149.49 9.3
 6 1 -4 112.19 9.2
 6 1 -4 126.09 9.5
 6 1 -4 149.49 9.3
 6 1 -4 126.09 9.5
 6 1 -4 129.49 10.1
 6 1 -4 108.09 9.4
 6 1 -4 108.09 9.4
 -6 -1 4 136.39 9.7
 -6 -1 4 136.39 9.7
 7 1 -4 21.7 2.1
 7 1 -4 18.7 1.9
 7 1 -4 18.7 1.9
 7 1 -4 18.4 2.5
 7 1 -4 21.7 2.1
 7 1 -4 18.4 2.5
 -7 -1 4 25 2.3
 -7 -1 4 25 2.3
 -7 2 -4 12.6 2.6
 -7 2 -4 12.6 2.6
 7 -2 4 16 3
 7 -2 4 16 3
 -6 2 -4 -0.9 2.8
 -6 2 -4 -0.9 2.8
 -6 2 -4 3.5 2.7
 -6 2 -4 3.5 2.7
 -6 2 -4 1.4 2.9
 -6 2 -4 1.4 2.9
 -5 2 -4 156.38 10.4
 -5 2 -4 156.38 10.4
 -5 2 -4 136.99 11.5
 -5 2 -4 127.19 10.6
 -5 2 -4 127.19 10.6
 -5 2 -4 136.99 11.5
 5 -2 4 142.39 11.1
 5 -2 4 142.39 11.1
 -4 2 -4 58.69 8.7
 -4 2 -4 66.99 6.5
 -4 2 -4 58.69 8.7
 -4 2 -4 66.99 6.5
 4 -2 4 61.59 7.3
 4 -2 4 61.59 7.3
 -3 2 -4 950.6 64.89
 -3 2 -4 1007.4 63.79
 -3 2 -4 1007.4 63.79
 -3 2 -4 950.6 64.89
 3 -2 4 875.71 64.29
 3 -2 4 875.71 64.29
 -2 2 -4 200.48 13.9
 -2 2 -4 200.48 13.9
 -2 2 -4 190.58 15.1
 -2 2 -4 190.58 15.1
 -1 2 -4 287.67 20.5
 -1 2 -4 287.67 20.5
 1 -2 4 270.07 19.4
 1 -2 4 270.07 19.4
 0 2 -4 46 6.6
 0 2 -4 46 6.6
 0 -2 4 41.5 3.9
 0 -2 4 41.5 3.9
 1 2 -4 83.99 7.7
 1 2 -4 83.99 7.7
 1 2 -4 79.09 9.3
 1 2 -4 79.09 9.3
 -1 -2 4 88.99 7.9
 -1 -2 4 88.99 7.9
 2 2 -4 298.87 21.6
 2 2 -4 268.47 19.9
 2 2 -4 268.47 19.9
 2 2 -4 298.87 21.6
 -2 -2 4 245.88 19.9
 -2 -2 4 245.88 19.9
 3 2 -4 8.1 3.6
 3 2 -4 8.1 3.6
 -3 -2 4 -0.6 3.1
 -3 -2 4 -0.6 3.1
 4 2 -4 1204.98 84.19
 4 2 -4 1370.16 84.99
 4 2 -4 1099.89 84.19
 4 2 -4 1159.18 84.59
 4 2 -4 1207.08 84.59
 4 2 -4 1370.16 84.99
 4 2 -4 1099.89 84.19
 4 2 -4 1397.26 84.19
 4 2 -4 1411.36 84.09
 4 2 -4 1184.58 84.29
 4 2 -4 1397.26 84.19
 4 2 -4 1159.18 84.59
 4 2 -4 1204.98 84.19
 4 2 -4 1411.36 84.09
 4 2 -4 1207.08 84.59
 4 2 -4 1184.58 84.29
 5 2 -4 21.4 5.4
 5 2 -4 20.7 3.6
 5 2 -4 19.1 2.9
 5 2 -4 20.7 3.6
 5 2 -4 25.6 3.2
 5 2 -4 19.4 4
 5 2 -4 19.1 2.9
 5 2 -4 16.3 3.8
 5 2 -4 26.8 3.3
 5 2 -4 25.6 3.2
 5 2 -4 21.4 5.4
 5 2 -4 23.7 3.9
 5 2 -4 24 3.7
 5 2 -4 23.7 3.9
 5 2 -4 24 3.7
 5 2 -4 16.3 3.8
 5 2 -4 19.4 4
 5 2 -4 26.8 3.3
 -5 -2 4 31.3 3.7
 -5 -2 4 31.3 3.7
 6 2 -4 9.4 2.6
 6 2 -4 6.9 2
 6 2 -4 7 2.2
 6 2 -4 9.4 2.6
 6 2 -4 8.8 2.8
 6 2 -4 9.8 2
 6 2 -4 8.8 2.8
 6 2 -4 9.8 2
 6 2 -4 7 2.2
 6 2 -4 6.9 2
 -6 -2 4 8.8 2.5
 -6 -2 4 8.8 2.5
 -7 3 -4 5.2 3.6
 -7 3 -4 10.1 2.2
 -7 3 -4 10.1 2.2
 -7 3 -4 5.2 3.6
 7 -3 4 4.6 2.1
 7 -3 4 4.6 2.1
 -6 3 -4 196.38 15.3
 -6 3 -4 196.38 15.3
 -6 3 -4 206.18 14.9
 -6 3 -4 241.78 14.9
 -6 3 -4 206.18 14.9
 -6 3 -4 241.78 14.9
 6 -3 4 201.38 14.8
 6 -3 4 201.38 14.8
 -5 3 -4 223.98 17.9
 -5 3 -4 223.98 17.9
 5 -3 4 233.88 16.8
 5 -3 4 233.88 16.8
 -4 3 -4 4.7 2.4
 -4 3 -4 4.7 2.4
 -4 3 -4 5.1 3.3
 -4 3 -4 5.1 3.3
 4 -3 4 8.9 2.8
 4 -3 4 8.9 2.8
 -3 3 -4 52.89 10
 -3 3 -4 54.39 5.6
 -3 3 -4 52.89 10
 -3 3 -4 54.39 5.6
 3 -3 4 60.99 8.1
 3 -3 4 60.99 8.1
 -2 3 -4 562.34 36.6
 -2 3 -4 562.34 36.6
 -2 3 -4 495.85 38.3
 -2 3 -4 495.85 38.3
 2 -3 4 560.34 37.6
 2 -3 4 560.34 37.6
 -1 3 -4 7.4 3.4
 -1 3 -4 7.4 3.4
 1 -3 4 19.2 5.4
 1 -3 4 19.2 5.4
 0 3 -4 65.09 8.5
 0 3 -4 65.09 8.5
 0 3 -4 73.69 10
 0 3 -4 73.69 10
 0 -3 4 68.19 6.1
 0 -3 4 68.19 6.1
 1 3 -4 -3.9 3.8
 1 3 -4 -3.9 3.8
 -1 -3 4 1.7 2.9
 -1 -3 4 1.7 2.9
 2 3 -4 963.8 65.29
 2 3 -4 963.8 65.29
 2 3 -4 950.8 67.39
 2 3 -4 950.8 67.39
 -2 -3 4 957.9 65.69
 -2 -3 4 957.9 65.69
 3 3 -4 56.39 8.2
 3 3 -4 56.39 8.2
 -3 -3 4 43.1 10.1
 -3 -3 4 43.1 10.1
 4 3 -4 3.7 4.9
 4 3 -4 5.6 3.2
 4 3 -4 3.7 4.9
 4 3 -4 -3 3.4
 4 3 -4 2.1 2.9
 4 3 -4 3.4 2.5
 4 3 -4 4.9 2.3
 4 3 -4 2.1 2.8
 4 3 -4 4.9 2.3
 4 3 -4 4.5 2.3
 4 3 -4 -3 3.4
 4 3 -4 5.8 3.4
 4 3 -4 4.9 2.3
 4 3 -4 2.1 2.8
 4 3 -4 5.6 3.2
 4 3 -4 4.9 2.3
 4 3 -4 5.8 3.4
 4 3 -4 3.4 2.5
 4 3 -4 2.1 2.9
 4 3 -4 2.7 3.5
 4 3 -4 2.7 3.5
 4 3 -4 4.5 2.3
 5 3 -4 -0.6 3.1
 5 3 -4 5.2 2.4
 5 3 -4 -0.5 2.3
 5 3 -4 1.5 2.8
 5 3 -4 -2.1 2.9
 5 3 -4 -1.4 1.9
 5 3 -4 4.4 3
 5 3 -4 -2.1 2.9
 5 3 -4 4.4 3
 5 3 -4 -1.4 1.9
 5 3 -4 1.5 2.8
 5 3 -4 -0.5 2.3
 5 3 -4 5.2 2.4
 5 3 -4 1.6 2.1
 5 3 -4 -0.6 3.1
 5 3 -4 1.6 2.1
 6 3 -4 61.09 4.9
 6 3 -4 64.79 5.7
 6 3 -4 68.89 5.2
 6 3 -4 64.79 5.7
 6 3 -4 66.39 4.9
 6 3 -4 68.89 5.2
 6 3 -4 68.49 5.2
 6 3 -4 55.79 5.7
 6 3 -4 68.49 5.2
 6 3 -4 55.79 5.7
 6 3 -4 61.09 4.9
 6 3 -4 66.39 4.9
 -6 4 -4 49.2 4.8
 -6 4 -4 49.2 4.8
 -6 4 -4 36.2 3.7
 -6 4 -4 43 6.2
 -6 4 -4 43 6.2
 -6 4 -4 36.2 3.7
 -5 4 -4 63.79 6.1
 -5 4 -4 63.79 6.1
 -5 4 -4 67.09 6.1
 -5 4 -4 67.09 6.1
 -5 4 -4 67.49 6.8
 -5 4 -4 67.49 6.8
 -4 4 -4 12.2 3.5
 -4 4 -4 8.1 6.7
 -4 4 -4 12.2 3.5
 -4 4 -4 20.6 3.5
 -4 4 -4 8.6 3.6
 -4 4 -4 14.9 3.2
 -4 4 -4 8.1 6.7
 -4 4 -4 20.6 3.5
 -4 4 -4 14.9 3.2
 -4 4 -4 8.6 3.6
 4 -4 4 13.1 3.2
 4 -4 4 13.1 3.2
 -3 4 -4 176.48 12
 -3 4 -4 174.88 12.2
 -3 4 -4 145.09 11.6
 -3 4 -4 193.88 15.2
 -3 4 -4 154.88 12.8
 -3 4 -4 132.69 12.3
 -3 4 -4 176.48 12
 -3 4 -4 145.09 11.6
 -3 4 -4 193.88 15.2
 -3 4 -4 154.88 12.8
 -3 4 -4 174.88 12.2
 -3 4 -4 132.69 12.3
 3 -4 4 160.18 12
 3 -4 4 160.18 12
 -2 4 -4 64.69 10.6
 -2 4 -4 64.69 10.6
 2 -4 4 51.59 7.4
 2 -4 4 51.59 7.4
 -1 4 -4 128.49 13.3
 -1 4 -4 128.49 13.3
 1 -4 4 98.29 13.4
 1 -4 4 98.29 13.4
 0 4 -4 9.5 5.3
 0 4 -4 9.5 5.3
 1 4 -4 -8.7 5
 1 4 -4 14.8 4.3
 1 4 -4 14.8 4.3
 1 4 -4 -8.7 5
 -1 -4 4 5.2 3.9
 -1 -4 4 5.2 3.9
 2 4 -4 38.5 7.7
 2 4 -4 38.5 7.7
 3 4 -4 6.4 2.1
 3 4 -4 0.2 5.2
 3 4 -4 8 3.2
 3 4 -4 9.3 2.9
 3 4 -4 8.3 2.7
 3 4 -4 5.4 2.4
 3 4 -4 10.3 4
 3 4 -4 10.1 3.9
 3 4 -4 13.1 3.4
 3 4 -4 6.4 2.1
 3 4 -4 10.1 3.9
 3 4 -4 8.3 3.6
 3 4 -4 13.1 3.4
 3 4 -4 8.5 2.7
 3 4 -4 0.2 5.2
 3 4 -4 6.5 4.7
 3 4 -4 8 3.2
 3 4 -4 9.3 3.4
 3 4 -4 5.4 2.4
 3 4 -4 10.3 4
 3 4 -4 8.5 2.7
 3 4 -4 8.3 3.6
 3 4 -4 5.9 2.7
 3 4 -4 9.3 3.4
 3 4 -4 4.6 4.4
 3 4 -4 4.6 4.4
 3 4 -4 6.5 4.7
 3 4 -4 4.7 2.6
 3 4 -4 8.3 2.7
 3 4 -4 4.7 2.6
 3 4 -4 1.6 8.3
 3 4 -4 5.9 2.7
 3 4 -4 9.3 2.9
 3 4 -4 1.6 8.3
 4 4 -4 588.74 38.8
 4 4 -4 565.14 38.2
 4 4 -4 560.04 38.8
 4 4 -4 532.85 37.9
 4 4 -4 545.25 38.3
 4 4 -4 565.14 38.2
 4 4 -4 545.25 38.3
 4 4 -4 502.75 38.4
 4 4 -4 502.75 38.4
 4 4 -4 565.54 38.1
 4 4 -4 532.85 37.9
 4 4 -4 636.74 42.1
 4 4 -4 578.24 38
 4 4 -4 560.04 38.8
 4 4 -4 565.54 38.1
 4 4 -4 535.35 38.3
 4 4 -4 588.74 38.8
 4 4 -4 636.74 42.1
 4 4 -4 578.24 38
 4 4 -4 535.35 38.3
 5 4 -4 30.5 3.4
 5 4 -4 31.1 3.5
 5 4 -4 28.7 4.1
 5 4 -4 28.1 4.1
 5 4 -4 31.1 3.5
 5 4 -4 28.7 4.1
 5 4 -4 21.9 3.6
 5 4 -4 27.8 4.5
 5 4 -4 26.4 4.2
 5 4 -4 21.9 3.6
 5 4 -4 27.8 4.5
 5 4 -4 26.4 4.2
 5 4 -4 28.1 4.1
 5 4 -4 30.5 3.4
 6 4 -4 12 2
 6 4 -4 12 2
 6 4 -4 13.5 1.8
 6 4 -4 13.5 1.8
 -5 5 -4 78.39 6
 -5 5 -4 62.49 6.3
 -5 5 -4 83.59 8.5
 -5 5 -4 62.49 6.3
 -5 5 -4 83.59 8.5
 -5 5 -4 78.39 6
 -5 5 -4 84.79 6.5
 -5 5 -4 84.79 6.5
 5 -5 4 77.69 6.2
 5 -5 4 77.69 6.2
 -4 5 -4 16.6 3.4
 -4 5 -4 12.6 3.2
 -4 5 -4 12.6 3.2
 -4 5 -4 4.8 3
 -4 5 -4 14 6.1
 -4 5 -4 14 6.1
 -4 5 -4 4.8 3
 -4 5 -4 16.6 3.4
 4 -5 4 11.1 3.5
 4 -5 4 11.1 3.5
 -3 5 -4 36.8 6.2
 -3 5 -4 55.39 5.5
 -3 5 -4 55.39 5.5
 -3 5 -4 59.09 5.6
 -3 5 -4 47.4 4.9
 -3 5 -4 47.4 4.9
 -3 5 -4 36.8 6.2
 -3 5 -4 59.09 5.6
 3 -5 4 52.69 5
 3 -5 4 52.69 5
 -2 5 -4 240.98 16.6
 -2 5 -4 271.57 19.4
 -2 5 -4 213.68 16
 -2 5 -4 220.38 16.1
 -2 5 -4 240.98 16.6
 -2 5 -4 222.98 16.6
 -2 5 -4 196.48 17.6
 -2 5 -4 196.48 17.6
 -2 5 -4 233.18 16.3
 -2 5 -4 213.68 16
 -2 5 -4 271.57 19.4
 -2 5 -4 233.18 16.3
 -2 5 -4 222.98 16.6
 -2 5 -4 220.38 16.1
 -1 5 -4 17.4 5.6
 -1 5 -4 14.3 4
 -1 5 -4 30.8 4.6
 -1 5 -4 30.8 4.6
 -1 5 -4 19.9 4.2
 -1 5 -4 14.3 4
 -1 5 -4 17.4 5.6
 -1 5 -4 26.4 3.8
 -1 5 -4 20.8 4
 -1 5 -4 19.9 4.2
 -1 5 -4 20.8 4
 -1 5 -4 17.2 3.3
 -1 5 -4 21.6 7.5
 -1 5 -4 21.6 7.5
 -1 5 -4 17.2 3.3
 -1 5 -4 26.4 3.8
 0 5 -4 9.7 3.4
 0 5 -4 3.3 3.3
 0 5 -4 14.6 3.8
 0 5 -4 1 4.5
 0 5 -4 6.4 7.3
 0 5 -4 3.3 3.3
 0 5 -4 6.4 7.3
 0 5 -4 5.6 2.4
 0 5 -4 9.2 4.5
 0 5 -4 12 3.2
 0 5 -4 7.9 3.6
 0 5 -4 5.6 3.7
 0 5 -4 9.2 4.5
 0 5 -4 9.3 5.2
 0 5 -4 9.7 3.4
 0 5 -4 8.7 2.7
 0 5 -4 1 4.5
 0 5 -4 14.6 3.8
 0 5 -4 5.6 3.7
 0 5 -4 8.7 2.7
 0 5 -4 9.3 5.2
 0 5 -4 12 3.2
 0 5 -4 7.9 3.6
 0 5 -4 5.6 2.4
 1 5 -4 9.7 3.3
 1 5 -4 6.4 3.2
 1 5 -4 4.6 2.8
 1 5 -4 10.5 3.2
 1 5 -4 9.7 3.3
 1 5 -4 14.3 2.8
 1 5 -4 19.9 3.4
 1 5 -4 9.5 3.2
 1 5 -4 20.3 3
 1 5 -4 9.5 3.2
 1 5 -4 19.3 3.9
 1 5 -4 6.4 3.2
 1 5 -4 14.9 5.2
 1 5 -4 7.2 8.1
 1 5 -4 20.3 3
 1 5 -4 10.3 3.4
 1 5 -4 10.3 3.4
 1 5 -4 19.3 3.9
 1 5 -4 17.4 4.4
 1 5 -4 19.9 3.4
 1 5 -4 14.1 4.2
 1 5 -4 14.3 2.8
 1 5 -4 14.1 4.2
 1 5 -4 14.9 5.2
 1 5 -4 4.6 2.8
 1 5 -4 10.5 3.2
 1 5 -4 17.4 4.4
 1 5 -4 7.2 8.1
 2 5 -4 171.08 13.1
 2 5 -4 171.08 13.1
 2 5 -4 192.58 13.6
 2 5 -4 183.38 14.1
 2 5 -4 167.48 13.1
 2 5 -4 191.48 13.4
 2 5 -4 154.58 13.7
 2 5 -4 177.28 13.3
 2 5 -4 209.58 18.9
 2 5 -4 167.08 13.2
 2 5 -4 192.58 13.6
 2 5 -4 162.18 13.9
 2 5 -4 193.88 13.9
 2 5 -4 162.18 13.9
 2 5 -4 167.08 13.2
 2 5 -4 167.48 13.1
 2 5 -4 154.58 13.7
 2 5 -4 183.38 14.1
 2 5 -4 183.88 12.9
 2 5 -4 182.58 13
 2 5 -4 168.38 13.3
 2 5 -4 181.78 15.1
 2 5 -4 209.58 18.9
 2 5 -4 183.88 12.9
 2 5 -4 181.68 14.3
 2 5 -4 157.98 13.6
 2 5 -4 168.38 13.3
 2 5 -4 177.28 13.3
 2 5 -4 198.68 15.4
 2 5 -4 198.68 15.4
 2 5 -4 181.68 14.3
 2 5 -4 182.58 13
 2 5 -4 157.98 13.6
 2 5 -4 181.78 15.1
 2 5 -4 193.88 13.9
 2 5 -4 191.48 13.4
 3 5 -4 9.2 2.7
 3 5 -4 16.4 3.8
 3 5 -4 11.9 4.3
 3 5 -4 16.2 3.2
 3 5 -4 14.1 3
 3 5 -4 12.5 3.9
 3 5 -4 19.8 3.2
 3 5 -4 10.4 5.6
 3 5 -4 12.5 3.9
 3 5 -4 9.2 2.7
 3 5 -4 5.1 3.5
 3 5 -4 18.8 4.3
 3 5 -4 14.4 3
 3 5 -4 18.8 4.3
 3 5 -4 6.9 5
 3 5 -4 15.8 3.7
 3 5 -4 13 3
 3 5 -4 13 3
 3 5 -4 20.8 5.4
 3 5 -4 11.3 2.4
 3 5 -4 10.4 5.6
 3 5 -4 16.2 3.2
 3 5 -4 8.6 8.7
 3 5 -4 11.3 2.4
 3 5 -4 16.4 3.8
 3 5 -4 11.9 4.3
 3 5 -4 15.8 3.7
 3 5 -4 14.4 3
 3 5 -4 5.1 3.5
 3 5 -4 20.8 5.4
 3 5 -4 6.9 5
 3 5 -4 14.1 3
 3 5 -4 19.8 3.2
 3 5 -4 8.6 8.7
 4 5 -4 16.6 3.5
 4 5 -4 20.1 3.9
 4 5 -4 28.6 3.6
 4 5 -4 23.8 3
 4 5 -4 20.8 3.1
 4 5 -4 23.5 3.5
 4 5 -4 23.5 3.5
 4 5 -4 16.6 3.4
 4 5 -4 17.5 2.8
 4 5 -4 16.6 3.5
 4 5 -4 28.6 3.6
 4 5 -4 20.7 3.8
 4 5 -4 17.5 2.8
 4 5 -4 20.1 3.9
 4 5 -4 22.4 3.5
 4 5 -4 22.4 3.5
 4 5 -4 20.7 3.8
 4 5 -4 20.8 3.1
 4 5 -4 16.6 3.4
 4 5 -4 23.8 3
 5 5 -4 10.5 2.2
 5 5 -4 8.6 1.7
 5 5 -4 10.5 2.2
 5 5 -4 9.2 2
 5 5 -4 12.4 2.6
 5 5 -4 16 2.5
 5 5 -4 9.7 1.9
 5 5 -4 8.6 1.7
 5 5 -4 12.4 2.6
 5 5 -4 9.2 2
 5 5 -4 12.5 2.7
 5 5 -4 16 2.5
 5 5 -4 12.5 2.7
 5 5 -4 9.7 1.9
 -4 6 -4 2.8 2
 -4 6 -4 3 2.2
 -4 6 -4 6.2 4.4
 -4 6 -4 2.8 2
 -4 6 -4 3 2.2
 -4 6 -4 6.2 4.4
 -3 6 -4 14.3 4
 -3 6 -4 14.3 4
 -3 6 -4 14.8 3.3
 -3 6 -4 14.8 3.3
 -3 6 -4 16 5.6
 -3 6 -4 16 5.6
 -3 6 -4 16 3.1
 -3 6 -4 16 3.1
 -2 6 -4 31.3 4.6
 -2 6 -4 31.3 4.6
 -2 6 -4 29.6 4.6
 -2 6 -4 47.9 9.6
 -2 6 -4 29.6 4.6
 -2 6 -4 47.9 9.6
 -1 6 -4 50.99 5.3
 -1 6 -4 63.99 6.1
 -1 6 -4 68.59 10.2
 -1 6 -4 50.99 5.3
 -1 6 -4 68.59 10.2
 -1 6 -4 50.99 7.1
 -1 6 -4 50.99 7.1
 -1 6 -4 54.39 5.9
 -1 6 -4 66.79 5.9
 -1 6 -4 63.99 6.1
 -1 6 -4 54.39 5.9
 -1 6 -4 46.8 5.7
 -1 6 -4 46.8 5.7
 -1 6 -4 66.79 5.9
 0 6 -4 4.5 3.2
 0 6 -4 5.8 2.4
 0 6 -4 4.7 2.5
 0 6 -4 4.3 4.2
 0 6 -4 5.8 2.4
 0 6 -4 3.1 3.6
 0 6 -4 2 3.7
 0 6 -4 2 3.7
 0 6 -4 6.5 2.8
 0 6 -4 4.3 4.2
 0 6 -4 4.7 2.5
 0 6 -4 5.8 2.9
 0 6 -4 13.2 8
 0 6 -4 3.1 3.6
 0 6 -4 13.2 8
 0 6 -4 4.5 3.2
 0 6 -4 5.8 2.9
 0 6 -4 6.5 2.8
 1 6 -4 2.9 3.9
 1 6 -4 -1.3 3.3
 1 6 -4 6.4 2.4
 1 6 -4 6.4 2.4
 1 6 -4 4 2.2
 1 6 -4 4.4 2.7
 1 6 -4 7.3 3.2
 1 6 -4 7.6 3.2
 1 6 -4 4.6 3.7
 1 6 -4 2 3.3
 1 6 -4 2.9 3.9
 1 6 -4 7.6 3.2
 1 6 -4 9.9 3.2
 1 6 -4 4 2.2
 1 6 -4 7.3 3.2
 1 6 -4 9.9 3.2
 1 6 -4 12.2 8.2
 1 6 -4 12.2 8.2
 1 6 -4 4.6 3.7
 1 6 -4 11 3.1
 1 6 -4 -1.3 3.3
 1 6 -4 4.4 2.7
 1 6 -4 2 3.3
 1 6 -4 11 3.1
 1 6 -4 4 4.3
 1 6 -4 4 4.3
 2 6 -4 11 3.6
 2 6 -4 5 2
 2 6 -4 4.8 2.8
 2 6 -4 8.2 2.4
 2 6 -4 10.4 2.9
 2 6 -4 0 2.6
 2 6 -4 5 2
 2 6 -4 10.4 2.9
 2 6 -4 12.6 8.1
 2 6 -4 5.2 2.8
 2 6 -4 9.4 4.4
 2 6 -4 0 2.6
 2 6 -4 11 3.6
 2 6 -4 5.1 3
 2 6 -4 5.3 2.2
 2 6 -4 11.9 4.5
 2 6 -4 5.3 2.2
 2 6 -4 6.8 2.9
 2 6 -4 5.3 2.5
 2 6 -4 12.6 8.1
 2 6 -4 5.1 3
 2 6 -4 5.3 2.5
 2 6 -4 9.4 4.4
 2 6 -4 8.2 2.4
 2 6 -4 6.8 2.9
 2 6 -4 8.4 3.4
 2 6 -4 5.2 2.8
 2 6 -4 4.8 2.8
 2 6 -4 8.4 3.4
 2 6 -4 11.9 4.5
 3 6 -4 31.1 3.5
 3 6 -4 31.1 3.5
 3 6 -4 19.9 2.7
 3 6 -4 27.9 3.1
 3 6 -4 27.9 3.1
 3 6 -4 19.9 2.7
 4 6 -4 101.49 7.7
 4 6 -4 104.79 7.9
 4 6 -4 120.69 7.6
 4 6 -4 120.69 7.6
 4 6 -4 101.49 7.7
 4 6 -4 104.79 7.9
 4 6 -4 104.99 7.9
 4 6 -4 104.99 7.9
 -3 7 -4 15.6 2.3
 -3 7 -4 15.6 2.3
 -3 7 -4 13.8 2.1
 -3 7 -4 13.8 2.1
 -2 7 -4 55.39 4.8
 -2 7 -4 55.39 4.8
 -2 7 -4 48 5
 -2 7 -4 48 5
 -2 7 -4 59.89 4.7
 -2 7 -4 59.89 4.7
 -1 7 -4 8.6 3.1
 -1 7 -4 8.9 2.7
 -1 7 -4 8.9 2.7
 -1 7 -4 18.5 5.4
 -1 7 -4 9.8 2.9
 -1 7 -4 7.8 3
 -1 7 -4 9.8 2.9
 -1 7 -4 8.6 3.1
 -1 7 -4 7.8 3
 -1 7 -4 18.5 5.4
 0 7 -4 6.5 3.4
 0 7 -4 11.7 3.6
 0 7 -4 6.5 3.4
 0 7 -4 9.4 2.2
 0 7 -4 6.3 2.6
 0 7 -4 6.4 2.4
 0 7 -4 11.7 3.6
 0 7 -4 7.1 2.5
 0 7 -4 9.4 2.2
 0 7 -4 6.4 2.4
 0 7 -4 6.3 2.6
 0 7 -4 7.1 2.5
 0 7 -4 9.8 5.4
 0 7 -4 9.8 5.4
 1 7 -4 4.4 3.2
 1 7 -4 4.4 3.2
 1 7 -4 12 5.3
 1 7 -4 6.3 2.5
 1 7 -4 2.6 2.5
 1 7 -4 4.9 2.6
 1 7 -4 6.3 2.5
 1 7 -4 2.6 2.5
 1 7 -4 10.1 2.1
 1 7 -4 12 5.3
 1 7 -4 10.1 2.1
 1 7 -4 4.9 2.6
 2 7 5 45 3.8
 2 7 5 41 3.4
 2 7 5 43 3.6
 2 7 5 43 3.6
 2 7 5 45 3.8
 2 7 5 41 3.4
 1 7 5 20.7 2.4
 1 7 5 12.2 3.3
 1 7 5 12.2 3.3
 1 7 5 20.7 2.4
 1 7 5 16.9 2.5
 1 7 5 16.9 2.5
 1 7 5 12.7 2.2
 1 7 5 12.7 2.2
 0 7 5 12.8 3.3
 0 7 5 11.9 1.9
 0 7 5 11.9 1.9
 0 7 5 10.3 2.2
 0 7 5 12.8 3.3
 0 7 5 10.3 2.2
 1 -7 -5 16 2.2
 1 -7 -5 16 2.2
 -1 7 5 16.3 3.5
 -1 7 5 16.3 3.5
 4 6 5 4.7 2.1
 4 6 5 1.2 1.6
 4 6 5 1.4 1.8
 4 6 5 4.7 2.1
 4 6 5 2.4 1.6
 4 6 5 1.2 1.6
 4 6 5 0.8 1.4
 4 6 5 1.4 1.8
 4 6 5 0.8 1.4
 4 6 5 2.4 1.6
 3 6 5 18.3 3
 3 6 5 19.8 3.6
 3 6 5 19.8 3.6
 3 6 5 21.7 2.9
 3 6 5 19 2.9
 3 6 5 25.8 2.8
 3 6 5 18.3 3
 3 6 5 25.8 2.8
 3 6 5 21.7 2.9
 3 6 5 19 2.9
 2 6 5 2.4 2.6
 2 6 5 0.8 3.1
 2 6 5 0.6 2.3
 2 6 5 3.3 2.1
 2 6 5 -0.6 4
 2 6 5 0.6 2.3
 2 6 5 5.1 2.4
 2 6 5 2.4 2.6
 2 6 5 0.8 3.1
 2 6 5 5.1 2.4
 2 6 5 -0.6 4
 2 6 5 3.3 2.1
 1 6 5 19.2 3
 1 6 5 17.6 3.9
 1 6 5 25.1 6.2
 1 6 5 25.1 6.2
 1 6 5 21.5 3.3
 1 6 5 17.6 3.9
 1 6 5 16.6 3.3
 1 6 5 16.6 3.3
 1 6 5 21.5 3.3
 1 6 5 19.2 3
 0 -6 -5 1.9 3.2
 0 -6 -5 1.9 3.2
 0 6 5 2.6 5
 0 6 5 1.7 2.7
 0 6 5 6.4 3.5
 0 6 5 2.6 5
 0 6 5 1.7 2.7
 0 6 5 6.4 3.5
 1 -6 -5 31.8 4.4
 1 -6 -5 31.8 4.4
 -1 6 5 32.3 3.9
 -1 6 5 40.5 3.4
 -1 6 5 30.6 4.2
 -1 6 5 40.5 3.4
 -1 6 5 37.9 7.4
 -1 6 5 30.6 4.2
 -1 6 5 32.3 3.9
 -1 6 5 37.9 7.4
 2 -6 -5 16.2 2.9
 2 -6 -5 16.2 2.9
 -2 6 5 16.6 4.6
 -2 6 5 18.4 2.9
 -2 6 5 16.6 4.6
 -2 6 5 12.3 2.4
 -2 6 5 12.3 2.4
 -2 6 5 18.4 2.9
 3 -6 -5 51.39 5.1
 3 -6 -5 51.39 5.1
 -3 6 5 69.89 4.8
 -3 6 5 73.79 6.5
 -3 6 5 73.79 6.5
 -3 6 5 69.89 4.8
 -5 -5 -5 23.4 2.8
 -5 -5 -5 23.4 2.8
 5 5 5 13 3.2
 5 5 5 17.8 2.5
 5 5 5 17.8 2.5
 5 5 5 16.4 2.5
 5 5 5 16.4 2.5
 5 5 5 13 3.2
 -4 -5 -5 8.6 3
 -4 -5 -5 8.6 3
 4 5 5 4.6 3.2
 4 5 5 6.2 2.8
 4 5 5 6.1 2.3
 4 5 5 6.2 2.8
 4 5 5 5 2.4
 4 5 5 5 2.4
 4 5 5 6.1 2.3
 4 5 5 4.6 3.2
 4 5 5 5 2.8
 4 5 5 9.3 2.4
 4 5 5 5 2.8
 4 5 5 9.3 2.4
 -3 -5 -5 85.29 7
 -3 -5 -5 85.29 7
 3 5 5 83.79 6.9
 3 5 5 79.89 6.6
 3 5 5 72.09 6.6
 3 5 5 77.29 6.5
 3 5 5 72.99 7.1
 3 5 5 79.99 7.8
 3 5 5 79.89 6.6
 3 5 5 83.79 6.9
 3 5 5 79.99 7.8
 3 5 5 72.09 6.6
 3 5 5 77.29 6.5
 3 5 5 72.99 7.1
 -2 -5 -5 243.28 18.8
 -2 -5 -5 243.28 18.8
 2 5 5 261.27 18.7
 2 5 5 272.07 18.4
 2 5 5 255.17 19
 2 5 5 261.27 18.7
 2 5 5 272.07 18.4
 2 5 5 244.08 18.3
 2 5 5 259.47 18.3
 2 5 5 244.08 18.3
 2 5 5 268.47 17.9
 2 5 5 259.47 18.3
 2 5 5 255.17 19
 2 5 5 277.37 18.8
 2 5 5 268.47 17.9
 2 5 5 277.37 18.8
 -1 -5 -5 91.69 7.3
 -1 -5 -5 91.69 7.3
 1 5 5 73.99 6.8
 1 5 5 68.29 9.3
 1 5 5 84.09 6.5
 1 5 5 73.09 6.1
 1 5 5 79.49 8.1
 1 5 5 81.19 7.2
 1 5 5 73.99 6.8
 1 5 5 65.99 6.6
 1 5 5 79.49 8.1
 1 5 5 65.99 6.6
 1 5 5 81.19 7.2
 1 5 5 84.09 6.5
 1 5 5 68.29 9.3
 1 5 5 73.09 6.1
 0 -5 -5 98.09 8.2
 0 -5 -5 98.09 8.2
 0 5 5 100.19 8.1
 0 5 5 79.99 10.3
 0 5 5 87.29 7.1
 0 5 5 87.29 7.1
 0 5 5 89.29 7.7
 0 5 5 94.79 7.5
 0 5 5 94.79 7.5
 0 5 5 79.99 10.3
 0 5 5 89.29 7.7
 0 5 5 100.19 8.1
 1 -5 -5 73.79 7.5
 1 -5 -5 73.79 7.5
 -1 5 5 76.29 6.2
 -1 5 5 75.99 6.4
 -1 5 5 76.89 7
 -1 5 5 76.89 7
 -1 5 5 74.09 9.5
 -1 5 5 74.09 9.5
 -1 5 5 75.99 6.4
 -1 5 5 76.29 6.2
 2 -5 -5 58.49 6.1
 2 -5 -5 58.49 6.1
 -2 5 5 64.69 5.1
 -2 5 5 43 7.5
 -2 5 5 43 7.5
 -2 5 5 64.69 5.1
 -2 5 5 45.3 5.6
 -2 5 5 45.3 5.6
 -3 5 5 28.9 6.2
 -3 5 5 28.9 6.2
 -3 5 5 47.9 5.8
 -3 5 5 37.6 4.8
 -3 5 5 37.6 4.8
 -3 5 5 47.9 5.8
 4 -5 -5 45.6 4.6
 4 -5 -5 45.6 4.6
 -4 5 5 50.19 4.4
 -4 5 5 50.19 4.4
 -6 -4 -5 135.89 9.5
 -6 -4 -5 135.89 9.5
 6 4 5 125.49 9.5
 6 4 5 125.49 9.5
 6 4 5 133.09 9.1
 6 4 5 133.09 9.1
 -5 -4 -5 251.37 16.8
 -5 -4 -5 251.37 16.8
 5 4 5 246.98 17.1
 5 4 5 220.68 16.6
 5 4 5 253.77 16.7
 5 4 5 253.77 16.7
 5 4 5 202.88 17
 5 4 5 220.68 16.6
 5 4 5 202.88 17
 5 4 5 246.98 17.1
 5 4 5 262.17 16.9
 5 4 5 262.17 16.9
 -4 -4 -5 13 3.2
 -4 -4 -5 13 3.2
 4 4 5 8.8 3.3
 4 4 5 6.2 3
 4 4 5 8.8 3.3
 4 4 5 1 3.2
 4 4 5 10.7 3.7
 4 4 5 6.4 2.5
 4 4 5 8 6.4
 4 4 5 1 3.2
 4 4 5 7 2.6
 4 4 5 8 6.4
 4 4 5 6.4 2.5
 4 4 5 10.7 3.7
 4 4 5 10.1 2.6
 4 4 5 7 2.6
 4 4 5 6.2 3
 4 4 5 10.1 2.6
 -3 -4 -5 13.3 3.4
 -3 -4 -5 13.3 3.4
 3 4 5 13 3
 3 4 5 13.1 3.5
 3 4 5 16.3 3.5
 3 4 5 9.3 2.7
 3 4 5 8.4 3.8
 3 4 5 8.4 3.8
 3 4 5 13.1 3.5
 3 4 5 17.8 3.3
 3 4 5 16.3 3.5
 3 4 5 9.3 2.7
 3 4 5 13 3
 3 4 5 17.8 3.3
 1 4 5 181.78 13.3
 1 4 5 181.78 13.3
 0 -4 -5 -2.2 2.5
 0 -4 -5 -2.2 2.5
 0 4 5 -0.5 2.9
 0 4 5 -0.5 2.9
 1 -4 -5 258.17 21.3
 1 -4 -5 258.17 21.3
 -1 4 5 309.97 20.6
 -1 4 5 309.97 20.6
 2 -4 -5 83.69 8.4
 2 -4 -5 83.69 8.4
 -2 4 5 89.39 8.7
 -2 4 5 89.39 8.7
 3 -4 -5 180.78 14.3
 3 -4 -5 180.78 14.3
 -3 4 5 184.28 13.3
 -3 4 5 185.38 14.2
 -3 4 5 185.38 14.2
 -3 4 5 184.28 13.3
 5 -4 -5 21.8 2.8
 5 -4 -5 21.8 2.8
 -5 4 5 34 3.7
 -5 4 5 35.1 6.4
 -5 4 5 34 3.7
 -5 4 5 35.1 6.4
 -7 -3 -5 35.7 3
 -7 -3 -5 35.7 3
 7 3 5 27.4 2.9
 7 3 5 27.4 2.9
 -6 -3 -5 356.46 24.8
 -6 -3 -5 356.46 24.8
 6 3 5 322.47 24.9
 6 3 5 353.36 24.6
 6 3 5 412.96 24.6
 6 3 5 412.96 24.6
 6 3 5 353.36 24.6
 6 3 5 322.47 24.9
 -5 -3 -5 97.09 8.4
 -5 -3 -5 97.09 8.4
 5 3 5 102.79 8.4
 5 3 5 108.49 8.6
 5 3 5 106.39 8
 5 3 5 108.49 8.6
 5 3 5 106.39 8
 5 3 5 113.69 8.1
 5 3 5 113.69 8.1
 5 3 5 102.79 8.4
 -4 -3 -5 8.8 3.3
 -4 -3 -5 8.8 3.3
 4 3 5 7.7 3.4
 4 3 5 0.9 2.5
 4 3 5 2.7 5.7
 4 3 5 8.5 2.3
 4 3 5 6.9 3
 4 3 5 7.7 3.4
 4 3 5 8.5 2.3
 4 3 5 2.7 5.7
 4 3 5 0.9 2.5
 4 3 5 6.9 3
 -3 -3 -5 257.67 21.4
 -3 -3 -5 257.67 21.5
 3 3 5 231.08 20
 3 3 5 231.08 20
 3 3 5 262.77 17.9
 3 3 5 262.77 17.9
 -2 -3 -5 995.1 69.49
 -2 -3 -5 995.2 69.49
 2 3 5 933.51 67.39
 2 3 5 933.51 67.39
 2 3 5 1052.09 68.09
 2 3 5 1052.09 68.09
 -1 -3 -5 435.46 29.8
 -1 -3 -5 435.46 29.8
 1 3 5 367.06 27.5
 1 3 5 367.06 27.5
 0 -3 -5 496.05 37.4
 0 -3 -5 496.05 37.4
 0 -3 -5 603.34 39.5
 0 -3 -5 603.34 39.5
 0 3 5 543.35 37.4
 0 3 5 543.35 37.4
 1 -3 -5 380.36 29.3
 1 -3 -5 380.36 29.3
 1 -3 -5 444.06 30.9
 1 -3 -5 444.06 30.9
 -1 3 5 435.36 30.8
 -1 3 5 435.36 30.8
 -1 3 5 413.26 29.2
 -1 3 5 413.26 29.2
 2 -3 -5 135.09 11.1
 2 -3 -5 135.09 11.1
 -2 3 5 120.99 10.8
 -2 3 5 141.79 11.1
 -2 3 5 141.79 11.1
 -2 3 5 120.99 10.8
 3 -3 -5 50.79 6.6
 3 -3 -5 38.7 6.6
 3 -3 -5 50.79 6.6
 3 -3 -5 51.59 5.6
 3 -3 -5 51.59 5.6
 3 -3 -5 38.7 6.6
 -3 3 5 47.2 5
 -3 3 5 37.1 6.6
 -3 3 5 37.1 6.6
 -3 3 5 47.2 5
 -3 3 5 42.2 5.9
 -3 3 5 42.2 5.9
 4 -3 -5 301.97 21.2
 4 -3 -5 329.37 21.3
 4 -3 -5 301.97 21.2
 4 -3 -5 329.37 21.3
 -4 3 5 278.47 21
 -4 3 5 296.47 21.2
 -4 3 5 278.47 21
 -4 3 5 296.47 21.2
 5 -3 -5 68.49 6.1
 5 -3 -5 68.49 6.1
 -5 3 5 73.29 6.7
 -5 3 5 73.29 6.7
 -5 3 5 65.09 5.7
 -5 3 5 69.19 5.8
 -5 3 5 65.09 5.7
 -5 3 5 69.19 5.8
 6 -3 -5 19.9 4.2
 6 -3 -5 19.9 4.2
 -6 3 5 23.5 3.1
 -6 3 5 23.5 3.1
 -7 -2 -5 11 2.3
 -7 -2 -5 11 2.3
 7 2 5 11.7 2
 7 2 5 11.7 2
 7 2 5 9.9 2.1
 7 2 5 9.9 2.1
 -6 -2 -5 420.76 27.7
 -6 -2 -5 420.76 27.7
 6 2 5 365.56 27.9
 6 2 5 412.46 27.7
 6 2 5 365.56 27.9
 6 2 5 412.46 27.7
 6 2 5 412.56 27.9
 6 2 5 412.56 27.9
 -5 -2 -5 650.43 40.4
 -5 -2 -5 650.43 40.4
 5 2 5 568.64 40.1
 5 2 5 558.24 40.5
 5 2 5 558.24 40.5
 5 2 5 568.64 40.1
 -4 -2 -5 55.49 9.7
 -4 -2 -5 55.59 9.7
 4 2 5 57.89 6
 4 2 5 57.89 6
 -3 -2 -5 8.3 4.1
 -3 -2 -5 12.9 3.2
 -3 -2 -5 8.3 4.1
 -3 -2 -5 12.9 3.2
 3 2 5 16.1 4.5
 3 2 5 24.8 4.7
 3 2 5 16.1 4.5
 3 2 5 24.8 4.7
 -2 -2 -5 62.29 8.3
 -2 -2 -5 62.29 8.3
 2 2 5 56.79 5.5
 2 2 5 56.79 5.5
 -1 -2 -5 2048.2 124.59
 -1 -2 -5 2048.2 124.59
 1 2 5 1627.24 122.79
 1 2 5 1627.24 122.79
 0 -2 -5 7.6 3.9
 0 -2 -5 7.6 3.8
 0 2 5 9.2 2.2
 0 2 5 12.6 2.8
 0 2 5 12.6 2.8
 0 2 5 9.2 2.2
 1 -2 -5 2106.79 148.29
 1 -2 -5 2397.06 149.99
 1 -2 -5 2106.79 148.29
 1 -2 -5 2396.96 149.99
 -1 2 5 2121.49 148.19
 -1 2 5 2232.88 148.49
 -1 2 5 2121.49 148.19
 -1 2 5 2232.88 148.49
 2 -2 -5 203.38 15.6
 2 -2 -5 203.38 15.6
 -2 2 5 231.58 16
 -2 2 5 212.18 16.4
 -2 2 5 231.58 16
 -2 2 5 212.18 16.4
 -3 2 5 544.05 37.6
 -3 2 5 536.05 38.3
 -3 2 5 536.05 38.3
 -3 2 5 544.05 37.6
 4 -2 -5 5 2.4
 4 -2 -5 11 2.9
 4 -2 -5 11 2.9
 4 -2 -5 5 2.4
 -4 2 5 11.1 3.6
 -4 2 5 8.5 6.6
 -4 2 5 10.9 2.1
 -4 2 5 11.4 3.2
 -4 2 5 10.9 2.1
 -4 2 5 11.1 3.6
 -4 2 5 11.4 3.2
 -4 2 5 8.5 6.6
 5 -2 -5 43.9 4.7
 5 -2 -5 43.9 4.7
 -5 2 5 51.29 5.6
 -5 2 5 43.9 4.8
 -5 2 5 43.9 4.8
 -5 2 5 51.29 5.6
 6 -2 -5 -1.8 1.9
 6 -2 -5 1.2 1.9
 6 -2 -5 2.8 1.7
 6 -2 -5 2.8 1.7
 6 -2 -5 -1.8 1.9
 6 -2 -5 1.2 1.9
 -6 2 5 1.3 1.8
 -6 2 5 1.3 1.8
 -7 -1 -5 120.29 8.6
 -7 -1 -5 120.29 8.6
 7 1 5 101.59 9.1
 7 1 5 101.59 9.1
 7 1 5 114.09 8.4
 7 1 5 114.09 8.4
 -6 -1 -5 714.03 49.7
 -6 -1 -5 747.73 48.9
 -6 -1 -5 747.73 48.9
 -6 -1 -5 714.03 49.7
 6 1 5 703.63 48.7
 6 1 5 703.63 48.7
 -5 -1 -5 339.07 23.8
 -5 -1 -5 339.07 23.8
 -5 -1 -5 345.57 24.6
 -5 -1 -5 345.57 24.6
 5 1 5 344.17 23.7
 5 1 5 344.17 23.7
 -4 -1 -5 112.89 14
 -4 -1 -5 112.89 14.1
 -4 -1 -5 111.19 9.3
 -4 -1 -5 111.19 9.3
 4 1 5 112.39 9.8
 4 1 5 112.39 9.8
 -3 -1 -5 403.66 27.5
 -3 -1 -5 407.46 29.3
 -3 -1 -5 407.46 29.3
 -3 -1 -5 403.66 27.5
 3 1 5 413.96 27.9
 3 1 5 413.96 27.9
 3 1 5 358.56 27.7
 3 1 5 358.56 27.7
 -2 -1 -5 1841.62 120.99
 -2 -1 -5 1841.52 120.99
 2 1 5 1726.03 119.89
 2 1 5 1726.03 119.89
 -1 -1 -5 1764.02 117.39
 -1 -1 -5 1764.02 117.39
 1 1 5 1709.03 116.19
 1 1 5 1709.03 116.19
 0 1 5 3296.37 220.08
 0 1 5 3296.37 220.08
 1 -1 -5 1659.13 105.69
 1 -1 -5 1659.13 105.69
 1 -1 -5 1483.55 106.69
 1 -1 -5 1483.55 106.69
 -1 1 5 1591.34 106.29
 -1 1 5 1591.34 106.29
 -2 1 5 329.97 26.2
 -2 1 5 329.97 26.2
 -2 1 5 418.56 28.1
 -2 1 5 418.56 28.1
 3 -1 -5 94.39 9.6
 3 -1 -5 94.39 9.6
 -3 1 5 91.49 9.5
 -3 1 5 113.09 8.8
 -3 1 5 91.49 9.5
 -3 1 5 113.09 8.8
 4 -1 -5 1086.59 78.09
 4 -1 -5 1086.59 78.09
 -4 1 5 1207.98 77.79
 -4 1 5 1207.98 77.79
 -4 1 5 1148.19 79.49
 -4 1 5 1148.19 79.49
 5 -1 -5 261.67 18.3
 5 -1 -5 261.67 18.3
 -5 1 5 266.97 18.7
 -5 1 5 263.27 19.3
 -5 1 5 263.27 19.3
 -5 1 5 266.97 18.7
 6 -1 -5 14.7 2.6
 6 -1 -5 20 3.4
 6 -1 -5 17.6 2.6
 6 -1 -5 14.7 2.6
 6 -1 -5 20 3.4
 6 -1 -5 22.4 3.3
 6 -1 -5 17.6 2.6
 6 -1 -5 22.4 3.3
 -6 1 5 17.6 3.1
 -6 1 5 17.6 3.1
 -7 0 -5 18 3
 -7 0 -5 18 3
 -6 0 -5 623.64 42.4
 -6 0 -5 612.54 41.7
 -6 0 -5 623.64 42.4
 -6 0 -5 631.64 41.8
 -6 0 -5 612.54 41.7
 -6 0 -5 631.64 41.8
 6 0 5 589.94 41.6
 6 0 5 589.94 41.6
 -5 0 -5 860.51 60.19
 -5 0 -5 823.12 59.99
 -5 0 -5 823.12 59.99
 -5 0 -5 910.71 59.99
 -5 0 -5 910.71 59.99
 -5 0 -5 860.51 60.19
 5 0 5 938.31 60.29
 5 0 5 938.31 60.29
 -4 0 -5 199.58 14.8
 -4 0 -5 199.58 14.8
 -4 0 -5 198.28 16.5
 -4 0 -5 198.28 16.5
 -3 0 -5 262.87 18
 -3 0 -5 267.37 19.5
 -3 0 -5 222.78 18.1
 -3 0 -5 267.37 19.5
 -3 0 -5 262.87 18
 -3 0 -5 222.78 18.1
 3 0 5 266.17 18.5
 3 0 5 266.17 18.5
 -2 0 -5 30.2 5.2
 -2 0 -5 22.6 3.5
 -2 0 -5 22.6 3.5
 -2 0 -5 30.2 5.2
 2 0 5 31.2 3.9
 2 0 5 31.2 3.9
 -1 0 -5 6673.33 449.46
 -1 0 -5 6673.33 449.46
 -1 0 -5 6905.61 450.25
 -1 0 -5 6905.81 450.25
 1 0 5 6667.63 449.26
 1 0 5 6667.63 449.26
 0 0 -5 137.39 11.7
 0 0 -5 137.39 11.7
 0 0 5 141.59 10.7
 0 0 5 141.59 10.7
 1 0 -5 5531.25 377.66
 1 0 -5 5530.75 377.66
 -1 0 5 5767.22 376.86
 -1 0 5 5767.22 376.86
 -2 0 5 650.93 45.2
 -2 0 5 650.93 45.2
 3 0 -5 981.5 71.89
 3 0 -5 981.5 71.89
 -3 0 5 1137.39 72.79
 -3 0 5 1137.49 72.79
 4 0 -5 0.6 2
 4 0 -5 8.1 2
 4 0 -5 6.9 4.2
 4 0 -5 6.9 4.2
 4 0 -5 8.1 2
 4 0 -5 0.6 2
 -4 0 5 2.5 2.4
 -4 0 5 3.8 3.8
 -4 0 5 2.5 2.4
 -4 0 5 3.8 3.8
 5 0 -5 80.29 7.1
 5 0 -5 80.29 7.1
 5 0 -5 91.79 7
 5 0 -5 91.79 7
 5 0 -5 97.49 7.6
 5 0 -5 97.49 7.6
 -5 0 5 97.29 7.6
 -5 0 5 97.29 7.6
 6 0 -5 8.6 2
 6 0 -5 5.3 1.9
 6 0 -5 8.6 2
 6 0 -5 5.4 2.6
 6 0 -5 7.2 2.3
 6 0 -5 7.2 2.3
 6 0 -5 5.3 1.9
 6 0 -5 5.4 2.6
 -6 0 5 4.9 2.1
 -6 0 5 4.9 2.1
 -7 1 -5 118.29 8.7
 -7 1 -5 118.29 8.7
 7 -1 5 116.39 8.7
 7 -1 5 116.39 8.7
 -6 1 -5 607.34 43.2
 -6 1 -5 641.74 43.3
 -6 1 -5 641.74 43.3
 -6 1 -5 633.34 44
 -6 1 -5 607.34 43.2
 -6 1 -5 633.34 44
 6 -1 5 673.83 43.3
 6 -1 5 673.83 43.3
 -5 1 -5 288.47 21.9
 -5 1 -5 288.47 21.9
 -5 1 -5 351.26 21.9
 -5 1 -5 305.67 22.6
 -5 1 -5 351.26 21.9
 -5 1 -5 305.67 22.6
 5 -1 5 311.47 22.1
 5 -1 5 311.47 22.1
 -4 1 -5 97.89 9.8
 -4 1 -5 97.89 9.8
 -4 1 -5 96.89 8.1
 -4 1 -5 96.89 8.1
 4 -1 5 85.19 8.5
 4 -1 5 85.19 8.5
 -3 1 -5 380.86 27.4
 -3 1 -5 442.96 26.8
 -3 1 -5 324.87 27.2
 -3 1 -5 380.86 27.4
 -3 1 -5 442.96 26.8
 -3 1 -5 324.87 27.2
 3 -1 5 394.66 27.2
 3 -1 5 394.66 27.2
 -2 1 -5 1844.62 121.59
 -2 1 -5 1859.71 120.99
 -2 1 -5 1844.62 121.59
 -2 1 -5 1859.71 120.99
 2 -1 5 1719.03 121.19
 2 -1 5 1719.03 121.19
 -1 1 -5 1402.86 101.09
 -1 1 -5 1402.86 101.09
 -1 1 -5 1563.74 101.19
 -1 1 -5 1563.74 101.19
 1 -1 5 1535.55 100.39
 1 -1 5 1535.55 100.39
 0 1 -5 2562.54 186.48
 0 1 -5 2562.44 186.48
 0 1 -5 3002.2 186.48
 0 1 -5 3002.2 186.48
 1 1 -5 1574.54 107.39
 1 1 -5 1539.35 106.09
 1 1 -5 1539.35 106.09
 1 1 -5 1574.54 107.39
 -1 -1 5 1627.14 106.59
 -1 -1 5 1627.14 106.59
 2 1 -5 513.35 34.6
 2 1 -5 513.35 34.6
 -2 -1 5 473.45 36.2
 -2 -1 5 473.45 36.2
 3 1 -5 134.69 11.5
 3 1 -5 134.69 11.5
 -3 -1 5 121.69 11.4
 -3 -1 5 121.69 11.4
 4 1 -5 1340.47 85.69
 4 1 -5 1250.27 85.99
 4 1 -5 1340.47 85.69
 4 1 -5 1224.78 85.79
 4 1 -5 1316.07 87.09
 4 1 -5 1297.07 85.99
 4 1 -5 1222.38 86.29
 4 1 -5 1224.78 85.79
 4 1 -5 1316.07 87.09
 4 1 -5 1316.97 85.69
 4 1 -5 1250.37 85.99
 4 1 -5 1222.38 86.29
 4 1 -5 1316.97 85.69
 4 1 -5 1297.07 85.99
 -4 -1 5 1348.07 87.79
 -4 -1 5 1178.78 85.79
 -4 -1 5 1178.78 85.79
 -4 -1 5 1348.07 87.79
 5 1 -5 323.77 22.3
 5 1 -5 308.37 22.5
 5 1 -5 323.77 22.3
 5 1 -5 323.37 22.2
 5 1 -5 340.77 23.2
 5 1 -5 319.37 22.1
 5 1 -5 326.07 22.3
 5 1 -5 323.37 22.2
 5 1 -5 326.07 22.3
 5 1 -5 319.37 22.1
 5 1 -5 340.77 23.2
 5 1 -5 308.37 22.5
 -5 -1 5 319.97 22.5
 -5 -1 5 319.97 22.5
 6 1 -5 23.7 2.7
 6 1 -5 22.4 3.7
 6 1 -5 23.5 2.7
 6 1 -5 23.7 2.7
 6 1 -5 22.4 3.7
 6 1 -5 22.6 3.7
 6 1 -5 22.6 3.7
 6 1 -5 26.9 2.8
 6 1 -5 23.5 2.7
 6 1 -5 26.9 2.8
 -6 -1 5 29.9 3.4
 -6 -1 5 29.9 3.4
 -7 2 -5 11.6 2.3
 -7 2 -5 11.6 2.3
 7 -2 5 7.2 2.1
 7 -2 5 9.7 2.1
 7 -2 5 7.2 2.1
 7 -2 5 9.7 2.1
 -6 2 -5 394.76 26.7
 -6 2 -5 394.76 26.7
 6 -2 5 361.36 26
 6 -2 5 361.36 26
 -5 2 -5 541.55 38.4
 -5 2 -5 541.55 38.4
 -5 2 -5 551.94 39
 -5 2 -5 551.94 39
 5 -2 5 601.54 38.5
 5 -2 5 601.54 38.5
 -4 2 -5 45.6 7.5
 -4 2 -5 44.6 5.7
 -4 2 -5 44.6 5.7
 -4 2 -5 45.6 7.5
 4 -2 5 39.7 6.3
 4 -2 5 39.7 6.3
 -3 2 -5 10.8 3.9
 -3 2 -5 10.8 3.9
 3 -2 5 9.7 4
 3 -2 5 9.7 4
 -2 2 -5 31.9 5.7
 -2 2 -5 41.6 4.3
 -2 2 -5 31.9 5.7
 -2 2 -5 41.6 4.3
 2 -2 5 31.5 4.8
 2 -2 5 31.5 4.8
 -1 2 -5 1932.01 125.89
 -1 2 -5 1932.01 125.89
 1 -2 5 1796.12 124.69
 1 -2 5 1796.12 124.69
 0 2 -5 12.2 4.2
 0 2 -5 1.9 3.4
 0 2 -5 1.9 3.4
 0 2 -5 12.2 4.2
 1 2 -5 2352.06 159.78
 1 2 -5 2424.76 158.18
 1 2 -5 2424.76 158.18
 1 2 -5 2352.06 159.78
 -1 -2 5 2307.87 158.68
 -1 -2 5 2307.87 158.68
 2 2 -5 272.87 19.2
 2 2 -5 272.87 19.2
 -2 -2 5 238.78 19.6
 -2 -2 5 238.78 19.6
 3 2 -5 652.13 42.1
 3 2 -5 652.13 42.1
 -3 -2 5 538.15 43.7
 -3 -2 5 538.15 43.7
 4 2 -5 5.9 3.3
 4 2 -5 15.8 3.1
 4 2 -5 11.2 3.3
 4 2 -5 10 6
 4 2 -5 19 4
 4 2 -5 20.6 2.9
 4 2 -5 10 6
 4 2 -5 11.3 2.5
 4 2 -5 5.9 3.3
 4 2 -5 11.3 2.5
 4 2 -5 20.6 2.9
 4 2 -5 19 4
 4 2 -5 11.2 3.3
 4 2 -5 15.8 3.1
 4 2 -5 13.3 3
 4 2 -5 13.3 3
 5 2 -5 58.49 5.4
 5 2 -5 61.39 6.2
 5 2 -5 57.69 6.2
 5 2 -5 57.69 6.2
 5 2 -5 71.19 7.8
 5 2 -5 56.39 5.9
 5 2 -5 71.19 7.8
 5 2 -5 59.69 5
 5 2 -5 61.09 6.2
 5 2 -5 61.09 6.2
 5 2 -5 51.19 5.4
 5 2 -5 58.49 5.4
 5 2 -5 61.39 6.2
 5 2 -5 60.79 5.1
 5 2 -5 60.79 5.1
 5 2 -5 51.19 5.4
 5 2 -5 56.39 5.9
 5 2 -5 59.69 5
 -5 -2 5 60.79 6.3
 -5 -2 5 60.79 6.3
 6 2 -5 2.5 1.8
 6 2 -5 2.5 1.8
 6 2 -5 2 1.5
 6 2 -5 2.1 1.6
 6 2 -5 -0.1 2.3
 6 2 -5 -0.1 2.3
 6 2 -5 1.8 1.4
 6 2 -5 2 1.5
 6 2 -5 2.1 1.6
 6 2 -5 1.8 1.4
 -6 -2 5 2.7 1.7
 -6 -2 5 2.7 1.7
 -7 3 -5 28.3 4.6
 -7 3 -5 28.3 4.6
 -7 3 -5 44 4.4
 -7 3 -5 44 4.4
 -6 3 -5 326.07 22
 -6 3 -5 326.07 22
 -6 3 -5 334.67 22
 -6 3 -5 334.67 22
 -6 3 -5 297.97 22.5
 -6 3 -5 297.97 22.5
 -5 3 -5 86.89 8.8
 -5 3 -5 117.09 8.8
 -5 3 -5 107.29 8.3
 -5 3 -5 117.09 8.8
 -5 3 -5 86.89 8.8
 -5 3 -5 107.29 8.3
 5 -3 5 110.59 8.4
 5 -3 5 110.59 8.4
 -4 3 -5 6.7 3
 -4 3 -5 13.2 4.7
 -4 3 -5 13.2 4.7
 -4 3 -5 6.1 3.2
 -4 3 -5 6.7 3
 -4 3 -5 6.1 3.2
 4 -3 5 4.2 2.9
 4 -3 5 4.2 2.9
 -3 3 -5 264.67 17.2
 -3 3 -5 231.68 19.1
 -3 3 -5 231.68 19.1
 -3 3 -5 264.67 17.2
 3 -3 5 211.88 18.3
 3 -3 5 211.88 18.3
 -2 3 -5 1080.19 67.19
 -2 3 -5 1080.19 67.19
 -2 3 -5 941.91 68.99
 -2 3 -5 941.91 68.99
 2 -3 5 974.2 68.09
 2 -3 5 974.2 68.09
 -1 3 -5 405.86 32
 -1 3 -5 405.86 32
 1 -3 5 460.15 30.3
 1 -3 5 460.15 30.3
 0 3 -5 566.64 40.4
 0 3 -5 549.05 38.4
 0 3 -5 566.64 40.4
 0 3 -5 549.05 38.4
 1 3 -5 413.86 33.1
 1 3 -5 448.16 30.9
 1 3 -5 448.16 30.9
 1 3 -5 413.86 33.1
 -1 -3 5 452.85 31.6
 -1 -3 5 452.85 31.6
 2 3 -5 145.99 16.4
 2 3 -5 145.99 16.4
 -2 -3 5 182.78 14.3
 -2 -3 5 182.78 14.3
 3 3 -5 71.89 8.9
 3 3 -5 64.39 6.2
 3 3 -5 71.89 8.9
 3 3 -5 55.09 6.4
 3 3 -5 55.69 6.7
 3 3 -5 55.69 6.7
 3 3 -5 55.39 5.6
 3 3 -5 55.39 5.6
 3 3 -5 54.39 6.2
 3 3 -5 51.49 6.8
 3 3 -5 54.19 11.2
 3 3 -5 48.5 6.3
 3 3 -5 66.99 5
 3 3 -5 48.5 6.3
 3 3 -5 50.79 5.8
 3 3 -5 55.09 6.4
 3 3 -5 72.59 5.5
 3 3 -5 51.49 6.8
 3 3 -5 54.39 6.2
 3 3 -5 54.19 11.2
 3 3 -5 72.59 5.5
 3 3 -5 66.99 5
 3 3 -5 50.79 5.8
 3 3 -5 64.39 6.2
 4 3 -5 424.86 30.7
 4 3 -5 452.85 30
 4 3 -5 467.65 31.3
 4 3 -5 467.65 31.3
 4 3 -5 426.76 30.6
 4 3 -5 412.56 30.4
 4 3 -5 452.85 30
 4 3 -5 397.66 30.6
 4 3 -5 508.25 32.7
 4 3 -5 447.06 31
 4 3 -5 426.76 30.6
 4 3 -5 407.66 30.4
 4 3 -5 508.25 32.7
 4 3 -5 447.06 31
 4 3 -5 434.36 31.3
 4 3 -5 407.66 30.4
 4 3 -5 469.45 30.1
 4 3 -5 469.45 30.1
 4 3 -5 424.86 30.7
 4 3 -5 397.66 30.6
 4 3 -5 412.56 30.4
 4 3 -5 434.36 31.3
 5 3 -5 84.59 7.5
 5 3 -5 97.09 6.8
 5 3 -5 80.59 7.1
 5 3 -5 97.09 6.8
 5 3 -5 85.59 7.7
 5 3 -5 85.39 7
 5 3 -5 85.39 7
 5 3 -5 87.09 6.6
 5 3 -5 84.59 7.5
 5 3 -5 83.49 7.4
 5 3 -5 83.49 7.4
 5 3 -5 85.59 7.7
 5 3 -5 98.59 7.6
 5 3 -5 98.59 7.6
 5 3 -5 80.59 7.1
 5 3 -5 87.09 6.6
 6 3 -5 14.5 2
 6 3 -5 14.7 2
 6 3 -5 12.6 2.5
 6 3 -5 13 1.8
 6 3 -5 13 1.9
 6 3 -5 13 1.8
 6 3 -5 12.6 2.5
 6 3 -5 14.5 2
 6 3 -5 13 1.9
 6 3 -5 14.7 2
 -6 4 -5 192.48 13.3
 -6 4 -5 158.58 11.4
 -6 4 -5 165.68 11.4
 -6 4 -5 158.58 11.4
 -6 4 -5 192.48 13.3
 -6 4 -5 165.68 11.4
 6 -4 5 141.59 11.4
 6 -4 5 141.59 11.4
 -5 4 -5 349.37 24.5
 -5 4 -5 349.37 24.5
 -5 4 -5 343.87 22.3
 -5 4 -5 343.87 22.3
 5 -4 5 281.47 22.3
 5 -4 5 281.47 22.3
 -4 4 -5 25.3 4.2
 -4 4 -5 25.3 4.2
 -4 4 -5 31.2 4.1
 -4 4 -5 31.2 4.1
 -3 4 -5 13.7 3.5
 -3 4 -5 13.3 3.4
 -3 4 -5 9.3 6.7
 -3 4 -5 12.5 3.6
 -3 4 -5 9.3 6.7
 -3 4 -5 12.5 3.6
 -3 4 -5 13.7 3.5
 -3 4 -5 12.3 3.1
 -3 4 -5 12.7 4.7
 -3 4 -5 12.3 3.1
 -3 4 -5 13.3 3.4
 -3 4 -5 12.7 4.7
 3 -4 5 11 3.3
 3 -4 5 11 3.3
 -2 4 -5 17.5 6.4
 -2 4 -5 17.5 6.4
 2 -4 5 -2.6 7.1
 2 -4 5 -2.6 7.1
 -1 4 -5 291.57 25.8
 -1 4 -5 291.57 25.8
 0 4 -5 9.3 5.8
 0 4 -5 9.3 5.8
 1 4 -5 401.86 27.7
 1 4 -5 376.66 30.4
 1 4 -5 376.66 30.4
 1 4 -5 401.86 27.7
 -1 -4 5 360.26 28.1
 -1 -4 5 360.26 28.1
 2 4 -5 89.89 7.6
 2 4 -5 98.69 8.1
 2 4 -5 95.49 10.9
 2 4 -5 85.69 7.2
 2 4 -5 90.09 7.4
 2 4 -5 69.79 13.7
 2 4 -5 69.79 7.7
 2 4 -5 64.29 8.2
 2 4 -5 98.69 8.1
 2 4 -5 67.19 7.9
 2 4 -5 91.39 8
 2 4 -5 79.49 7.2
 2 4 -5 90.09 7.4
 2 4 -5 67.19 7.9
 2 4 -5 94.39 7.7
 2 4 -5 64.29 8.2
 2 4 -5 95.49 10.9
 2 4 -5 79.49 7.2
 2 4 -5 82.49 8
 2 4 -5 74.59 9.8
 2 4 -5 82.49 8
 2 4 -5 69.79 7.7
 2 4 -5 80.59 9.7
 2 4 -5 89.89 7.6
 2 4 -5 69.79 13.7
 2 4 -5 74.59 9.8
 2 4 -5 94.39 7.7
 2 4 -5 85.69 7.2
 2 4 -5 80.59 9.7
 2 4 -5 91.39 8
 3 4 -5 251.47 19
 3 4 -5 264.77 18.7
 3 4 -5 239.58 18.6
 3 4 -5 222.68 17.7
 3 4 -5 217.58 18.3
 3 4 -5 246.48 18.6
 3 4 -5 243.98 17.8
 3 4 -5 277.57 17.6
 3 4 -5 246.48 18.6
 3 4 -5 242.08 18.3
 3 4 -5 277.17 19.7
 3 4 -5 290.17 23
 3 4 -5 264.77 18.7
 3 4 -5 264.57 18.4
 3 4 -5 277.17 19.7
 3 4 -5 251.47 19
 3 4 -5 277.57 17.6
 3 4 -5 290.17 23
 3 4 -5 234.78 19
 3 4 -5 243.98 17.8
 3 4 -5 264.57 18.4
 3 4 -5 222.68 17.7
 3 4 -5 251.17 17.9
 3 4 -5 239.58 18.6
 3 4 -5 242.08 18.3
 3 4 -5 251.17 17.9
 3 4 -5 234.78 19
 3 4 -5 217.58 18.3
 4 4 -5 22.1 3
 4 4 -5 20.7 4.8
 4 4 -5 27.2 4.6
 4 4 -5 24.3 3.9
 4 4 -5 27.2 4.6
 4 4 -5 25.1 3.9
 4 4 -5 22.1 3.3
 4 4 -5 24.3 3.9
 4 4 -5 25.5 4.1
 4 4 -5 20 4
 4 4 -5 25.1 3.9
 4 4 -5 20 4
 4 4 -5 20.7 4.8
 4 4 -5 25.5 4.1
 4 4 -5 22.1 3.3
 4 4 -5 22.1 3
 5 4 -5 24.2 2.7
 5 4 -5 30.6 3.6
 5 4 -5 27.9 3.8
 5 4 -5 29.9 2.8
 5 4 -5 25.1 4
 5 4 -5 29.9 2.8
 5 4 -5 25.1 4
 5 4 -5 27.9 3.8
 5 4 -5 26.7 4.1
 5 4 -5 29.3 3.8
 5 4 -5 31.2 3.5
 5 4 -5 29.3 3.8
 5 4 -5 26.7 4.1
 5 4 -5 30.6 3.6
 5 4 -5 31.2 3.5
 5 4 -5 24.2 2.7
 -5 5 -5 25.8 5.3
 -5 5 -5 17 2.6
 -5 5 -5 17 2.6
 -5 5 -5 25.8 5.3
 -4 5 -5 14 3
 -4 5 -5 14.1 3
 -4 5 -5 9.2 2.4
 -4 5 -5 20.1 6.6
 -4 5 -5 9.2 2.4
 -4 5 -5 14.1 3
 -4 5 -5 20.1 6.6
 -4 5 -5 14 3
 4 -5 5 8.9 2.6
 4 -5 5 8.9 2.6
 -3 5 -5 81.39 8.7
 -3 5 -5 109.59 7.7
 -3 5 -5 101.09 7.9
 -3 5 -5 109.59 7.7
 -3 5 -5 101.09 7.9
 -3 5 -5 81.39 8.7
 3 -5 5 80.09 7.5
 3 -5 5 80.09 7.5
 -2 5 -5 303.27 22.4
 -2 5 -5 273.17 19.6
 -2 5 -5 274.47 19.3
 -2 5 -5 273.17 19.6
 -2 5 -5 303.27 22.4
 -2 5 -5 248.88 19.7
 -2 5 -5 266.97 19.4
 -2 5 -5 266.97 19.4
 -2 5 -5 274.47 19.3
 -2 5 -5 248.88 19.7
 -1 5 -5 93.89 8.1
 -1 5 -5 86.39 8.5
 -1 5 -5 80.89 7.5
 -1 5 -5 98.79 7.5
 -1 5 -5 78.19 7
 -1 5 -5 96.09 8
 -1 5 -5 86.39 8.5
 -1 5 -5 83.19 11.7
 -1 5 -5 80.89 7.5
 -1 5 -5 76.69 7.8
 -1 5 -5 92.99 9.4
 -1 5 -5 96.09 8
 -1 5 -5 76.69 7.8
 -1 5 -5 98.79 7.5
 -1 5 -5 92.99 9.4
 -1 5 -5 78.19 7
 -1 5 -5 93.89 8.1
 -1 5 -5 83.19 11.7
 0 5 -5 117.49 9.1
 0 5 -5 133.49 9.4
 0 5 -5 125.89 10.1
 0 5 -5 121.79 11.5
 0 5 -5 110.29 9
 0 5 -5 130.69 9.3
 0 5 -5 115.39 10.1
 0 5 -5 110.09 9.7
 0 5 -5 117.49 9.1
 0 5 -5 110.29 9
 0 5 -5 121.79 11.5
 0 5 -5 125.89 10.1
 0 5 -5 133.49 9.4
 0 5 -5 115.39 10.1
 0 5 -5 130.69 9.3
 0 5 -5 105.29 14
 0 5 -5 118.69 9.7
 0 5 -5 105.29 14
 0 5 -5 122.19 9.6
 0 5 -5 113.89 9.7
 0 5 -5 110.09 9.7
 0 5 -5 113.89 9.7
 0 5 -5 122.19 9.6
 0 5 -5 118.69 9.7
 1 5 -5 89.89 7.8
 1 5 -5 90.99 8.6
 1 5 -5 90.99 8.6
 1 5 -5 93.19 7.8
 1 5 -5 108.09 7.7
 1 5 -5 94.49 8.5
 1 5 -5 94.69 8.7
 1 5 -5 87.89 7.9
 1 5 -5 94.49 8.5
 1 5 -5 111.89 10.5
 1 5 -5 91.19 7.3
 1 5 -5 93.19 7.8
 1 5 -5 82.59 8.1
 1 5 -5 103.19 14.1
 1 5 -5 87.99 7.4
 1 5 -5 111.89 10.5
 1 5 -5 87.99 7.4
 1 5 -5 87.89 7.9
 1 5 -5 103.19 14.1
 1 5 -5 93.19 7.8
 1 5 -5 93.19 7.8
 1 5 -5 76.39 7.9
 1 5 -5 91.19 7.3
 1 5 -5 76.39 7.9
 1 5 -5 108.09 7.7
 1 5 -5 82.59 8.1
 1 5 -5 97.69 7.9
 1 5 -5 97.69 7.9
 1 5 -5 94.69 8.7
 1 5 -5 89.89 7.8
 2 5 -5 67.69 6
 2 5 -5 55.09 6.7
 2 5 -5 67.19 8.5
 2 5 -5 65.19 5.6
 2 5 -5 61.99 6.3
 2 5 -5 70.89 6.4
 2 5 -5 73.19 5.5
 2 5 -5 67.19 8.5
 2 5 -5 52.19 6.5
 2 5 -5 61.99 6.3
 2 5 -5 44.4 10.9
 2 5 -5 48.3 7.4
 2 5 -5 66.39 5.9
 2 5 -5 70.89 6.4
 2 5 -5 79.09 6.8
 2 5 -5 52.19 6.5
 2 5 -5 63.39 5.8
 2 5 -5 66.39 5.9
 2 5 -5 73.19 5.5
 2 5 -5 79.09 6.8
 2 5 -5 44.4 10.9
 2 5 -5 55.09 6.7
 2 5 -5 67.69 6
 2 5 -5 48.3 7.4
 2 5 -5 63.39 5.8
 2 5 -5 65.19 5.6
 3 5 -5 33.1 4.1
 3 5 -5 45.7 5.2
 3 5 -5 45.2 4.9
 3 5 -5 51.39 5.3
 3 5 -5 33.1 4.1
 3 5 -5 48.4 6
 3 5 -5 29.4 5.5
 3 5 -5 48.4 6
 3 5 -5 45 4.8
 3 5 -5 40.9 4.4
 3 5 -5 39.7 6
 3 5 -5 45.2 4.9
 3 5 -5 36.2 9.7
 3 5 -5 39.7 6
 3 5 -5 33.5 6.2
 3 5 -5 29.4 5.5
 3 5 -5 33.5 6.2
 3 5 -5 42 5.3
 3 5 -5 45.7 5.2
 3 5 -5 36.2 9.7
 3 5 -5 40.9 4.4
 3 5 -5 42 5.3
 3 5 -5 45 4.8
 3 5 -5 51.39 5.3
 4 5 -5 92.69 6.9
 4 5 -5 87.69 7.5
 4 5 -5 83.99 6.6
 4 5 -5 86.49 7.2
 4 5 -5 83.99 6.6
 4 5 -5 86.49 7.2
 4 5 -5 92.69 6.9
 4 5 -5 82.39 7.3
 4 5 -5 81.69 7
 4 5 -5 89.69 7.2
 4 5 -5 82.39 7.3
 4 5 -5 81.69 7
 4 5 -5 89.69 7.2
 4 5 -5 87.69 7.5
 4 -6 5 7.8 1.9
 4 -6 5 7.8 1.9
 -3 6 -5 25.2 3.6
 -3 6 -5 25.2 3.6
 -3 6 -5 30.4 3.7
 -3 6 -5 21.7 6
 -3 6 -5 21.7 6
 -3 6 -5 30.4 3.7
 -2 6 -5 11 3.7
 -2 6 -5 7.7 3.2
 -2 6 -5 7.5 3.6
 -2 6 -5 10.7 3.6
 -2 6 -5 7.7 3.2
 -2 6 -5 7.5 3.6
 -2 6 -5 10.2 6.5
 -2 6 -5 10.7 3.6
 -2 6 -5 11 3.7
 -2 6 -5 10.2 6.5
 -1 6 -5 21.2 4.1
 -1 6 -5 26 8
 -1 6 -5 21.5 5.6
 -1 6 -5 19 4.1
 -1 6 -5 18.5 4
 -1 6 -5 21.2 4.1
 -1 6 -5 19 4.1
 -1 6 -5 21.5 5.6
 -1 6 -5 26 8
 -1 6 -5 18.5 4
 0 6 -5 6 2.7
 0 6 -5 3.9 3.3
 0 6 -5 4.3 2.8
 0 6 -5 5.1 4.3
 0 6 -5 0.9 3.6
 0 6 -5 5.1 4.3
 0 6 -5 3.9 3.3
 0 6 -5 5.3 3.8
 0 6 -5 2.8 7.3
 0 6 -5 4.3 2.8
 0 6 -5 2.8 7.3
 0 6 -5 3.3 3.4
 0 6 -5 6 2.7
 0 6 -5 5.3 3.8
 0 6 -5 3.3 3.4
 0 6 -5 0.9 3.6
 1 6 -5 46.9 11.2
 1 6 -5 38.8 4.8
 1 6 -5 45.7 4.6
 1 6 -5 46.8 5.5
 1 6 -5 39.3 4.5
 1 6 -5 46.8 5.5
 1 6 -5 45.8 5.5
 1 6 -5 51.29 4.4
 1 6 -5 42 4.8
 1 6 -5 34.5 5
 1 6 -5 42 4.8
 1 6 -5 45.6 4.2
 1 6 -5 36.2 4.4
 1 6 -5 45.8 5.5
 1 6 -5 39.3 4.5
 1 6 -5 45.7 4.6
 1 6 -5 50.99 6.8
 1 6 -5 50.99 6.8
 1 6 -5 34.5 5
 1 6 -5 46.9 11.2
 1 6 -5 36.2 4.4
 1 6 -5 51.29 4.4
 1 6 -5 49.99 6.4
 1 6 -5 49.99 6.4
 1 6 -5 45.6 4.2
 1 6 -5 38.8 4.8
 2 6 -5 20.3 3.1
 2 6 -5 26.1 3.5
 2 6 -5 20.9 3.4
 2 6 -5 26.1 3.5
 2 6 -5 16.5 3
 2 6 -5 20.9 3.4
 2 6 -5 25.3 4.2
 2 6 -5 16.2 3.2
 2 6 -5 11.3 3
 2 6 -5 16.6 3.4
 2 6 -5 11.3 3
 2 6 -5 20.3 3.1
 2 6 -5 16.2 3.2
 2 6 -5 16.6 4.5
 2 6 -5 16.6 4.5
 2 6 -5 18.1 7.6
 2 6 -5 16.6 3.4
 2 6 -5 16.6 4.5
 2 6 -5 16.6 4.5
 2 6 -5 22.9 4.9
 2 6 -5 22.9 4.9
 2 6 -5 25.3 4.2
 2 6 -5 16.5 3
 2 6 -5 18.1 7.6
 3 6 -5 74.69 6.2
 3 6 -5 77.99 5.8
 3 6 -5 79.39 5.8
 3 6 -5 74.69 6.2
 3 6 -5 70.39 5.5
 3 6 -5 70.39 5.5
 3 6 -5 77.99 5.8
 3 6 -5 62.59 5.9
 3 6 -5 62.59 5.9
 3 6 -5 79.39 5.8
 3 6 -5 73.59 5.9
 3 6 -5 73.59 5.9
 -2 7 -5 73.59 6.9
 -2 7 -5 52.59 4.9
 -2 7 -5 57.69 4.8
 -2 7 -5 73.59 6.9
 -2 7 -5 57.69 4.8
 -2 7 -5 52.59 4.9
 -1 7 -5 24.4 3.4
 -1 7 -5 24.4 3.4
 -1 7 -5 23.5 3.3
 -1 7 -5 21.6 3.3
 -1 7 -5 21.6 3.3
 -1 7 -5 23.5 3.3
 -1 7 -5 26 5.6
 -1 7 -5 26 5.6
 0 7 -5 15.4 2.8
 0 7 -5 15.9 3.1
 0 7 -5 15.9 3.1
 0 7 -5 19.5 2.9
 0 7 -5 22.9 5.3
 0 7 -5 15.4 2.8
 0 7 -5 18.3 3.9
 0 7 -5 18.3 3.9
 0 7 -5 19.5 2.9
 0 7 -5 16.9 2.8
 0 7 -5 22.9 5.3
 0 7 -5 16.9 2.8
 1 7 -5 11.7 2.3
 1 7 -5 15.9 2.8
 1 7 -5 11.7 2.3
 1 7 -5 15.9 2.8
 1 7 -5 20 5.1
 1 7 -5 12.5 2.9
 1 7 -5 20 5.1
 1 7 -5 12.5 2.9
 2 7 6 2.8 1.5
 2 7 6 1.7 1.3
 2 7 6 2.8 1.5
 2 7 6 1.7 1.3
 1 7 6 2.4 1.4
 1 7 6 3.3 2.1
 1 7 6 2.4 1.4
 1 7 6 3.3 2.1
 1 7 6 4.2 1.7
 1 7 6 4.2 1.7
 0 7 6 14.5 2.5
 0 7 6 14.5 2.5
 0 7 6 8.7 1.7
 0 7 6 3.5 2.4
 0 7 6 3.5 2.4
 0 7 6 8.7 1.7
 -1 7 6 -0.3 2.6
 -1 7 6 -0.3 2.6
 4 6 6 106.49 7.7
 4 6 6 106.49 7.7
 4 6 6 108.19 7.6
 4 6 6 108.19 7.6
 -3 -6 -6 0.7 2.6
 -3 -6 -6 0.7 2.6
 3 6 6 5.1 1.7
 3 6 6 6.9 2.8
 3 6 6 5.2 2.9
 3 6 6 4.6 2
 3 6 6 4.6 2
 3 6 6 3.1 1.9
 3 6 6 5.1 1.7
 3 6 6 5.2 2.9
 3 6 6 6.9 2.8
 3 6 6 3.1 1.9
 2 6 6 30.9 3.5
 2 6 6 30.9 3.5
 2 6 6 25.9 3.9
 2 6 6 33.5 3.6
 2 6 6 25.9 3.9
 2 6 6 33.5 3.6
 2 6 6 28.7 3.1
 2 6 6 28.7 3.1
 2 6 6 25 4.8
 2 6 6 25 4.8
 -1 -6 -6 25.8 4.1
 -1 -6 -6 25.8 4.1
 1 6 6 26.1 3.7
 1 6 6 17.2 5.1
 1 6 6 26.1 3.7
 1 6 6 38.2 4.3
 1 6 6 38.2 4.3
 1 6 6 32 3.1
 1 6 6 32 3.1
 1 6 6 17.2 5.1
 0 -6 -6 11.3 3.3
 0 -6 -6 11.3 3.3
 0 6 6 10.1 2.6
 0 6 6 10.1 4.9
 0 6 6 12.4 2.1
 0 6 6 12.4 2.1
 0 6 6 10.1 4.9
 0 6 6 9 2.9
 0 6 6 9 2.9
 0 6 6 10.1 2.6
 1 -6 -6 1.3 2.5
 1 -6 -6 1.3 2.5
 -1 6 6 5.2 2.7
 -1 6 6 -2.5 3.8
 -1 6 6 5.2 1.7
 -1 6 6 5.2 2.7
 -1 6 6 5.2 1.7
 -1 6 6 -2.5 3.8
 2 -6 -6 1.2 2.5
 2 -6 -6 1.2 2.5
 -2 6 6 7.6 2
 -2 6 6 7.6 2
 -2 6 6 4 3.9
 -2 6 6 6.3 1.7
 -2 6 6 4 3.9
 -2 6 6 6.3 1.7
 3 -6 -6 0.8 1.6
 3 -6 -6 0.8 1.6
 -3 6 6 4.8 1.6
 -3 6 6 3.5 1.5
 -3 6 6 4.8 1.6
 -3 6 6 1.2 2.7
 -3 6 6 1.2 2.7
 -3 6 6 3.5 1.5
 5 5 6 13.8 2
 5 5 6 13.8 2
 5 5 6 15.3 2.3
 5 5 6 15.3 2.3
 -4 -5 -6 1.8 2.9
 -4 -5 -6 1.8 2.9
 4 5 6 2.7 2.4
 4 5 6 0.4 2.4
 4 5 6 0.4 2.4
 4 5 6 1.6 2.5
 4 5 6 0 2.2
 4 5 6 0 2.2
 4 5 6 1.6 2.5
 4 5 6 -0.8 1.9
 4 5 6 -0.8 1.9
 4 5 6 2.7 2.4
 4 5 6 2.4 2.9
 4 5 6 2.4 2.9
 -3 -5 -6 58.59 6.2
 -3 -5 -6 58.59 6.2
 3 5 6 57.49 5.3
 3 5 6 51.19 5.7
 3 5 6 57.09 5.1
 3 5 6 46.5 5.1
 3 5 6 65.89 5.8
 3 5 6 61.89 6.6
 3 5 6 51.19 5.7
 3 5 6 57.09 5.1
 3 5 6 65.89 5.8
 3 5 6 61.89 6.6
 3 5 6 57.49 5.3
 3 5 6 46.5 5.1
 -2 -5 -6 57.39 5.5
 -2 -5 -6 57.39 5.5
 2 5 6 48 5.7
 2 5 6 52.69 5.1
 2 5 6 45.9 4.7
 2 5 6 52.69 5.1
 2 5 6 46.2 7.3
 2 5 6 46.2 7.3
 2 5 6 45.9 4.7
 2 5 6 48 5.7
 -1 -5 -6 12.2 4.2
 -1 -5 -6 12.2 4.2
 1 5 6 8 3.3
 1 5 6 15.2 3.4
 1 5 6 15.2 3.4
 1 5 6 8.7 5.3
 1 5 6 15.5 4.3
 1 5 6 15.5 4.3
 1 5 6 8.7 5.3
 1 5 6 8 3.3
 1 5 6 2.4 3.8
 1 5 6 2.4 3.8
 0 5 6 58.69 7.1
 0 5 6 69.49 7.7
 0 5 6 69.49 7.7
 0 5 6 85.69 8
 0 5 6 85.69 8
 0 5 6 85.89 7.3
 0 5 6 85.89 7.3
 0 5 6 58.69 7.1
 1 -5 -6 -6.6 3.5
 1 -5 -6 -6.6 3.5
 -1 5 6 -0.7 3.2
 -1 5 6 -4.8 2.4
 -1 5 6 -0.7 3.2
 -1 5 6 -0.8 5.3
 -1 5 6 4.3 2.4
 -1 5 6 -4.8 2.4
 -1 5 6 -0.8 5.3
 -1 5 6 4.3 2.4
 2 -5 -6 145.19 12.1
 2 -5 -6 145.19 12.1
 -2 5 6 159.38 11.9
 -2 5 6 168.88 11.4
 -2 5 6 168.88 11.4
 -2 5 6 164.38 14
 -2 5 6 164.38 14
 -2 5 6 159.38 11.9
 -3 5 6 80.39 6.3
 -3 5 6 77.29 7.3
 -3 5 6 77.29 7.3
 -3 5 6 80.39 6.3
 -3 5 6 84.99 8.3
 -3 5 6 84.99 8.3
 4 -5 -6 18.9 2.5
 4 -5 -6 18.9 2.5
 -6 -4 -6 39.3 3.7
 -6 -4 -6 39.3 3.7
 6 4 6 35.2 3.5
 6 4 6 40.9 3.1
 6 4 6 40.9 3.1
 6 4 6 35.2 3.5
 -5 -4 -6 175.28 12.6
 -5 -4 -6 175.28 12.6
 5 4 6 177.48 12.5
 5 4 6 177.48 12.5
 5 4 6 184.28 12.8
 5 4 6 184.28 12.8
 5 4 6 168.38 12.7
 5 4 6 168.38 12.7
 -4 -4 -6 408.16 26.7
 -4 -4 -6 408.16 26.7
 4 4 6 356.36 26.6
 4 4 6 330.37 26.9
 4 4 6 356.36 26.6
 4 4 6 418.36 26.6
 4 4 6 414.56 26.9
 4 4 6 418.36 26.6
 4 4 6 403.66 26.3
 4 4 6 414.56 26.9
 4 4 6 403.66 26.3
 4 4 6 382.26 26.5
 4 4 6 330.37 26.9
 4 4 6 382.26 26.5
 -3 -4 -6 14.6 3.4
 -3 -4 -6 14.6 3.4
 3 4 6 10.1 2.9
 3 4 6 12.1 3.5
 3 4 6 12.1 3.5
 3 4 6 16.7 2.9
 3 4 6 16.7 2.9
 3 4 6 16.9 3.1
 3 4 6 16.9 3.1
 3 4 6 10.1 2.9
 2 4 6 172.28 12.9
 2 4 6 147.59 12.4
 2 4 6 193.18 15.2
 2 4 6 194.88 16.1
 2 4 6 163.88 12.5
 2 4 6 172.28 12.9
 2 4 6 169.68 12.8
 2 4 6 163.88 12.5
 2 4 6 169.68 12.8
 2 4 6 147.59 12.4
 2 4 6 193.18 15.2
 2 4 6 194.88 16.1
 -1 -4 -6 288.67 24.6
 -1 -4 -6 288.67 24.6
 1 4 6 306.07 20.6
 1 4 6 306.07 20.6
 1 4 6 260.47 21.1
 1 4 6 260.47 21.1
 0 -4 -6 13.5 4.2
 0 -4 -6 13.5 4.2
 0 4 6 -2 4.1
 0 4 6 -2 4.1
 1 -4 -6 0.3 5
 1 -4 -6 0.3 5
 -1 4 6 6.2 3.5
 -1 4 6 8.7 2.2
 -1 4 6 6.2 3.5
 -1 4 6 8.7 2.2
 -2 4 6 31.4 4.3
 -2 4 6 31.4 4.3
 -2 4 6 28.9 5.3
 -2 4 6 28.9 5.3
 3 -4 -6 2.8 3.2
 3 -4 -6 2.8 3.2
 -3 4 6 4.3 3.7
 -3 4 6 4.3 3.7
 5 -4 -6 83.29 6.6
 5 -4 -6 83.29 6.6
 -5 4 6 73.19 6.1
 -5 4 6 73.19 6.1
 -6 -3 -6 42.7 4.4
 -6 -3 -6 42.7 4.4
 6 3 6 41.1 4.3
 6 3 6 41.1 4.3
 6 3 6 44.3 4.8
 6 3 6 44.3 4.8
 6 3 6 46 3.8
 6 3 6 46 3.8
 -5 -3 -6 133.49 10.3
 -5 -3 -6 133.49 10.3
 5 3 6 129.29 10.5
 5 3 6 140.29 10.2
 5 3 6 140.29 10.2
 5 3 6 133.59 10.7
 5 3 6 147.29 10.3
 5 3 6 147.29 10.3
 5 3 6 129.29 10.5
 5 3 6 133.59 10.7
 -4 -3 -6 61.49 6.1
 -4 -3 -6 61.49 6.1
 4 3 6 75.39 6.3
 4 3 6 64.69 6.3
 4 3 6 75.39 6.3
 4 3 6 64.69 6.3
 4 3 6 63.49 6.5
 4 3 6 63.49 6.5
 3 3 6 253.27 18.2
 3 3 6 253.27 18.2
 -2 -3 -6 326.27 26
 -2 -3 -6 326.07 26
 2 3 6 316.47 22.6
 2 3 6 316.47 22.6
 -1 -3 -6 11.3 3.4
 -1 -3 -6 11.3 3.4
 1 3 6 4.9 3
 1 3 6 4.9 3
 0 -3 -6 239.18 19.6
 0 -3 -6 239.18 19.6
 0 -3 -6 208.98 16.4
 0 -3 -6 208.98 16.4
 0 3 6 230.68 16.5
 0 3 6 230.68 16.5
 1 -3 -6 14.8 5.7
 1 -3 -6 14.8 5.7
 1 -3 -6 9.1 3.4
 1 -3 -6 9.1 3.4
 -1 3 6 8 3.5
 -1 3 6 10 3.8
 -1 3 6 10 3.8
 -1 3 6 8 3.5
 2 -3 -6 563.14 37.4
 2 -3 -6 563.14 37.4
 -2 3 6 472.85 36.3
 -2 3 6 472.85 36.3
 -2 3 6 525.55 36.6
 -2 3 6 525.55 36.6
 3 -3 -6 117.39 9.1
 3 -3 -6 115.39 11.3
 3 -3 -6 115.39 11.3
 3 -3 -6 117.39 9.1
 -3 3 6 108.09 8.7
 -3 3 6 129.69 10.2
 -3 3 6 116.29 9.1
 -3 3 6 108.09 8.7
 -3 3 6 116.29 9.1
 -3 3 6 129.69 10.2
 4 -3 -6 149.59 10.7
 4 -3 -6 149.59 10.7
 -4 3 6 141.59 10.4
 -4 3 6 118.99 10.5
 -4 3 6 118.99 10.5
 -4 3 6 141.59 10.4
 -4 3 6 161.38 11.8
 -4 3 6 161.38 11.8
 5 -3 -6 34.1 4.7
 5 -3 -6 34.1 4.7
 -5 3 6 30.2 5.6
 -5 3 6 29.7 3.3
 -5 3 6 33.4 4.4
 -5 3 6 30.2 5.6
 -5 3 6 33.4 4.4
 -5 3 6 29.7 3.3
 -7 -2 -6 29.8 3.1
 -7 -2 -6 29.8 3.1
 7 2 6 34.5 3.7
 7 2 6 25.1 2.8
 7 2 6 25.1 2.8
 7 2 6 34.5 3.7
 -6 -2 -6 84.69 6.2
 -6 -2 -6 84.69 6.2
 6 2 6 67.29 5.6
 6 2 6 58.19 6.8
 6 2 6 76.69 6.6
 6 2 6 58.19 6.8
 6 2 6 76.69 6.6
 6 2 6 66.49 6.2
 6 2 6 67.29 5.6
 6 2 6 66.49 6.2
 5 2 6 299.77 22.2
 5 2 6 299.77 22.2
 5 2 6 294.87 22.4
 5 2 6 294.87 22.4
 -4 -2 -6 988.6 66.59
 -4 -2 -6 972.6 67.29
 -4 -2 -6 988.6 66.59
 -4 -2 -6 972.6 67.29
 4 2 6 1051.99 67.19
 4 2 6 1051.99 67.19
 4 2 6 944.21 66.39
 4 2 6 944.21 66.39
 -3 -2 -6 284.57 21.2
 -3 -2 -6 291.77 24.7
 -3 -2 -6 284.57 21.2
 -3 -2 -6 291.77 24.7
 3 2 6 300.57 20.7
 3 2 6 300.57 20.7
 -2 -2 -6 601.54 45.3
 -2 -2 -6 601.54 45.3
 2 2 6 729.43 45.3
 2 2 6 729.43 45.3
 -1 -2 -6 1612.34 112.69
 -1 -2 -6 1704.63 113.89
 -1 -2 -6 1612.44 112.69
 -1 -2 -6 1704.53 113.89
 1 2 6 1690.73 111.99
 1 2 6 1690.73 111.99
 0 -2 -6 8.1 4
 0 -2 -6 4.7 3.2
 0 -2 -6 4.7 3.2
 0 -2 -6 8.1 4.1
 0 2 6 2.2 2.1
 0 2 6 6.5 2.9
 0 2 6 6.5 2.9
 0 2 6 2.2 2.1
 1 -2 -6 39 5.3
 1 -2 -6 45.3 8.4
 1 -2 -6 45.3 8.4
 1 -2 -6 39 5.3
 -1 2 6 45.2 5.3
 -1 2 6 45.2 5.3
 -2 2 6 14.3 3.8
 -2 2 6 6.9 3.2
 -2 2 6 6.9 3.2
 -2 2 6 14.3 3.8
 3 -2 -6 58.29 5.6
 3 -2 -6 57.19 8.1
 3 -2 -6 58.29 5.6
 3 -2 -6 57.19 8.1
 -3 2 6 42.8 5.4
 -3 2 6 37.3 5.8
 -3 2 6 47.8 8.1
 -3 2 6 42.8 5.4
 -3 2 6 37.3 5.8
 -3 2 6 47.8 8.1
 4 -2 -6 4.8 2.8
 4 -2 -6 4.8 2.8
 4 -2 -6 1.3 3.4
 4 -2 -6 1.3 3.4
 4 -2 -6 3.8 3.9
 4 -2 -6 3.8 3.9
 -4 2 6 0.2 3.1
 -4 2 6 0.2 3.1
 -4 2 6 -0.5 4
 -4 2 6 -0.5 4
 5 -2 -6 185.88 14
 5 -2 -6 185.88 14
 -5 2 6 204.18 15.1
 -5 2 6 204.18 15.1
 -5 2 6 218.78 14.2
 -5 2 6 184.58 14.2
 -5 2 6 218.78 14.2
 -5 2 6 184.58 14.2
 6 -2 -6 0.5 1.7
 6 -2 -6 3 1.6
 6 -2 -6 3 1.6
 6 -2 -6 0.5 1.7
 6 -2 -6 0.5 1.6
 6 -2 -6 1.6 1.5
 6 -2 -6 1.6 1.5
 6 -2 -6 0.5 1.6
 -6 2 6 2.5 1.5
 -6 2 6 2.5 1.5
 -7 -1 -6 8.6 2.2
 -7 -1 -6 8.6 2.2
 7 1 6 10.4 2.2
 7 1 6 10.4 2.2
 -6 -1 -6 68.79 7.4
 -6 -1 -6 68.79 7.4
 -6 -1 -6 60.99 5.5
 -6 -1 -6 60.99 5.5
 6 1 6 61.59 6.3
 6 1 6 52.69 6.3
 6 1 6 52.69 6.3
 6 1 6 61.59 6.3
 -5 -1 -6 491.75 31.5
 -5 -1 -6 491.75 31.5
 -5 -1 -6 434.66 32.2
 -5 -1 -6 434.66 32.2
 5 1 6 447.76 31.3
 5 1 6 447.76 31.3
 -4 -1 -6 489.75 34.6
 -4 -1 -6 489.75 34.6
 4 1 6 505.25 35.3
 4 1 6 505.25 35.3
 -3 -1 -6 655.33 52.19
 -3 -1 -6 655.23 52.19
 -3 -1 -6 767.52 49.9
 -3 -1 -6 767.52 49.9
 3 1 6 768.92 50.39
 3 1 6 768.92 50.39
 -2 -1 -6 1772.22 115.69
 -2 -1 -6 1693.63 114.09
 -2 -1 -6 1772.12 115.69
 -2 -1 -6 1693.63 114.09
 2 1 6 1677.73 114.29
 2 1 6 1677.73 114.29
 2 1 6 1658.23 113.89
 2 1 6 1658.23 113.89
 -1 -1 -6 22.6 3.6
 -1 -1 -6 20.4 4.7
 -1 -1 -6 20.4 4.7
 -1 -1 -6 22.6 3.6
 1 1 6 21.4 4.3
 1 1 6 21.4 4.3
 1 1 6 24.6 3.5
 1 1 6 24.6 3.5
 0 -1 -6 702.93 47.3
 0 -1 -6 754.62 49.1
 0 -1 -6 754.62 49.1
 0 -1 -6 702.93 47.3
 0 1 6 592.44 47.2
 0 1 6 735.03 47.6
 0 1 6 592.44 47.2
 0 1 6 735.03 47.6
 -1 1 6 35.2 4.8
 -1 1 6 27.4 4.6
 -1 1 6 35.2 4.8
 -1 1 6 27.4 4.6
 -2 1 6 1377.06 96.99
 -2 1 6 1478.55 96.39
 -2 1 6 1377.06 96.99
 -2 1 6 1478.55 96.39
 3 -1 -6 173.28 14.9
 3 -1 -6 173.28 14.9
 -3 1 6 174.78 15
 -3 1 6 174.78 15
 -3 1 6 191.78 14
 -3 1 6 191.78 14
 4 -1 -6 413.26 28.8
 4 -1 -6 358.26 26.9
 4 -1 -6 358.26 26.9
 4 -1 -6 413.26 28.8
 -4 1 6 413.96 28.2
 -4 1 6 413.96 28.2
 -4 1 6 393.56 27.5
 -4 1 6 393.56 27.5
 5 -1 -6 52.49 5
 5 -1 -6 52.49 5
 5 -1 -6 50.69 5.4
 5 -1 -6 50.69 5.4
 -5 1 6 49.7 5.4
 -5 1 6 64.49 6
 -5 1 6 64.49 6
 -5 1 6 49.7 5.4
 6 -1 -6 60.79 5.7
 6 -1 -6 72.49 5.3
 6 -1 -6 64.09 5.1
 6 -1 -6 64.09 5.1
 6 -1 -6 60.79 5.7
 6 -1 -6 75.09 5.6
 6 -1 -6 75.09 5.6
 6 -1 -6 72.49 5.3
 -6 1 6 69.09 5.5
 -6 1 6 69.09 5.5
 -7 0 -6 32.6 3.5
 -7 0 -6 32.6 3.5
 7 0 6 46.7 4.3
 7 0 6 46.7 4.3
 -6 0 -6 58.19 6.6
 -6 0 -6 58.19 6.6
 -6 0 -6 54.39 8.2
 -6 0 -6 55.59 5.3
 -6 0 -6 54.39 8.2
 -6 0 -6 55.59 5.3
 6 0 6 57.19 6
 6 0 6 57.19 6
 -5 0 -6 282.17 19.9
 -5 0 -6 269.07 20.7
 -5 0 -6 271.67 19.8
 -5 0 -6 282.17 19.9
 -5 0 -6 269.07 20.7
 -5 0 -6 271.67 19.8
 5 0 6 285.67 19.8
 5 0 6 285.67 19.8
 5 0 6 304.47 20
 5 0 6 304.47 20
 -4 0 -6 1547.65 106.79
 -4 0 -6 1365.16 103.09
 -4 0 -6 1547.65 106.79
 -4 0 -6 1365.16 103.09
 4 0 6 1699.23 104.89
 4 0 6 1699.23 104.89
 -3 0 -6 1079.49 74.49
 -3 0 -6 1079.49 74.49
 -3 0 -6 1130.69 75.99
 -3 0 -6 1130.69 75.99
 3 0 6 1103.19 74.99
 3 0 6 1103.19 74.99
 -2 0 -6 1107.59 76.79
 -2 0 -6 1107.49 76.79
 -2 0 -6 1132.99 75.59
 -2 0 -6 1132.99 75.59
 2 0 6 1130.39 75.79
 2 0 6 1130.39 75.79
 -1 0 -6 4783.82 291.97
 -1 0 -6 4470.05 290.37
 -1 0 -6 3743.23 292.37
 -1 0 -6 4783.82 291.97
 -1 0 -6 3743.13 292.37
 -1 0 -6 4469.95 290.37
 1 0 6 4428.36 290.37
 1 0 6 4428.36 290.37
 0 0 -6 86.39 7.5
 0 0 -6 86.09 9.2
 0 0 -6 86.39 7.5
 0 0 -6 86.09 9.2
 0 0 6 91.19 7.9
 0 0 6 91.19 7.9
 1 0 -6 135.79 12.5
 1 0 -6 135.79 12.5
 -1 0 6 128.99 11
 -1 0 6 128.99 11
 -2 0 6 13.4 3.4
 -2 0 6 13.4 3.4
 3 0 -6 194.28 16.1
 3 0 -6 194.28 16.1
 -3 0 6 207.28 16.6
 -3 0 6 207.28 16.6
 4 0 -6 25 3.5
 4 0 -6 28.5 3.7
 4 0 -6 28.5 8.6
 4 0 -6 25 3.5
 4 0 -6 28.5 3.7
 4 0 -6 28.5 8.6
 -4 0 6 15.8 3.6
 -4 0 6 16.7 6.3
 -4 0 6 15.8 3.6
 -4 0 6 16.7 6.3
 5 0 -6 348.67 27.5
 5 0 -6 375.46 27.4
 5 0 -6 439.76 27.9
 5 0 -6 415.56 27.7
 5 0 -6 439.76 27.9
 5 0 -6 348.67 27.5
 5 0 -6 375.46 27.4
 5 0 -6 415.56 27.7
 -5 0 6 446.06 28
 -5 0 6 446.06 28
 6 0 -6 10.4 2
 6 0 -6 3.8 2.3
 6 0 -6 3.8 2.3
 6 0 -6 8 2
 6 0 -6 6.6 1.7
 6 0 -6 7.5 1.8
 6 0 -6 6.6 1.7
 6 0 -6 10.4 2
 6 0 -6 7.5 1.8
 6 0 -6 8 2
 -6 0 6 7.6 2.2
 -6 0 6 7.6 2.2
 -7 1 -6 8 3.9
 -7 1 -6 8 3.9
 -7 1 -6 7.7 2.4
 -7 1 -6 7.7 2.4
 7 -1 6 10.2 2.2
 7 -1 6 10.2 2.2
 -6 1 -6 65.89 5.9
 -6 1 -6 55.49 6.4
 -6 1 -6 55.49 6.4
 -6 1 -6 65.89 5.9
 6 -1 6 42.9 7.8
 6 -1 6 59.69 6
 6 -1 6 42.9 7.8
 6 -1 6 59.69 6
 -5 1 -6 449.26 30.2
 -5 1 -6 435.06 31
 -5 1 -6 449.26 30.2
 -5 1 -6 435.06 31
 -5 1 -6 412.76 30.2
 -5 1 -6 412.76 30.2
 5 -1 6 502.05 30.4
 5 -1 6 408.06 30.3
 5 -1 6 502.05 30.4
 5 -1 6 408.06 30.3
 -4 1 -6 511.95 32.5
 -4 1 -6 511.95 32.5
 4 -1 6 413.76 33.3
 4 -1 6 413.76 33.3
 -3 1 -6 773.22 53.29
 -3 1 -6 774.72 53.39
 -3 1 -6 774.72 53.39
 -3 1 -6 773.22 53.29
 -2 1 -6 1762.72 113.59
 -2 1 -6 1548.65 114.59
 -2 1 -6 1762.72 113.59
 -2 1 -6 1548.65 114.59
 2 -1 6 1770.52 113.79
 2 -1 6 1770.52 113.79
 -1 1 -6 13.9 3.5
 -1 1 -6 21.3 3.6
 -1 1 -6 13.9 3.5
 -1 1 -6 11.2 3.1
 -1 1 -6 21.3 3.6
 -1 1 -6 11.2 3.1
 1 -1 6 15.5 2.5
 1 -1 6 15.5 2.5
 0 1 -6 647.14 43.5
 0 1 -6 585.74 41.3
 0 1 -6 585.74 41.3
 0 1 -6 529.55 43.4
 0 1 -6 631.84 41.1
 0 1 -6 631.84 41.1
 0 1 -6 529.55 43.4
 0 1 -6 647.14 43.5
 0 -1 6 632.94 41.8
 0 -1 6 632.94 41.8
 1 1 -6 50.39 7.8
 1 1 -6 50.39 7.8
 -1 -1 6 73.79 8.5
 -1 -1 6 73.79 8.5
 2 1 -6 1515.15 101.39
 2 1 -6 1515.15 101.39
 -2 -1 6 1486.65 102.09
 -2 -1 6 1486.65 102.09
 3 1 -6 204.48 16.3
 3 1 -6 204.48 16.3
 -3 -1 6 199.38 16.8
 -3 -1 6 199.38 16.8
 4 1 -6 442.66 31.2
 4 1 -6 429.36 30.5
 4 1 -6 429.36 30.5
 4 1 -6 454.35 30.8
 4 1 -6 454.35 30.8
 4 1 -6 500.95 32.7
 4 1 -6 464.95 30.9
 4 1 -6 500.95 32.7
 4 1 -6 412.16 30.9
 4 1 -6 488.75 31.3
 4 1 -6 464.95 30.9
 4 1 -6 442.66 31.2
 4 1 -6 443.56 30.6
 4 1 -6 412.16 30.9
 4 1 -6 443.56 30.6
 4 1 -6 488.75 31.3
 -4 -1 6 423.96 31
 -4 -1 6 423.96 31
 5 1 -6 62.99 5.4
 5 1 -6 61.59 7.5
 5 1 -6 62.99 5.4
 5 1 -6 64.59 5.6
 5 1 -6 62.69 5.6
 5 1 -6 55.09 5
 5 1 -6 61.79 6.4
 5 1 -6 61.79 6.4
 5 1 -6 62.69 5.6
 5 1 -6 64.59 5.6
 5 1 -6 61.59 7.5
 5 1 -6 55.09 5
 -5 -1 6 69.89 6.3
 -5 -1 6 69.89 6.3
 6 1 -6 75.29 5.6
 6 1 -6 69.49 5.8
 6 1 -6 80.49 6.3
 6 1 -6 75.29 5.6
 6 1 -6 82.49 5.8
 6 1 -6 69.49 5.8
 6 1 -6 80.49 6.3
 6 1 -6 82.49 5.8
 6 1 -6 77.49 5.9
 6 1 -6 77.49 5.9
 -6 -1 6 76.09 5.9
 -6 -1 6 76.09 5.9
 -6 2 -6 56.79 5.6
 -6 2 -6 50.29 6
 -6 2 -6 56.79 5.6
 -6 2 -6 50.29 6
 6 -2 6 59.09 5.7
 6 -2 6 59.09 5.7
 6 -2 6 48 5
 6 -2 6 48 5
 -5 2 -6 298.37 22.5
 -5 2 -6 298.37 22.5
 -4 2 -6 784.62 59.29
 -4 2 -6 916.01 59.99
 -4 2 -6 820.22 64.99
 -4 2 -6 820.22 64.99
 -4 2 -6 916.01 59.99
 -4 2 -6 784.62 59.29
 4 -2 6 994.5 59.59
 4 -2 6 994.5 59.59
 -3 2 -6 283.07 18.3
 -3 2 -6 247.28 19.5
 -3 2 -6 283.07 18.3
 -3 2 -6 247.28 19.5
 3 -2 6 225.88 18.9
 3 -2 6 225.88 18.9
 -2 2 -6 648.44 45.8
 -2 2 -6 720.23 44.4
 -2 2 -6 720.23 44.4
 -2 2 -6 648.44 45.8
 2 -2 6 585.44 44.7
 2 -2 6 585.44 44.7
 -1 2 -6 1416.86 97.39
 -1 2 -6 1609.04 95.79
 -1 2 -6 1609.04 95.79
 -1 2 -6 1416.86 97.39
 1 -2 6 1260.17 95.89
 1 -2 6 1260.27 95.89
 0 2 -6 11.3 3.1
 0 2 -6 -0.5 3.2
 0 2 -6 11.3 3.1
 0 2 -6 -0.5 3.2
 1 2 -6 55.09 6.3
 1 2 -6 39.6 6.5
 1 2 -6 39.6 6.5
 1 2 -6 55.09 6.3
 -1 -2 6 48.6 6.8
 -1 -2 6 48.6 6.8
 2 2 -6 14.5 6.7
 2 2 -6 14.5 6.7
 -2 -2 6 2.4 3.9
 -2 -2 6 2.4 3.9
 3 2 -6 55.89 8.5
 3 2 -6 70.39 6.4
 3 2 -6 66.99 6
 3 2 -6 77.19 7.2
 3 2 -6 66.99 6
 3 2 -6 68.09 6.3
 3 2 -6 77.19 7.2
 3 2 -6 55.89 8.5
 3 2 -6 68.09 6.3
 3 2 -6 81.39 8.9
 3 2 -6 70.39 6.4
 3 2 -6 65.49 6.1
 3 2 -6 65.49 6.1
 3 2 -6 81.39 8.9
 4 2 -6 0.3 3.3
 4 2 -6 3 2.6
 4 2 -6 9 2.7
 4 2 -6 1.1 3.4
 4 2 -6 1.1 3.4
 4 2 -6 -2.7 2.5
 4 2 -6 0.3 3.3
 4 2 -6 9 2.7
 4 2 -6 1.9 2.6
 4 2 -6 -0.1 3.7
 4 2 -6 3 2.6
 4 2 -6 -2.7 2.5
 4 2 -6 -0.1 3.7
 4 2 -6 -2.3 4.2
 4 2 -6 5.8 2.9
 4 2 -6 5.8 2.9
 4 2 -6 1.9 2.6
 4 2 -6 -2.3 4.2
 5 2 -6 233.28 16.4
 5 2 -6 219.68 16
 5 2 -6 230.38 15.7
 5 2 -6 219.68 16
 5 2 -6 234.78 16.4
 5 2 -6 226.78 16
 5 2 -6 227.48 15.9
 5 2 -6 219.58 15.6
 5 2 -6 233.28 16.4
 5 2 -6 219.58 15.6
 5 2 -6 227.48 15.9
 5 2 -6 230.38 15.7
 5 2 -6 226.78 16
 5 2 -6 234.78 16.4
 -5 -2 6 220.48 15.8
 -5 -2 6 220.48 15.8
 6 2 -6 5.3 1.8
 6 2 -6 3 1.8
 6 2 -6 3.1 1.5
 6 2 -6 5.3 1.8
 6 2 -6 3.1 1.5
 6 2 -6 2 1.5
 6 2 -6 1.3 1.7
 6 2 -6 1.3 1.7
 6 2 -6 3 1.8
 6 2 -6 2 1.5
 -6 -2 6 1.2 1.6
 -6 -2 6 1.2 1.6
 -6 3 -6 49.5 4.3
 -6 3 -6 48.8 4.8
 -6 3 -6 49.5 4.3
 -6 3 -6 48.8 4.8
 6 -3 6 37.8 4.3
 6 -3 6 37.8 4.3
 -5 3 -6 123.89 10
 -5 3 -6 123.89 10
 -5 3 -6 124.49 9.6
 -5 3 -6 124.49 9.6
 -4 3 -6 57.79 6.7
 -4 3 -6 72.49 6.7
 -4 3 -6 72.49 6.7
 -4 3 -6 57.79 6.7
 4 -3 6 76.59 6.6
 4 -3 6 76.59 6.6
 -3 3 -6 238.18 22
 -3 3 -6 291.67 19.3
 -3 3 -6 291.67 19.3
 -3 3 -6 238.18 22
 -2 3 -6 346.07 27.3
 -2 3 -6 373.16 24.8
 -2 3 -6 373.16 24.8
 -2 3 -6 346.07 27.3
 2 -3 6 358.16 25.9
 2 -3 6 358.16 25.9
 -1 3 -6 0.2 3.7
 -1 3 -6 0.2 3.7
 0 3 -6 196.38 17.2
 0 3 -6 196.38 17.2
 1 3 -6 23.5 4.7
 1 3 -6 23.5 4.7
 1 3 -6 16.6 6.6
 1 3 -6 16.6 6.6
 -1 -3 6 9.2 4.5
 -1 -3 6 9.2 4.5
 2 3 -6 546.75 38.6
 2 3 -6 546.75 38.6
 -2 -3 6 551.84 39.6
 -2 -3 6 551.84 39.6
 3 3 -6 138.69 12.2
 3 3 -6 134.59 10.8
 3 3 -6 139.19 10.5
 3 3 -6 132.99 10.3
 3 3 -6 132.99 10.3
 3 3 -6 155.58 11.6
 3 3 -6 146.09 11.1
 3 3 -6 132.69 11.1
 3 3 -6 143.79 13
 3 3 -6 134.59 10.8
 3 3 -6 139.99 11
 3 3 -6 143.79 13
 3 3 -6 146.09 11.1
 3 3 -6 139.19 10.5
 3 3 -6 132.69 11.1
 3 3 -6 144.89 15.6
 3 3 -6 142.39 10
 3 3 -6 142.39 10
 3 3 -6 124.79 10.8
 3 3 -6 155.58 11.6
 3 3 -6 138.69 12.2
 3 3 -6 139.99 11
 3 3 -6 144.89 15.6
 3 3 -6 124.79 10.8
 4 3 -6 135.59 13.6
 4 3 -6 156.48 11.2
 4 3 -6 169.78 10.7
 4 3 -6 139.99 11.3
 4 3 -6 156.48 11.2
 4 3 -6 140.49 11.9
 4 3 -6 170.18 11.2
 4 3 -6 144.09 11.6
 4 3 -6 170.18 11.2
 4 3 -6 142.79 11.6
 4 3 -6 144.09 11.6
 4 3 -6 135.59 13.6
 4 3 -6 140.09 11.6
 4 3 -6 140.09 11.6
 4 3 -6 139.99 11.3
 4 3 -6 140.49 11.9
 4 3 -6 169.78 10.7
 4 3 -6 142.79 11.6
 5 3 -6 52.29 4.5
 5 3 -6 41.7 3.9
 5 3 -6 49.9 5.4
 5 3 -6 54.69 4.6
 5 3 -6 52.29 4.5
 5 3 -6 52.39 4.9
 5 3 -6 54.69 4.6
 5 3 -6 49.3 3.9
 5 3 -6 48.6 5
 5 3 -6 49.9 5.4
 5 3 -6 46.6 4.9
 5 3 -6 52.39 4.9
 5 3 -6 46.6 4.9
 5 3 -6 48.6 5
 5 3 -6 49.3 3.9
 5 3 -6 41.7 3.9
 6 -4 6 30.2 2.9
 6 -4 6 30.2 2.9
 -5 4 -6 229.98 16.1
 -5 4 -6 240.78 16.2
 -5 4 -6 228.68 16
 -5 4 -6 228.68 16
 -5 4 -6 222.88 18.2
 -5 4 -6 222.88 18.2
 -5 4 -6 240.78 16.2
 -5 4 -6 229.98 16.1
 -4 4 -6 411.16 28.3
 -4 4 -6 400.36 28.1
 -4 4 -6 419.56 30.4
 -4 4 -6 418.16 27.9
 -4 4 -6 387.36 28
 -4 4 -6 400.36 28.1
 -4 4 -6 411.16 28.3
 -4 4 -6 418.16 27.9
 -4 4 -6 419.56 30.4
 -4 4 -6 387.36 28
 4 -4 6 421.76 28.2
 4 -4 6 421.76 28.2
 -3 4 -6 8.5 3.1
 -3 4 -6 16 3.7
 -3 4 -6 8.2 3.3
 -3 4 -6 14 3.4
 -3 4 -6 18 7
 -3 4 -6 8.5 3.1
 -3 4 -6 18 7
 -3 4 -6 8.2 3.3
 -3 4 -6 14 3.4
 -3 4 -6 16 3.7
 3 -4 6 4.5 3.1
 3 -4 6 4.5 3.1
 -2 4 -6 203.28 14.3
 -2 4 -6 175.88 17.4
 -2 4 -6 147.79 12.8
 -2 4 -6 177.78 13.3
 -2 4 -6 175.88 17.4
 -2 4 -6 203.28 14.3
 -2 4 -6 202.68 14.6
 -2 4 -6 177.78 13.3
 -2 4 -6 202.68 14.6
 -2 4 -6 147.79 12.8
 -1 4 -6 254.37 17.7
 -1 4 -6 240.38 19.9
 -1 4 -6 254.37 17.7
 -1 4 -6 195.08 16.4
 -1 4 -6 195.08 16.4
 -1 4 -6 230.28 16.8
 -1 4 -6 230.28 16.8
 -1 4 -6 240.38 19.9
 -1 4 -6 227.48 16.8
 -1 4 -6 227.48 16.8
 0 4 -6 4.2 6.3
 0 4 -6 11.1 3.7
 0 4 -6 6.5 2.9
 0 4 -6 8.8 2.7
 0 4 -6 11.4 5.6
 0 4 -6 6.5 2.9
 0 4 -6 8.8 2.7
 0 4 -6 11.1 3.7
 0 4 -6 5.1 2.6
 0 4 -6 4.7 4.3
 0 4 -6 11.4 5.6
 0 4 -6 4.2 6.3
 0 4 -6 7.4 3
 0 4 -6 4.7 4.3
 0 4 -6 5.1 2.6
 0 4 -6 7.4 3
 0 -4 6 1.3 6.9
 0 -4 6 1.3 6.9
 1 4 -6 -1.8 4.1
 1 4 -6 -0.9 7.9
 1 4 -6 2.6 5
 1 4 -6 -0.9 7.9
 1 4 -6 2.6 3.2
 1 4 -6 4.7 5.8
 1 4 -6 -1.8 4.1
 1 4 -6 -0.2 3.2
 1 4 -6 -0.8 2.7
 1 4 -6 2.6 5
 1 4 -6 1.8 2.8
 1 4 -6 -0.2 3.2
 1 4 -6 0.5 3.1
 1 4 -6 2.1 4.8
 1 4 -6 2.6 3.2
 1 4 -6 3.2 3.4
 1 4 -6 1.8 2.8
 1 4 -6 3.2 3.4
 1 4 -6 -0.8 2.7
 1 4 -6 0.5 3.1
 1 4 -6 4.7 5.8
 1 4 -6 2.1 4.8
 -1 -4 6 -7.7 4.8
 -1 -4 6 -7.7 4.8
 2 4 -6 16.3 3.6
 2 4 -6 14.8 3.9
 2 4 -6 19.5 4.4
 2 4 -6 14.7 5.2
 2 4 -6 14.7 5.2
 2 4 -6 11.8 3
 2 4 -6 10.6 3.6
 2 4 -6 11.8 3.9
 2 4 -6 14.8 3.9
 2 4 -6 10.2 5.6
 2 4 -6 10.2 5.6
 2 4 -6 18 8.7
 2 4 -6 18 8.7
 2 4 -6 10.2 5.4
 2 4 -6 11.8 3.9
 2 4 -6 11.8 3
 2 4 -6 10.2 5.4
 2 4 -6 13.7 3.4
 2 4 -6 13.7 3.4
 2 4 -6 6.8 2.6
 2 4 -6 11 2.6
 2 4 -6 8.7 2.6
 2 4 -6 16.3 3.6
 2 4 -6 11 2.6
 2 4 -6 6.8 2.6
 2 4 -6 10.6 3.6
 2 4 -6 19.5 4.4
 2 4 -6 8.7 2.6
 3 4 -6 7 2.4
 3 4 -6 6.6 2.4
 3 4 -6 7.1 3.2
 3 4 -6 10.1 3.3
 3 4 -6 8.1 3.7
 3 4 -6 9.9 3.9
 3 4 -6 7.4 8.3
 3 4 -6 7.1 3.2
 3 4 -6 9.2 3.2
 3 4 -6 13.6 3.8
 3 4 -6 7.4 8.3
 3 4 -6 9.9 3.9
 3 4 -6 6.6 2.4
 3 4 -6 9.2 3.2
 3 4 -6 10.1 3.3
 3 4 -6 9.4 2.8
 3 4 -6 9.4 2.8
 3 4 -6 0.1 5
 3 4 -6 13.6 3.8
 3 4 -6 8.1 3.7
 3 4 -6 0.1 5
 3 4 -6 7 2.4
 4 4 -6 8.4 3.5
 4 4 -6 -3.6 5
 4 4 -6 5.7 3.2
 4 4 -6 9.4 2.8
 4 4 -6 9.4 2.8
 4 4 -6 -3.6 5
 4 4 -6 6.6 3
 4 4 -6 6.4 2.8
 4 4 -6 5.7 3.2
 4 4 -6 6.6 2.5
 4 4 -6 5.6 2
 4 4 -6 6.6 3
 4 4 -6 6.4 2.8
 4 4 -6 6.6 2.5
 4 4 -6 8.4 3.5
 4 4 -6 5.6 2
 5 4 -6 57.79 5.3
 5 4 -6 53.29 5
 5 4 -6 65.99 4.7
 5 4 -6 65.99 4.7
 5 4 -6 53.29 5
 5 4 -6 65.49 4.9
 5 4 -6 62.69 4.9
 5 4 -6 62.59 5
 5 4 -6 57.79 5.3
 5 4 -6 65.49 4.9
 5 4 -6 62.39 5.3
 5 4 -6 62.39 5.3
 5 4 -6 62.59 5
 5 4 -6 62.69 4.9
 -5 5 -6 16.3 4.5
 -5 5 -6 16.3 4.5
 5 -5 6 15.8 2.4
 5 -5 6 15.8 2.4
 -4 5 -6 21.8 3.3
 -4 5 -6 16.2 5.9
 -4 5 -6 16.2 5.9
 -4 5 -6 21.8 3.3
 -3 5 -6 67.19 9.7
 -3 5 -6 61.19 6
 -3 5 -6 67.69 6.4
 -3 5 -6 68.49 6.7
 -3 5 -6 68.49 6.7
 -3 5 -6 67.19 9.7
 -3 5 -6 67.69 6.4
 -3 5 -6 61.19 6
 -2 5 -6 39.4 5.1
 -2 5 -6 27.5 5.9
 -2 5 -6 39.4 5.1
 -2 5 -6 55.79 6.2
 -2 5 -6 40.5 4.8
 -2 5 -6 40.5 4.8
 -2 5 -6 27.5 5.9
 -2 5 -6 43.3 5.3
 -2 5 -6 41.8 8.7
 -2 5 -6 41.8 8.7
 -2 5 -6 55.79 6.2
 -2 5 -6 43.3 5.3
 -1 5 -6 12.8 4.7
 -1 5 -6 12.8 4.7
 -1 5 -6 11.1 5.8
 -1 5 -6 5.6 3
 -1 5 -6 10.7 5.1
 -1 5 -6 11.1 5.8
 -1 5 -6 11.9 4
 -1 5 -6 10.7 3.1
 -1 5 -6 5.6 3
 -1 5 -6 12 4.4
 -1 5 -6 14.7 8.5
 -1 5 -6 12 4.4
 -1 5 -6 11.9 4
 -1 5 -6 10.7 3.1
 -1 5 -6 14.7 8.5
 -1 5 -6 10.7 5.1
 0 5 -6 66.39 12.8
 0 5 -6 73.09 7.2
 0 5 -6 73.09 7.2
 0 5 -6 52.89 6.6
 0 5 -6 69.59 7.3
 0 5 -6 73.59 7.5
 0 5 -6 73.59 7.5
 0 5 -6 64.79 7
 0 5 -6 69.59 7.3
 0 5 -6 44.6 6.6
 0 5 -6 61.09 6
 0 5 -6 66.39 12.8
 0 5 -6 61.09 6
 0 5 -6 60.89 8.9
 0 5 -6 64.79 7
 0 5 -6 60.89 8.9
 0 5 -6 52.89 6.6
 0 5 -6 44.6 6.6
 1 5 -6 -1.2 2.8
 1 5 -6 -1.2 2.8
 1 5 -6 -0.8 2.7
 1 5 -6 6.3 3.1
 1 5 -6 -2.7 4.1
 1 5 -6 3.9 3.1
 1 5 -6 8.9 3.2
 1 5 -6 3.9 5.1
 1 5 -6 -7.1 8
 1 5 -6 6.3 3.1
 1 5 -6 8.9 3.2
 1 5 -6 -2.7 4.1
 1 5 -6 0.4 4.4
 1 5 -6 1.3 3.5
 1 5 -6 -7.1 8
 1 5 -6 1.3 3.5
 1 5 -6 0.6 3
 1 5 -6 0.6 3
 1 5 -6 3.9 5.1
 1 5 -6 3 2.9
 1 5 -6 -0.8 2.7
 1 5 -6 0.4 4.4
 1 5 -6 3 2.9
 1 5 -6 3.9 3.1
 2 5 -6 160.78 12.9
 2 5 -6 184.48 13.4
 2 5 -6 150.78 12.8
 2 5 -6 170.68 12.6
 2 5 -6 175.58 12.4
 2 5 -6 160.78 12.9
 2 5 -6 150.78 12.8
 2 5 -6 159.38 12.1
 2 5 -6 175.98 13
 2 5 -6 191.18 13.6
 2 5 -6 175.58 12.4
 2 5 -6 157.08 12.5
 2 5 -6 170.68 12.6
 2 5 -6 159.38 12.1
 2 5 -6 184.48 13.4
 2 5 -6 149.29 12.6
 2 5 -6 180.78 12.9
 2 5 -6 191.18 13.6
 2 5 -6 185.78 17.5
 2 5 -6 175.98 13
 2 5 -6 180.78 12.9
 2 5 -6 157.08 12.5
 2 5 -6 185.78 17.5
 2 5 -6 149.29 12.6
 3 5 -6 77.79 6.5
 3 5 -6 86.59 6.9
 3 5 -6 76.79 6.9
 3 5 -6 80.19 6.5
 3 5 -6 79.89 7.2
 3 5 -6 79.19 7.6
 3 5 -6 86.59 6.9
 3 5 -6 84.59 6.2
 3 5 -6 91.29 7
 3 5 -6 79.19 7.6
 3 5 -6 74.49 7.2
 3 5 -6 74.49 7.2
 3 5 -6 76.79 6.9
 3 5 -6 80.19 6.5
 3 5 -6 79.39 7.2
 3 5 -6 79.89 7.2
 3 5 -6 91.29 7
 3 5 -6 79.39 7.2
 3 5 -6 84.59 6.2
 3 5 -6 77.79 6.5
 4 5 -6 34.4 3
 4 5 -6 33.6 3.4
 4 5 -6 41.2 3.5
 4 5 -6 31.5 3.3
 4 5 -6 34.4 3
 4 5 -6 31.5 3.3
 4 5 -6 26.6 3.6
 4 5 -6 34.9 3.7
 4 5 -6 34.9 3.7
 4 5 -6 26.6 3.6
 4 5 -6 37.8 4.1
 4 5 -6 41.2 3.5
 4 5 -6 37.8 4.1
 4 5 -6 31.4 3.7
 4 5 -6 31.4 3.7
 4 5 -6 33.6 3.4
 -4 6 -6 136.09 10
 -4 6 -6 136.09 10
 -4 6 -6 115.49 8.8
 -4 6 -6 113.29 8.5
 -4 6 -6 113.29 8.5
 -4 6 -6 115.49 8.8
 -3 6 -6 8.3 3
 -3 6 -6 6.3 6
 -3 6 -6 4.5 2.6
 -3 6 -6 4.5 2.6
 -3 6 -6 8.3 3
 -3 6 -6 6.3 6
 -2 6 -6 41.6 4.7
 -2 6 -6 29.1 7.4
 -2 6 -6 34.1 4.3
 -2 6 -6 29.1 7.4
 -2 6 -6 42.8 5
 -2 6 -6 34.1 4.3
 -2 6 -6 38 4.4
 -2 6 -6 42.8 5
 -2 6 -6 41.6 4.7
 -2 6 -6 38 4.4
 -1 6 -6 38.1 4.8
 -1 6 -6 36.8 8.4
 -1 6 -6 37.1 4.6
 -1 6 -6 35.2 4.3
 -1 6 -6 28 5.5
 -1 6 -6 37.1 4.6
 -1 6 -6 28 5.5
 -1 6 -6 35.2 4.3
 -1 6 -6 30.9 4.7
 -1 6 -6 30.9 4.7
 -1 6 -6 36.8 8.4
 -1 6 -6 38.1 4.8
 0 6 -6 11.5 3.1
 0 6 -6 9.3 7.6
 0 6 -6 14.1 4
 0 6 -6 16.1 3.6
 0 6 -6 11.5 3.1
 0 6 -6 9.3 7.6
 0 6 -6 16.5 4
 0 6 -6 8.9 4.4
 0 6 -6 14.4 2.7
 0 6 -6 14.4 2.7
 0 6 -6 14.2 2.7
 0 6 -6 16.1 3.6
 0 6 -6 14.1 4
 0 6 -6 14.2 2.7
 0 6 -6 16.5 4
 0 6 -6 8.9 4.4
 1 6 -6 2.7 2.2
 1 6 -6 2.7 2.2
 1 6 -6 5.8 4.2
 1 6 -6 2.7 2.9
 1 6 -6 -4.2 2.8
 1 6 -6 -1.5 2.4
 1 6 -6 3.3 2.6
 1 6 -6 7 3.4
 1 6 -6 2.5 7.1
 1 6 -6 4.1 3.8
 1 6 -6 3.3 2.6
 1 6 -6 2.7 2.9
 1 6 -6 -4.2 2.8
 1 6 -6 2.5 7.1
 1 6 -6 7 3.4
 1 6 -6 -1.5 2.4
 1 6 -6 4.1 3.8
 1 6 -6 5.8 4.2
 2 6 -6 11.8 3.5
 2 6 -6 5.2 2.4
 2 6 -6 11.8 3.5
 2 6 -6 5.9 3.4
 2 6 -6 3.7 2.2
 2 6 -6 3.7 2.2
 2 6 -6 0.4 2.4
 2 6 -6 5.2 2.4
 2 6 -6 6.9 2.7
 2 6 -6 15.4 4
 2 6 -6 14.7 7.1
 2 6 -6 15.4 4
 2 6 -6 4.1 2.2
 2 6 -6 4.1 2.2
 2 6 -6 0.4 2.4
 2 6 -6 2.4 2.3
 2 6 -6 14.7 7.1
 2 6 -6 2.4 2.3
 2 6 -6 6.9 2.7
 2 6 -6 5.9 3.4
 3 6 -6 -0.7 1.7
 3 6 -6 2.2 1.7
 3 6 -6 2.1 1.9
 3 6 -6 3.3 1.9
 3 6 -6 2.2 1.7
 3 6 -6 2.1 1.9
 3 6 -6 -0.7 1.7
 3 6 -6 1.1 1.7
 3 6 -6 3.3 1.9
 3 6 -6 1.1 1.7
 -2 7 -6 3.9 3.6
 -2 7 -6 5.1 1.9
 -2 7 -6 3.9 3.6
 -2 7 -6 5.1 1.9
 -2 7 -6 4.2 1.9
 -2 7 -6 4.2 1.9
 -1 7 -6 4.1 2.1
 -1 7 -6 1.2 3.9
 -1 7 -6 4.7 2.4
 -1 7 -6 4.7 2.4
 -1 7 -6 1.2 3.9
 -1 7 -6 4.1 2.1
 0 7 -6 14.6 4.8
 0 7 -6 11.8 2.1
 0 7 -6 10.7 2.4
 0 7 -6 10.5 2.6
 0 7 -6 10.7 2.4
 0 7 -6 14.6 4.8
 0 7 -6 11.8 2.1
 0 7 -6 10.5 2.6
 1 7 -6 4.5 2.2
 1 7 -6 4.5 2.2
 -3 -6 -7 2.6 2.5
 -3 -6 -7 2.6 2.5
 3 6 7 -0.1 1.2
 3 6 7 1.7 2.1
 3 6 7 -0.1 1.2
 3 6 7 0.6 1.6
 3 6 7 0.6 1.6
 3 6 7 1.7 2.1
 -2 -6 -7 4.5 2.7
 -2 -6 -7 4.5 2.7
 2 6 7 3.2 2.1
 2 6 7 3.7 2.7
 2 6 7 2.7 1.5
 2 6 7 2.7 1.5
 2 6 7 3.7 2.7
 2 6 7 3.2 2.1
 1 6 7 8.2 2.7
 1 6 7 9.4 4.4
 1 6 7 10.6 2.3
 1 6 7 9.4 4.4
 1 6 7 10.6 2.3
 1 6 7 8.2 2.7
 0 -6 -7 11.3 3.1
 0 -6 -7 11.3 3.1
 0 6 7 8.8 4.2
 0 6 7 8.8 4.2
 0 6 7 8.7 2.5
 0 6 7 16 2.5
 0 6 7 16 2.5
 0 6 7 8.7 2.5
 1 -6 -7 2.3 2.4
 1 -6 -7 2.3 2.4
 -1 6 7 0.2 3.9
 -1 6 7 0.6 1.5
 -1 6 7 0.2 3.9
 -1 6 7 0.6 1.5
 -1 6 7 -0.8 1.8
 -1 6 7 -0.8 1.8
 2 -6 -7 0.4 1.6
 2 -6 -7 0.4 1.6
 -2 6 7 -0.1 1.4
 -2 6 7 0.6 2.8
 -2 6 7 0.6 2.8
 -2 6 7 -0.1 1.4
 -5 -5 -7 19.8 2.5
 -5 -5 -7 19.8 2.5
 5 5 7 14.3 2.1
 5 5 7 14.3 2.1
 5 5 7 17.7 1.9
 5 5 7 17.7 1.9
 -4 -5 -7 117.29 8.5
 -4 -5 -7 117.29 8.5
 4 5 7 112.59 8.2
 4 5 7 112.59 8.2
 4 5 7 102.29 8.6
 4 5 7 102.29 8.6
 4 5 7 116.89 8.2
 4 5 7 116.89 8.2
 -3 -5 -7 35.9 4.2
 -3 -5 -7 35.9 4.2
 3 5 7 26.9 3.4
 3 5 7 27.8 4.4
 3 5 7 23.2 3.6
 3 5 7 30.4 3.2
 3 5 7 27.8 4.4
 3 5 7 30.4 3.2
 3 5 7 23.2 3.6
 3 5 7 26.9 3.4
 -2 -5 -7 28.2 4.6
 -2 -5 -7 28.2 4.6
 2 5 7 20.6 5.5
 2 5 7 20.6 5.5
 2 5 7 22.3 3.5
 2 5 7 25.6 4.4
 2 5 7 25.6 4.4
 2 5 7 35.9 3.8
 2 5 7 22.3 3.5
 2 5 7 35.9 3.8
 -1 -5 -7 11 3.8
 -1 -5 -7 11 3.8
 1 5 7 0.7 4.9
 1 5 7 4.3 2.5
 1 5 7 4.3 2.5
 1 5 7 -0.6 2.4
 1 5 7 0.7 4.9
 1 5 7 2.7 2.3
 1 5 7 -0.7 3.1
 1 5 7 -0.6 2.4
 1 5 7 2.7 2.3
 1 5 7 -0.7 3.1
 0 -5 -7 33.1 5
 0 -5 -7 33.1 5
 0 5 7 26.7 6.5
 0 5 7 26.7 6.5
 0 5 7 27 3.8
 0 5 7 32.5 4.1
 0 5 7 21.9 3.8
 0 5 7 26.7 4.3
 0 5 7 26.7 4.3
 0 5 7 32.5 4.1
 0 5 7 27 3.8
 0 5 7 21.9 3.8
 1 -5 -7 0.5 3.4
 1 -5 -7 0.5 3.4
 -1 5 7 -0.3 2.2
 -1 5 7 -1.4 2.8
 -1 5 7 -2.3 2.9
 -1 5 7 -1.4 2.8
 -1 5 7 -2.3 2.9
 -1 5 7 -0.3 2.2
 2 -5 -7 2.1 2.8
 2 -5 -7 2.1 2.8
 -2 5 7 3.1 2.1
 -2 5 7 -3.5 4.2
 -2 5 7 -3.5 4.2
 -2 5 7 3.1 2.1
 3 -5 -7 3.1 2.5
 3 -5 -7 3.1 2.5
 -3 5 7 4.4 2.2
 -3 5 7 4.4 2.2
 -3 5 7 4.9 3.5
 -3 5 7 4.9 3.5
 4 -5 -7 31.1 2.9
 4 -5 -7 31.1 2.9
 -4 5 7 38.4 3
 -4 5 7 38.4 3
 -6 -4 -7 6.7 1.9
 -6 -4 -7 6.7 1.9
 6 4 7 2.9 1.4
 6 4 7 2.9 1.4
 -5 -4 -7 293.67 19.6
 -5 -4 -7 293.67 19.6
 5 4 7 298.27 19.2
 5 4 7 256.77 19.5
 5 4 7 256.77 19.5
 5 4 7 276.97 19.4
 5 4 7 276.97 19.4
 5 4 7 298.27 19.2
 -4 -4 -7 14.9 3.4
 -4 -4 -7 14.9 3.4
 4 4 7 9 3.3
 4 4 7 11.4 2.7
 4 4 7 6.4 2.9
 4 4 7 9 3.3
 4 4 7 11.4 2.7
 4 4 7 6.4 2.9
 -3 -4 -7 16.4 3.8
 -3 -4 -7 16.4 3.8
 3 4 7 12.4 3
 3 4 7 16 3.3
 3 4 7 20.8 3.9
 3 4 7 19.6 3.3
 3 4 7 12.4 3
 3 4 7 15.9 4.1
 3 4 7 19.6 3.3
 3 4 7 15.9 4.1
 3 4 7 20.8 3.9
 3 4 7 16 3.3
 2 4 7 48.3 5.2
 2 4 7 53.29 5.4
 2 4 7 48.3 5.2
 2 4 7 36.7 4.5
 2 4 7 53.29 5.4
 2 4 7 36.7 4.5
 -1 -4 -7 26.1 4.6
 -1 -4 -7 26.1 4.6
 1 4 7 21.1 4.2
 1 4 7 22.2 3.1
 1 4 7 26 4.5
 1 4 7 22.2 3.1
 1 4 7 26 4.5
 1 4 7 21.1 4.2
 0 -4 -7 59.59 6.8
 0 -4 -7 59.59 6.8
 0 4 7 66.39 6
 0 4 7 59.39 5.7
 0 4 7 49.9 6.5
 0 4 7 66.39 6
 0 4 7 59.39 5.7
 0 4 7 49.9 6.5
 1 -4 -7 3.4 4.2
 1 -4 -7 3.4 4.2
 -1 4 7 2.3 2.3
 -1 4 7 2.4 2.5
 -1 4 7 10.3 3.9
 -1 4 7 2.4 2.5
 -1 4 7 10.3 3.9
 -1 4 7 2.3 2.3
 2 -4 -7 -4.2 3.5
 2 -4 -7 -4.2 3.5
 -2 4 7 0.2 2.6
 -2 4 7 0.2 2.6
 -2 4 7 6.3 3.9
 -2 4 7 6.3 3.9
 3 -4 -7 3.9 3.4
 3 -4 -7 5.8 2.8
 3 -4 -7 3.9 3.4
 3 -4 -7 5.8 2.8
 -3 4 7 3 2.6
 -3 4 7 0.5 3.1
 -3 4 7 0.5 3.1
 -3 4 7 3 2.6
 4 -4 -7 102.39 6.9
 4 -4 -7 75.69 6.6
 4 -4 -7 75.69 6.6
 4 -4 -7 102.39 6.9
 -4 4 7 107.59 11.1
 -4 4 7 107.59 11.1
 -4 4 7 75.29 7.5
 -4 4 7 75.29 7.5
 -6 -3 -7 34.4 3.6
 -6 -3 -7 34.4 3.6
 6 3 7 29.6 3.5
 6 3 7 34 3.5
 6 3 7 29.6 3.5
 6 3 7 33.3 3.1
 6 3 7 33.3 3.1
 6 3 7 34 3.5
 -5 -3 -7 34.1 4.7
 -5 -3 -7 34.1 4.7
 5 3 7 35.2 4.7
 5 3 7 34.5 5.7
 5 3 7 34.5 5.7
 5 3 7 38.8 4.5
 5 3 7 38.8 4.5
 5 3 7 35.2 4.7
 -4 -3 -7 722.53 47.7
 -4 -3 -7 722.53 47.7
 4 3 7 714.63 48.1
 4 3 7 680.63 47.4
 4 3 7 707.23 47.7
 4 3 7 714.63 48.1
 4 3 7 664.63 47.3
 4 3 7 680.63 47.4
 4 3 7 664.63 47.3
 4 3 7 707.23 47.7
 -3 -3 -7 52.09 5.9
 -3 -3 -7 52.09 5.9
 3 3 7 66.59 5.9
 3 3 7 71.49 6.7
 3 3 7 71.49 6.7
 3 3 7 66.59 5.9
 3 3 7 47.1 6.3
 3 3 7 47.1 6.3
 -2 -3 -7 159.48 13.4
 -2 -3 -7 201.38 17.9
 -2 -3 -7 159.48 13.4
 -2 -3 -7 201.58 17.9
 2 3 7 169.78 13.2
 2 3 7 169.78 13.2
 -1 -3 -7 26.7 5.1
 -1 -3 -7 26.7 5.1
 -1 -3 -7 23.3 7.3
 -1 -3 -7 23.3 7.3
 1 3 7 29.8 4.7
 1 3 7 29.8 4.7
 0 -3 -7 128.29 10.5
 0 -3 -7 128.29 10.5
 0 3 7 120.89 10.3
 0 3 7 120.89 10.3
 1 -3 -7 37.4 7.1
 1 -3 -7 20.2 7.5
 1 -3 -7 20.2 7.5
 1 -3 -7 37.4 7.1
 -1 3 7 19.2 4.9
 -1 3 7 19.2 4.9
 2 -3 -7 10.4 4.1
 2 -3 -7 10.4 4.1
 2 -3 -7 6.4 4
 2 -3 -7 6.4 4
 -2 3 7 -2.7 2.6
 -2 3 7 3.1 2.3
 -2 3 7 -2.7 2.6
 -2 3 7 1.4 3.8
 -2 3 7 -4.2 6.2
 -2 3 7 -4.2 6.2
 -2 3 7 3.1 2.3
 -2 3 7 1.4 3.8
 3 -3 -7 -2.6 2.3
 3 -3 -7 -4.6 2.8
 3 -3 -7 -4.6 2.8
 3 -3 -7 -2.6 2.3
 -3 3 7 -0.2 4.6
 -3 3 7 -4 2.4
 -3 3 7 -4 2.4
 -3 3 7 -0.2 4.6
 4 -3 -7 217.78 13.7
 4 -3 -7 183.18 13.5
 4 -3 -7 217.78 13.7
 4 -3 -7 183.18 13.5
 -4 3 7 179.48 14.6
 -4 3 7 185.08 13.3
 -4 3 7 185.08 13.3
 -4 3 7 180.38 13.5
 -4 3 7 179.48 14.6
 -4 3 7 180.38 13.5
 5 -3 -7 3.1 2
 5 -3 -7 3.1 2
 -7 -2 -7 37.8 3.1
 -7 -2 -7 37.8 3.1
 7 2 7 28.9 3
 7 2 7 28.9 3
 -6 -2 -7 4 2.5
 -6 -2 -7 4 2.5
 6 2 7 3.1 2.1
 6 2 7 8.5 2.7
 6 2 7 3.1 2.1
 6 2 7 8.5 2.7
 6 2 7 3 2.3
 6 2 7 3 2.3
 -5 -2 -7 1248.18 78.49
 -5 -2 -7 1142.59 79.29
 -5 -2 -7 1142.59 79.29
 -5 -2 -7 1248.18 78.49
 5 2 7 1103.69 78.69
 5 2 7 1103.69 78.69
 5 2 7 1175.48 78.29
 5 2 7 1175.48 78.29
 -4 -2 -7 14.4 3.5
 -4 -2 -7 14.4 3.5
 -4 -2 -7 11.4 5
 -4 -2 -7 11.4 5
 4 2 7 13 3.4
 4 2 7 19.1 4.3
 4 2 7 13 3.4
 4 2 7 19.1 4.3
 -3 -2 -7 104.89 9.6
 -3 -2 -7 104.89 9.6
 3 2 7 111.19 9.2
 3 2 7 111.19 9.2
 -2 -2 -7 268.97 25.3
 -2 -2 -7 246.88 19.1
 -2 -2 -7 246.88 19.1
 -2 -2 -7 268.97 25.4
 2 2 7 222.08 17.3
 2 2 7 222.08 17.3
 -1 -2 -7 22.3 5.6
 -1 -2 -7 22.3 5.6
 -1 -2 -7 27.8 4.8
 -1 -2 -7 27.8 4.8
 1 2 7 33 5.3
 1 2 7 33 5.3
 0 -2 -7 222.58 17.9
 0 -2 -7 200.48 15.7
 0 -2 -7 200.48 15.7
 0 -2 -7 222.68 17.9
 0 2 7 188.28 15.3
 0 2 7 211.48 16
 0 2 7 211.48 16
 0 2 7 188.28 15.3
 1 -2 -7 28.4 8.6
 1 -2 -7 28.4 8.6
 -1 2 7 28 4.8
 -1 2 7 21.3 3.9
 -1 2 7 21.3 3.9
 -1 2 7 28 4.8
 -2 2 7 9.3 3.9
 -2 2 7 9.3 3.9
 -2 2 7 1.5 3.5
 -2 2 7 1.5 3.5
 3 -2 -7 23.6 6.6
 3 -2 -7 17.1 3.4
 3 -2 -7 23.6 6.6
 3 -2 -7 17.1 3.4
 -3 2 7 22.5 3.2
 -3 2 7 13.7 4.4
 -3 2 7 13.7 4.4
 -3 2 7 20.2 3.7
 -3 2 7 22.5 3.2
 -3 2 7 20.2 3.7
 4 -2 -7 420.66 27.8
 4 -2 -7 471.95 29.5
 4 -2 -7 471.95 29.5
 4 -2 -7 420.66 27.8
 -4 2 7 416.16 28.9
 -4 2 7 357.86 27.6
 -4 2 7 357.86 27.6
 -4 2 7 416.16 28.9
 -4 2 7 368.96 28
 -4 2 7 368.96 28
 5 -2 -7 4.6 2
 5 -2 -7 4.6 2
 -5 2 7 8.1 2.2
 -5 2 7 8.1 2.2
 -7 -1 -7 42.4 3.9
 -7 -1 -7 42.4 3.9
 7 1 7 54.89 4.4
 7 1 7 40.9 3.8
 7 1 7 54.89 4.4
 7 1 7 40.9 3.8
 -6 -1 -7 47.1 6.6
 -6 -1 -7 32.6 4
 -6 -1 -7 32.6 4
 -6 -1 -7 47.1 6.6
 6 1 7 32.2 5
 6 1 7 32.2 5
 6 1 7 31.4 4.5
 6 1 7 31.4 4.5
 -5 -1 -7 46 7.7
 -5 -1 -7 46 7.7
 5 1 7 39 7.6
 5 1 7 39 7.6
 -4 -1 -7 2465.25 151.58
 -4 -1 -7 2465.25 151.58
 -4 -1 -7 2058.59 152.88
 -4 -1 -7 2058.59 152.88
 4 1 7 2121.09 151.28
 4 1 7 2567.24 151.88
 4 1 7 2121.09 151.28
 4 1 7 2115.49 151.88
 4 1 7 2115.49 151.88
 4 1 7 2567.24 151.88
 -3 -1 -7 62.09 6.8
 -3 -1 -7 62.09 6.8
 -3 -1 -7 64.19 9.8
 -3 -1 -7 64.19 9.8
 3 1 7 60.99 7.8
 3 1 7 60.99 7.8
 3 1 7 65.29 6.5
 3 1 7 65.29 6.5
 -2 -1 -7 704.83 45.4
 -2 -1 -7 704.83 45.4
 -2 -1 -7 615.84 48.1
 -2 -1 -7 615.94 48.1
 2 1 7 664.73 45.2
 2 1 7 664.73 45.2
 -1 -1 -7 200.98 15.9
 -1 -1 -7 235.18 18.1
 -1 -1 -7 235.18 18.1
 -1 -1 -7 200.98 15.9
 1 1 7 232.78 16.2
 1 1 7 216.18 15.9
 1 1 7 232.78 16.2
 1 1 7 216.18 15.9
 0 -1 -7 520.35 38.7
 0 -1 -7 535.35 36.8
 0 -1 -7 535.35 36.8
 0 -1 -7 520.35 38.7
 0 1 7 548.25 37.1
 0 1 7 548.25 37.1
 0 1 7 531.65 36.8
 0 1 7 531.65 36.8
 1 -1 -7 283.17 21.7
 1 -1 -7 283.17 21.7
 -1 1 7 223.48 18.7
 -1 1 7 223.48 18.7
 -1 1 7 256.17 18.4
 -1 1 7 256.17 18.4
 2 -1 -7 22.4 5.2
 2 -1 -7 22.4 5.2
 -2 1 7 16.4 4
 -2 1 7 16.4 4
 3 -1 -7 35.3 6.6
 3 -1 -7 35.3 6.6
 -3 1 7 41.3 8.1
 -3 1 7 41.3 8.1
 -3 1 7 39 6.2
 -3 1 7 39 6.2
 4 -1 -7 648.54 42.5
 4 -1 -7 628.14 44.1
 4 -1 -7 628.14 44.1
 4 -1 -7 621.34 42.8
 4 -1 -7 621.34 42.8
 4 -1 -7 648.54 42.5
 -4 1 7 606.34 42.9
 -4 1 7 606.34 42.9
 -4 1 7 633.54 43.6
 -4 1 7 633.54 43.6
 5 -1 -7 22.9 2.9
 5 -1 -7 25.4 3.7
 5 -1 -7 33.3 3.5
 5 -1 -7 23.2 3.5
 5 -1 -7 25.4 3.7
 5 -1 -7 22.9 2.9
 5 -1 -7 33.3 3.5
 5 -1 -7 23.2 3.5
 -5 1 7 26.5 3.8
 -5 1 7 26.5 3.8
 6 -1 -7 6.4 1.3
 6 -1 -7 6.4 1.3
 6 -1 -7 5.8 1.5
 6 -1 -7 5.2 1.6
 6 -1 -7 2.7 1.7
 6 -1 -7 5.8 1.5
 6 -1 -7 5.2 1.6
 6 -1 -7 2.7 1.7
 -6 1 7 5 1.6
 -6 1 7 5 1.6
 -7 0 -7 55.89 4.7
 -7 0 -7 55.89 4.7
 7 0 7 57.29 4.7
 7 0 7 71.79 5.2
 7 0 7 57.29 4.7
 7 0 7 71.79 5.2
 -6 0 -7 3.5 3.6
 -6 0 -7 8.7 2.8
 -6 0 -7 1.5 2.3
 -6 0 -7 8.7 2.8
 -6 0 -7 1.5 2.3
 -6 0 -7 3.5 3.6
 6 0 7 3.3 3
 6 0 7 3.3 3
 -5 0 -7 2110.99 143.49
 -5 0 -7 2051.29 144.29
 -5 0 -7 2304.97 143.69
 -5 0 -7 2110.99 143.49
 -5 0 -7 2051.29 144.29
 -5 0 -7 2304.97 143.69
 5 0 7 2117.19 143.59
 5 0 7 2117.19 143.59
 -4 0 -7 13.9 3.6
 -4 0 -7 13.9 3.6
 4 0 7 15.3 3.4
 4 0 7 15.3 3.4
 -3 0 -7 260.57 18.6
 -3 0 -7 260.57 18.6
 -3 0 -7 254.37 20.2
 -3 0 -7 254.37 20.2
 3 0 7 255.87 19.1
 3 0 7 255.87 19.1
 -2 0 -7 590.84 40.2
 -2 0 -7 545.25 38.6
 -2 0 -7 545.25 38.6
 -2 0 -7 590.84 40.3
 2 0 7 565.44 38.9
 2 0 7 554.44 38.6
 2 0 7 554.44 38.6
 2 0 7 565.44 38.9
 -1 0 -7 24 4
 -1 0 -7 17.4 3.6
 -1 0 -7 24 4
 -1 0 -7 17.4 3.6
 1 0 7 27.4 4.1
 1 0 7 25.8 4.4
 1 0 7 25.8 4.4
 1 0 7 27.4 4.1
 0 0 -7 414.86 30
 0 0 -7 410.36 28.1
 0 0 -7 414.86 30
 0 0 -7 410.36 28.1
 0 0 7 387.76 28.1
 0 0 7 387.76 28.1
 1 0 -7 30.9 9.1
 1 0 -7 30.9 9.1
 -1 0 7 33.6 6.4
 -1 0 7 33.6 6.4
 -2 0 7 81.59 8.7
 -2 0 7 81.59 8.7
 3 0 -7 48.6 4.8
 3 0 -7 48.6 4.8
 3 0 -7 33.9 7.5
 3 0 -7 33.9 7.5
 -3 0 7 43.1 5
 -3 0 7 36.1 6.2
 -3 0 7 36.1 6.2
 -3 0 7 43.1 5
 4 0 -7 1055.19 78.69
 4 0 -7 1055.09 77.09
 4 0 -7 1326.67 77.89
 4 0 -7 1065.59 77.49
 4 0 -7 1065.59 77.49
 4 0 -7 1326.67 77.89
 4 0 -7 1055.09 77.09
 4 0 -7 1055.09 78.69
 -4 0 7 1260.47 78.49
 -4 0 7 1260.47 78.49
 5 0 -7 26.1 2.8
 5 0 -7 24.1 3.5
 5 0 -7 24.1 3.5
 5 0 -7 28 3.1
 5 0 -7 18.9 3.3
 5 0 -7 28 3.1
 5 0 -7 26.1 2.8
 5 0 -7 18.9 3.3
 -5 0 7 27.9 3.7
 -5 0 7 27.9 3.7
 6 0 -7 18.2 1.8
 6 0 -7 18.2 1.8
 6 0 -7 18.7 2.9
 6 0 -7 18.4 2.1
 6 0 -7 18.7 2.9
 6 0 -7 18.4 2.1
 -6 0 7 17.2 2.6
 -6 0 7 17.2 2.6
 -7 1 -7 38.6 5.6
 -7 1 -7 38.6 5.6
 7 -1 7 52.39 4.5
 7 -1 7 52.39 4.5
 -6 1 -7 32.7 5
 -6 1 -7 21.1 4.3
 -6 1 -7 21.1 4.3
 -6 1 -7 25.9 3.1
 -6 1 -7 25.9 3.1
 -6 1 -7 32.7 5
 6 -1 7 24.9 3.8
 6 -1 7 29.8 3.6
 6 -1 7 29.8 3.6
 6 -1 7 24.9 3.8
 -5 1 -7 46.4 4.9
 -5 1 -7 46.4 4.9
 5 -1 7 39.8 5.8
 5 -1 7 39.8 5.8
 -4 1 -7 2012.3 140.89
 -4 1 -7 1927.61 140.19
 -4 1 -7 2012.3 140.89
 -4 1 -7 1927.61 140.19
 4 -1 7 2356.56 140.49
 4 -1 7 2356.56 140.49
 -3 1 -7 67.59 7
 -3 1 -7 67.59 7
 3 -1 7 81.99 8
 3 -1 7 81.99 8
 -2 1 -7 608.54 46.3
 -2 1 -7 709.63 45.7
 -2 1 -7 709.63 45.7
 -2 1 -7 682.73 46.3
 -2 1 -7 682.73 46.3
 -2 1 -7 608.64 46.3
 2 -1 7 658.73 45.5
 2 -1 7 658.73 45.5
 -1 1 -7 160.18 14.4
 -1 1 -7 206.58 15.2
 -1 1 -7 190.38 15.4
 -1 1 -7 160.18 14.4
 -1 1 -7 205.28 13.9
 -1 1 -7 205.28 13.9
 -1 1 -7 190.38 15.4
 -1 1 -7 206.58 15.2
 0 1 -7 562.04 39.8
 0 1 -7 575.84 38.3
 0 1 -7 562.04 39.8
 0 1 -7 575.84 38.3
 0 1 -7 555.14 40.1
 0 1 -7 555.14 40
 0 -1 7 550.74 39.2
 0 -1 7 550.74 39.2
 1 1 -7 266.97 20.2
 1 1 -7 266.97 20.2
 -1 -1 7 282.27 20.8
 -1 -1 7 282.27 20.8
 2 1 -7 21.3 4.8
 2 1 -7 21.3 4.8
 -2 -1 7 23.6 5.5
 -2 -1 7 23.6 5.5
 3 1 -7 57.69 5.3
 3 1 -7 50.69 5.4
 3 1 -7 55.89 4.3
 3 1 -7 44.5 6.4
 3 1 -7 55.89 4.3
 3 1 -7 50.29 5.8
 3 1 -7 57.69 5.3
 3 1 -7 50.69 5.4
 3 1 -7 50.29 5.8
 3 1 -7 54.29 8.2
 3 1 -7 54.29 8.2
 3 1 -7 44.5 6.4
 -3 -1 7 64.89 11
 -3 -1 7 40.8 5.2
 -3 -1 7 40.8 5.2
 -3 -1 7 64.89 11
 4 1 -7 759.62 50.59
 4 1 -7 731.53 50.69
 4 1 -7 708.63 50.29
 4 1 -7 683.03 50.19
 4 1 -7 792.52 50.99
 4 1 -7 731.53 50.69
 4 1 -7 763.62 50.59
 4 1 -7 830.92 52.29
 4 1 -7 792.52 50.99
 4 1 -7 744.93 50.99
 4 1 -7 830.92 52.29
 4 1 -7 763.62 50.59
 4 1 -7 708.63 50.29
 4 1 -7 759.62 50.59
 4 1 -7 744.93 50.99
 4 1 -7 683.03 50.19
 -4 -1 7 731.53 50.79
 -4 -1 7 731.53 50.79
 5 1 -7 26.1 4.2
 5 1 -7 37.1 4
 5 1 -7 28.3 3.3
 5 1 -7 31.5 3.3
 5 1 -7 32.4 2.8
 5 1 -7 32.4 2.8
 5 1 -7 25.3 3.5
 5 1 -7 25.3 3.5
 5 1 -7 23.9 2.9
 5 1 -7 23.9 2.9
 5 1 -7 28.3 3.3
 5 1 -7 31.5 3.3
 5 1 -7 26.1 4.2
 5 1 -7 37.1 4
 -5 -1 7 28.3 3.7
 -5 -1 7 28.3 3.7
 6 1 -7 4.3 1.7
 6 1 -7 3.3 1.2
 6 1 -7 4.6 1.6
 6 1 -7 3.3 1.2
 6 1 -7 4.3 1.7
 6 1 -7 4.6 1.6
 -6 -1 7 3.9 1.5
 -6 -1 7 3.9 1.5
 -7 2 -7 35.8 3.5
 -7 2 -7 35.8 3.5
 -6 2 -7 -1.7 2.8
 -6 2 -7 -1.7 2.8
 -6 2 -7 3.5 2.4
 -6 2 -7 3.5 2.4
 6 -2 7 -0.8 2
 6 -2 7 -0.8 2
 6 -2 7 -1.4 2.7
 6 -2 7 -1.4 2.7
 -5 2 -7 1092.29 74.69
 -5 2 -7 1034.8 73.99
 -5 2 -7 1092.29 74.69
 -5 2 -7 1034.8 73.99
 5 -2 7 1184.28 74.29
 5 -2 7 1184.28 74.29
 -4 2 -7 9.1 3.8
 -4 2 -7 9.1 3.8
 -4 2 -7 8.4 3
 -4 2 -7 8.4 3
 -3 2 -7 82.29 7.5
 -3 2 -7 88.59 10.4
 -3 2 -7 88.59 10.4
 -3 2 -7 82.29 7.5
 3 -2 7 73.89 8.8
 3 -2 7 73.89 8.8
 -2 2 -7 188.48 15.7
 -2 2 -7 188.48 15.7
 -2 2 -7 215.98 14.1
 -2 2 -7 215.98 14.1
 2 -2 7 162.58 14.6
 2 -2 7 162.58 14.6
 -1 2 -7 18.8 7.9
 -1 2 -7 34.2 4.2
 -1 2 -7 18.8 7.9
 -1 2 -7 34.2 4.2
 0 2 -7 183.88 14
 0 2 -7 177.18 16.2
 0 2 -7 177.18 16.2
 0 2 -7 183.88 14
 0 -2 7 186.58 14.7
 0 -2 7 186.58 14.7
 1 2 -7 28.1 6
 1 2 -7 28.8 9.2
 1 2 -7 28.8 9.2
 1 2 -7 28.1 6
 2 2 -7 14 4.7
 2 2 -7 14 4.7
 -2 -2 7 15.4 5.5
 -2 -2 7 15.4 5.5
 3 2 -7 13.5 3.6
 3 2 -7 22.2 4.2
 3 2 -7 20.9 3.9
 3 2 -7 18.9 3.3
 3 2 -7 13.5 3.6
 3 2 -7 12.2 3.1
 3 2 -7 22.6 5.3
 3 2 -7 12.2 3.1
 3 2 -7 22.6 5.3
 3 2 -7 22.2 4.2
 3 2 -7 21.1 3.4
 3 2 -7 20.9 3.9
 3 2 -7 21.1 3.4
 3 2 -7 20.9 3.4
 3 2 -7 18.9 3.3
 3 2 -7 20.9 3.4
 4 2 -7 484.45 35.7
 4 2 -7 525.15 34
 4 2 -7 486.75 33.8
 4 2 -7 554.74 34
 4 2 -7 525.15 34
 4 2 -7 498.35 33
 4 2 -7 479.25 33.3
 4 2 -7 491.55 33.5
 4 2 -7 479.25 33.3
 4 2 -7 457.95 33.4
 4 2 -7 457.95 33.4
 4 2 -7 484.45 35.7
 4 2 -7 486.75 33.8
 4 2 -7 491.55 33.5
 4 2 -7 554.74 34
 4 2 -7 498.35 33
 -4 -2 7 428.16 33.3
 -4 -2 7 428.16 33.3
 5 2 -7 7.6 1.8
 5 2 -7 9.4 2.5
 5 2 -7 10.2 1.9
 5 2 -7 10.2 1.9
 5 2 -7 9.3 2.2
 5 2 -7 6.6 2.2
 5 2 -7 6.7 2.5
 5 2 -7 6.7 2.5
 5 2 -7 6.6 2.2
 5 2 -7 9.4 2.5
 5 2 -7 4.6 2.5
 5 2 -7 9.3 2.2
 5 2 -7 4.6 2.5
 5 2 -7 7.6 1.8
 -5 -2 7 6 1.9
 -5 -2 7 6 1.9
 -6 3 -7 29.2 3.7
 -6 3 -7 19.2 5.1
 -6 3 -7 29.2 3.7
 -6 3 -7 19.2 5.1
 6 -3 7 25.1 3.1
 6 -3 7 25.1 3.1
 -5 3 -7 40.3 4.9
 -5 3 -7 34.2 6
 -5 3 -7 39.9 6.3
 -5 3 -7 40.3 4.9
 -5 3 -7 34.2 6
 -5 3 -7 28 7.4
 -5 3 -7 39.9 6.3
 -5 3 -7 28 7.4
 5 -3 7 33.5 4.8
 5 -3 7 33.5 4.8
 -4 3 -7 768.22 47.3
 -4 3 -7 579.54 47.5
 -4 3 -7 579.54 47.5
 -4 3 -7 768.22 47.3
 -3 3 -7 43.5 9.8
 -3 3 -7 73.49 6.1
 -3 3 -7 59.79 6.3
 -3 3 -7 73.49 6.1
 -3 3 -7 43.5 9.8
 -3 3 -7 59.79 6.3
 -2 3 -7 149.69 10.6
 -2 3 -7 149.69 10.6
 -2 3 -7 118.19 14.1
 -2 3 -7 118.19 14.1
 -1 3 -7 34.1 7.2
 -1 3 -7 34.1 7.2
 0 3 -7 139.99 18.4
 0 3 -7 139.99 18.4
 0 -3 7 147.79 12.7
 0 -3 7 147.79 12.7
 1 3 -7 41.1 7.5
 1 3 -7 35.3 5.9
 1 3 -7 35.3 5.9
 1 3 -7 41.1 7.5
 -1 -3 7 29 8
 -1 -3 7 29 8
 2 3 -7 3.6 2.7
 2 3 -7 -1.1 5.5
 2 3 -7 3.6 2.7
 2 3 -7 3.1 3.2
 2 3 -7 0.2 3.2
 2 3 -7 9.5 3.3
 2 3 -7 3.9 2.6
 2 3 -7 2.1 2.4
 2 3 -7 3.7 5.1
 2 3 -7 3.7 5.1
 2 3 -7 2.1 2.4
 2 3 -7 3.1 3.2
 2 3 -7 3.9 2.6
 2 3 -7 -1.1 5.5
 2 3 -7 -11.4 7.8
 2 3 -7 0.2 1.9
 2 3 -7 -11.4 7.8
 2 3 -7 0.2 3.2
 2 3 -7 9.5 3.3
 2 3 -7 0.2 1.9
 -2 -3 7 16 5.9
 -2 -3 7 16 5.9
 3 3 -7 4.7 3
 3 3 -7 -1.5 2.3
 3 3 -7 1.1 6
 3 3 -7 -0.3 3.4
 3 3 -7 -0.3 3.4
 3 3 -7 0.9 2.1
 3 3 -7 -2.7 3.3
 3 3 -7 1.6 4.4
 3 3 -7 -2.7 3.3
 3 3 -7 1 1.9
 3 3 -7 0.9 2.1
 3 3 -7 1 1.9
 3 3 -7 1.8 2.7
 3 3 -7 0.8 2.7
 3 3 -7 -1.5 2.3
 3 3 -7 4.7 3
 3 3 -7 1.8 2.7
 3 3 -7 1.6 4.4
 3 3 -7 0.8 2.7
 3 3 -7 1.1 6
 3 3 -7 1.4 3.5
 3 3 -7 1.4 3.5
 4 3 -7 252.97 18.7
 4 3 -7 244.98 18.2
 4 3 -7 249.97 18
 4 3 -7 244.98 18.2
 4 3 -7 288.57 20.5
 4 3 -7 258.57 17.6
 4 3 -7 277.67 18.5
 4 3 -7 253.27 18.1
 4 3 -7 258.57 17.6
 4 3 -7 277.67 18.5
 4 3 -7 246.58 18
 4 3 -7 288.57 20.5
 4 3 -7 241.78 18.2
 4 3 -7 253.27 18.1
 4 3 -7 249.97 18
 4 3 -7 246.58 18
 4 3 -7 252.97 18.7
 4 3 -7 241.78 18.2
 5 3 -7 2.6 1.5
 5 3 -7 4.5 2.3
 5 3 -7 2 2
 5 3 -7 4.1 2.1
 5 3 -7 2.6 1.5
 5 3 -7 3.2 1.5
 5 3 -7 3.7 1.8
 5 3 -7 2 2
 5 3 -7 4.1 2.1
 5 3 -7 3.2 1.5
 5 3 -7 4.5 2.3
 5 3 -7 3.7 1.8
 -6 4 -7 5.6 3.3
 -6 4 -7 5.6 3.3
 6 -4 7 3.1 1.4
 6 -4 7 3.1 1.4
 -5 4 -7 282.27 19.5
 -5 4 -7 301.07 19.5
 -5 4 -7 282.27 19.5
 -5 4 -7 301.07 19.5
 5 -4 7 267.17 19.6
 5 -4 7 267.17 19.6
 -4 4 -7 15.4 3.5
 -4 4 -7 15.4 3.5
 -4 4 -7 14.3 6.5
 -4 4 -7 13.7 3.4
 -4 4 -7 13.7 3.4
 -4 4 -7 14.3 6.5
 4 -4 7 6.6 3.2
 4 -4 7 6.6 3.2
 -3 4 -7 8.4 2.7
 -3 4 -7 13.8 2.8
 -3 4 -7 15.5 3.8
 -3 4 -7 10.7 3.5
 -3 4 -7 7.7 7.1
 -3 4 -7 10.7 3.5
 -3 4 -7 8.4 2.7
 -3 4 -7 13.8 2.8
 -3 4 -7 15.5 3.8
 -3 4 -7 7.7 7.1
 -2 4 -7 28.7 4.7
 -2 4 -7 34.2 4.9
 -2 4 -7 41.8 6.4
 -2 4 -7 30.5 3.9
 -2 4 -7 34.2 4.9
 -2 4 -7 30.5 3.9
 -2 4 -7 37.7 5.4
 -2 4 -7 28.7 4.7
 -2 4 -7 37.7 5.4
 -2 4 -7 28.8 7.4
 -2 4 -7 41.8 6.4
 -2 4 -7 28.8 7.4
 -1 4 -7 13.6 6.6
 -1 4 -7 21.9 4.6
 -1 4 -7 15.8 4.4
 -1 4 -7 18.2 5
 -1 4 -7 21.9 4.6
 -1 4 -7 14.8 5.5
 -1 4 -7 13.6 6.6
 -1 4 -7 13.7 3.7
 -1 4 -7 14.8 5.5
 -1 4 -7 15.4 3
 -1 4 -7 15.8 4.4
 -1 4 -7 18.9 3.1
 -1 4 -7 15.4 3
 -1 4 -7 18.2 5
 -1 4 -7 13.7 3.7
 -1 4 -7 18.9 3.1
 0 4 -7 58.99 8.5
 0 4 -7 47.3 5.3
 0 4 -7 47.3 5.3
 0 4 -7 51.39 6.4
 0 4 -7 51.39 6.4
 0 4 -7 52.99 5.9
 0 4 -7 43.1 5
 0 4 -7 52.99 5.9
 0 4 -7 65.49 6.5
 0 4 -7 43 5.1
 0 4 -7 52.59 5.3
 0 4 -7 48.6 9.9
 0 4 -7 52.99 6.6
 0 4 -7 52.59 5.3
 0 4 -7 43.1 5
 0 4 -7 48.6 9.9
 0 4 -7 58.99 8.5
 0 4 -7 43 5.1
 0 4 -7 52.99 6.6
 0 4 -7 65.49 6.5
 0 -4 7 57.49 8.7
 0 -4 7 57.49 8.7
 1 4 -7 1.9 8.4
 1 4 -7 3.1 3.2
 1 4 -7 3.1 3.2
 1 4 -7 5.2 4.9
 1 4 -7 1.9 8.4
 1 4 -7 1.4 3.7
 1 4 -7 4 2.7
 1 4 -7 3.7 4.9
 1 4 -7 5.2 4.9
 1 4 -7 3.7 3.2
 1 4 -7 4 2.7
 1 4 -7 4.6 2.9
 1 4 -7 1.4 3.7
 1 4 -7 3.7 4.9
 1 4 -7 3.7 3.2
 1 4 -7 4.6 2.9
 2 4 -7 -1.4 3.2
 2 4 -7 -1 7.6
 2 4 -7 -1.2 5
 2 4 -7 0.4 1.9
 2 4 -7 -1.4 3.2
 2 4 -7 2.3 2.7
 2 4 -7 0.4 2.4
 2 4 -7 2.3 2.7
 2 4 -7 1.2 5.6
 2 4 -7 -0.4 3.1
 2 4 -7 -1.2 5
 2 4 -7 1.6 3.3
 2 4 -7 0.4 2.4
 2 4 -7 4.5 3.6
 2 4 -7 2.4 7.1
 2 4 -7 0.4 1.9
 2 4 -7 4.5 3.6
 2 4 -7 1.2 5.6
 2 4 -7 4.1 2.2
 2 4 -7 2.4 7.1
 2 4 -7 -1 7.6
 2 4 -7 1.6 3.3
 2 4 -7 -0.4 3.1
 2 4 -7 4.1 2.2
 3 4 -7 6.5 2.6
 3 4 -7 8.5 3.5
 3 4 -7 6.8 5.9
 3 4 -7 6.8 5.9
 3 4 -7 7.6 3.6
 3 4 -7 9.1 4.8
 3 4 -7 9.1 4.3
 3 4 -7 6.5 2.6
 3 4 -7 9.1 4.3
 3 4 -7 9.2 3.3
 3 4 -7 7.6 3.6
 3 4 -7 8.5 3.1
 3 4 -7 9.2 3.3
 3 4 -7 8.5 3.5
 3 4 -7 10.4 2.3
 3 4 -7 8.5 3.1
 3 4 -7 10.4 2.3
 3 4 -7 10.8 3.7
 3 4 -7 9.1 4.8
 3 4 -7 10.5 3.1
 3 4 -7 10.8 3.7
 3 4 -7 10.5 3.1
 4 4 -7 107.79 7.9
 4 4 -7 107.59 8.1
 4 4 -7 107.79 7.9
 4 4 -7 106.59 8.3
 4 4 -7 99.69 7.9
 4 4 -7 99.89 7.9
 4 4 -7 102.09 8.1
 4 4 -7 101.89 8.4
 4 4 -7 106.59 8.3
 4 4 -7 99.89 7.9
 4 4 -7 101.89 8.4
 4 4 -7 107.59 8.1
 4 4 -7 102.09 8.1
 4 4 -7 106.99 7.5
 4 4 -7 106.99 7.5
 4 4 -7 99.69 7.9
 -5 5 -7 11.3 3.6
 -5 5 -7 11.3 3.6
 5 -5 7 11.2 2
 5 -5 7 11.2 2
 -4 5 -7 107.49 7.4
 -4 5 -7 107.49 7.4
 -4 5 -7 103.19 7.6
 -4 5 -7 95.09 9.9
 -4 5 -7 95.09 9.9
 -4 5 -7 103.19 7.6
 4 -5 7 85.59 7.3
 4 -5 7 85.59 7.3
 -3 5 -7 23.5 7.7
 -3 5 -7 29.4 4.1
 -3 5 -7 27.3 4.2
 -3 5 -7 29.4 4.1
 -3 5 -7 23.5 7.7
 -3 5 -7 27.3 4.2
 -3 5 -7 28.6 3.9
 -3 5 -7 28.6 3.9
 3 -5 7 29.7 3.8
 3 -5 7 29.7 3.8
 -2 5 -7 25.2 7.9
 -2 5 -7 31 4.9
 -2 5 -7 35.2 5.1
 -2 5 -7 25.2 7.9
 -2 5 -7 33.9 4.5
 -2 5 -7 35.2 5.1
 -2 5 -7 33.9 4.5
 -2 5 -7 36.7 4
 -2 5 -7 31 4.9
 -2 5 -7 36.7 4
 -1 5 -7 6.9 2.7
 -1 5 -7 1.8 3.9
 -1 5 -7 -1.2 6.8
 -1 5 -7 3.8 4.3
 -1 5 -7 0.8 3.9
 -1 5 -7 3.8 4.3
 -1 5 -7 2.1 4.5
 -1 5 -7 2.1 4.5
 -1 5 -7 -1.2 6.8
 -1 5 -7 9.8 2.7
 -1 5 -7 6.9 2.7
 -1 5 -7 2.4 3
 -1 5 -7 1.8 3.9
 -1 5 -7 9.8 2.7
 -1 5 -7 0.8 3.9
 -1 5 -7 2.4 3
 0 5 -7 37 5.5
 0 5 -7 31.3 4.2
 0 5 -7 30.1 5.3
 0 5 -7 28.4 4.2
 0 5 -7 30.1 5.3
 0 5 -7 37.2 5.2
 0 5 -7 24.8 6.1
 0 5 -7 26.6 8.3
 0 5 -7 32 5.1
 0 5 -7 24.8 6.1
 0 5 -7 32 5.1
 0 5 -7 37 5.5
 0 5 -7 37.2 5.2
 0 5 -7 28.4 4.2
 0 5 -7 31.3 4.2
 0 5 -7 26.6 8.3
 1 5 -7 6.4 2.8
 1 5 -7 0.3 4.5
 1 5 -7 6.7 3.5
 1 5 -7 6.7 3.5
 1 5 -7 3.6 7.8
 1 5 -7 0.3 4.5
 1 5 -7 6.4 2.8
 1 5 -7 10.4 2.9
 1 5 -7 6.8 2.9
 1 5 -7 8 3.3
 1 5 -7 15.1 3.7
 1 5 -7 10.4 2.9
 1 5 -7 7.6 4.4
 1 5 -7 15.1 3.7
 1 5 -7 8 3.3
 1 5 -7 6.8 2.9
 1 5 -7 7.6 4.4
 1 5 -7 3.6 7.8
 2 5 -7 8.8 7.5
 2 5 -7 -4.1 3.1
 2 5 -7 -0.7 2.7
 2 5 -7 1.9 2.4
 2 5 -7 4.4 3
 2 5 -7 1.9 2.4
 2 5 -7 4 4.2
 2 5 -7 -2.2 2
 2 5 -7 -4.1 3.1
 2 5 -7 9.4 5
 2 5 -7 -0.7 2.7
 2 5 -7 9.4 5
 2 5 -7 4.4 3
 2 5 -7 -1.9 1.9
 2 5 -7 4 4.2
 2 5 -7 2.1 2.8
 2 5 -7 0.6 2.5
 2 5 -7 2.1 2.8
 2 5 -7 0.6 2.5
 2 5 -7 -1.9 1.9
 2 5 -7 8.8 7.5
 2 5 -7 -2.2 2
 3 5 -7 5 3.1
 3 5 -7 1.6 2.3
 3 5 -7 5 1.9
 3 5 -7 5.7 2.7
 3 5 -7 5.7 2.7
 3 5 -7 7.5 3.2
 3 5 -7 2.9 3
 3 5 -7 7.6 2.2
 3 5 -7 1.6 2.3
 3 5 -7 3 1.8
 3 5 -7 2.9 3
 3 5 -7 5 3.1
 3 5 -7 7.5 3.2
 3 5 -7 5 1.9
 3 5 -7 7.6 2.2
 3 5 -7 3 1.8
 4 5 -7 38.5 3.5
 4 5 -7 43.4 3.5
 4 5 -7 41.4 3.8
 4 5 -7 38.5 3.5
 4 5 -7 41.4 3.8
 4 5 -7 43.4 3.5
 4 5 -7 47 3.9
 4 5 -7 47 3.9
 -3 6 -7 1.7 4.6
 -3 6 -7 -2.7 2.5
 -3 6 -7 -1.1 2.1
 -3 6 -7 1.7 4.6
 -3 6 -7 -1.1 2.1
 -3 6 -7 -2.7 2.5
 -3 6 -7 0.6 2.1
 -3 6 -7 0.6 2.1
 -2 6 -7 10.9 3.2
 -2 6 -7 2 2.8
 -2 6 -7 2.9 2.2
 -2 6 -7 2.9 2.2
 -2 6 -7 1.1 5.7
 -2 6 -7 2 2.8
 -2 6 -7 10.9 3.2
 -2 6 -7 1.1 5.7
 -1 6 -7 11.2 2.6
 -1 6 -7 12.3 3.3
 -1 6 -7 5.7 6.4
 -1 6 -7 10.2 3.4
 -1 6 -7 11.2 2.6
 -1 6 -7 5.7 6.4
 -1 6 -7 10.2 3.4
 -1 6 -7 12.3 3.3
 0 6 -7 16 3.8
 0 6 -7 16.3 4
 0 6 -7 26.6 3.6
 0 6 -7 18.4 3
 0 6 -7 14.1 6.8
 0 6 -7 16.3 4
 0 6 -7 18.4 3
 0 6 -7 26.6 3.6
 0 6 -7 14.1 6.8
 0 6 -7 16 3.8
 1 6 -7 -0.4 1.9
 1 6 -7 4.8 2.2
 1 6 -7 7 3.3
 1 6 -7 4.8 2.2
 1 6 -7 5.2 2.2
 1 6 -7 3.4 2.7
 1 6 -7 -0.4 1.9
 1 6 -7 9.8 4
 1 6 -7 4.3 6.3
 1 6 -7 3.4 2.7
 1 6 -7 7 3.3
 1 6 -7 4.3 6.3
 1 6 -7 5.2 2.2
 1 6 -7 9.8 4
 2 6 -7 4.3 2.3
 2 6 -7 7.2 1.9
 2 6 -7 8.5 3
 2 6 -7 3.7 5
 2 6 -7 -0.2 2.1
 2 6 -7 8.5 3
 2 6 -7 4.3 2.3
 2 6 -7 -0.2 2.1
 2 6 -7 7.2 1.9
 2 6 -7 3.7 2.1
 2 6 -7 3.7 5
 2 6 -7 3.7 2.1
 -3 -6 -8 -0.2 2.3
 -3 -6 -8 -0.2 2.3
 3 6 8 1.2 1
 3 6 8 3 1.7
 3 6 8 2.6 1.4
 3 6 8 2.6 1.4
 3 6 8 1.2 1
 3 6 8 3 1.7
 -2 -6 -8 0 2.5
 -2 -6 -8 0 2.5
 2 6 8 -1.9 1.6
 2 6 8 1.1 1.9
 2 6 8 1.1 1.9
 2 6 8 -1.9 1.6
 -1 -6 -8 10.7 2.5
 -1 -6 -8 10.7 2.5
 1 6 8 11.3 3.3
 1 6 8 11.1 2.1
 1 6 8 8.2 2.2
 1 6 8 8.2 2.2
 1 6 8 11.1 2.1
 1 6 8 11.3 3.3
 0 -6 -8 50.29 4.6
 0 -6 -8 50.29 4.6
 0 6 8 40.1 5.5
 0 6 8 61.29 4.1
 0 6 8 50.19 4.1
 0 6 8 40.1 5.5
 0 6 8 50.19 4.1
 0 6 8 61.29 4.1
 1 -6 -8 31.8 2.9
 1 -6 -8 31.8 2.9
 -1 6 8 27.1 4
 -1 6 8 19.3 2.8
 -1 6 8 27.1 4
 -1 6 8 19.3 2.8
 -4 -5 -8 7.2 2.4
 -4 -5 -8 7.2 2.4
 4 5 8 2.1 1.5
 4 5 8 2.7 2.2
 4 5 8 2.1 1.5
 4 5 8 3.3 1.6
 4 5 8 2.7 2.2
 4 5 8 3.3 1.6
 -3 -5 -8 14.4 3.3
 -3 -5 -8 14.4 3.3
 3 5 8 13.3 2.5
 3 5 8 13.3 2.4
 3 5 8 13.3 2.4
 3 5 8 13.3 2.5
 3 5 8 13.9 3.1
 3 5 8 13.9 3.1
 -2 -5 -8 12.4 3.7
 -2 -5 -8 12.4 3.7
 2 5 8 24.2 3.3
 2 5 8 16.8 3.1
 2 5 8 20.5 2.9
 2 5 8 20.5 2.9
 2 5 8 24.2 3.3
 2 5 8 21.5 3.8
 2 5 8 21.5 3.8
 2 5 8 16.8 3.1
 -1 -5 -8 95.59 8.1
 -1 -5 -8 95.59 8.1
 1 5 8 72.39 6.5
 1 5 8 72.39 6.5
 1 5 8 77.19 8.6
 1 5 8 75.49 7.1
 1 5 8 75.49 7.1
 1 5 8 71.79 6.6
 1 5 8 71.79 6.6
 1 5 8 77.19 8.6
 0 -5 -8 0.5 3.8
 0 -5 -8 0.5 3.8
 0 5 8 12.9 3.1
 0 5 8 12.9 3.1
 0 5 8 7.4 3.3
 0 5 8 0.8 5.4
 0 5 8 0.8 5.4
 0 5 8 0.8 2.7
 0 5 8 7.4 3.3
 0 5 8 0.8 2.7
 -1 5 8 50.39 5.3
 -1 5 8 31.7 6.5
 -1 5 8 38.9 4
 -1 5 8 50.39 5.3
 -1 5 8 39 4.1
 -1 5 8 39 4.1
 -1 5 8 31.7 6.5
 -1 5 8 38.9 4
 2 -5 -8 12.2 2.6
 2 -5 -8 12.2 2.6
 -2 5 8 17.8 3.4
 -2 5 8 10.6 2
 -2 5 8 10.6 2
 -2 5 8 14.2 4.5
 -2 5 8 14.2 4.5
 -2 5 8 17.8 3.4
 3 -5 -8 -0.1 1.7
 3 -5 -8 -0.1 1.7
 -3 5 8 -0.3 1.4
 -3 5 8 0.3 2.5
 -3 5 8 -0.3 1.4
 -3 5 8 0.3 2.5
 -5 -4 -8 34.6 3.7
 -5 -4 -8 34.6 3.7
 5 4 8 29.3 3
 5 4 8 29.3 3
 5 4 8 26.3 3
 5 4 8 26.3 3
 5 4 8 30 3.3
 5 4 8 30 3.3
 -4 -4 -8 156.58 11.6
 -4 -4 -8 156.58 11.6
 4 4 8 160.48 11.3
 4 4 8 170.18 11.8
 4 4 8 159.48 11.3
 4 4 8 146.79 11.2
 4 4 8 159.48 11.3
 4 4 8 160.48 11.3
 4 4 8 170.18 11.8
 4 4 8 157.38 11.4
 4 4 8 157.38 11.4
 4 4 8 146.79 11.2
 -3 -4 -8 2.4 3.4
 -3 -4 -8 2.4 3.4
 3 4 8 8 3.1
 3 4 8 8.3 2.8
 3 4 8 8.3 2.8
 3 4 8 2.4 2.2
 3 4 8 2.4 2.2
 3 4 8 2.5 2.3
 3 4 8 8 3.1
 3 4 8 2.5 2.3
 -2 -4 -8 6.5 3.7
 -2 -4 -8 6.5 3.7
 2 4 8 13.8 4
 2 4 8 18.1 4
 2 4 8 18.1 4
 2 4 8 13.8 4
 -1 -4 -8 57.49 7.3
 -1 -4 -8 57.49 7.3
 1 4 8 70.59 7
 1 4 8 70.99 6.7
 1 4 8 70.99 6.7
 1 4 8 73.19 5.9
 1 4 8 75.79 6.7
 1 4 8 75.79 6.7
 1 4 8 73.19 5.9
 1 4 8 70.59 7
 0 -4 -8 103.19 11.5
 0 -4 -8 103.19 11.5
 0 4 8 125.69 10.6
 0 4 8 125.69 10.6
 0 4 8 118.39 10
 0 4 8 148.39 10
 0 4 8 148.39 10
 0 4 8 118.39 10
 1 -4 -8 128.39 9.8
 1 -4 -8 128.39 9.8
 -1 4 8 114.69 8.7
 -1 4 8 114.69 8.7
 -1 4 8 112.89 8.4
 -1 4 8 112.89 8.4
 -1 4 8 92.19 9.5
 -1 4 8 92.19 9.5
 2 -4 -8 -1.9 2.9
 2 -4 -8 -1.9 2.9
 -2 4 8 0.7 3.2
 -2 4 8 0.7 3.2
 -2 4 8 -3.6 2.3
 -2 4 8 -3.6 2.3
 3 -4 -8 -0.8 3.3
 3 -4 -8 0 2.1
 3 -4 -8 -0.8 3.3
 3 -4 -8 0 2.1
 -3 4 8 -0.7 1.9
 -3 4 8 -0.7 1.9
 -3 4 8 -2 3.5
 -3 4 8 -2 3.5
 4 -4 -8 0.2 2.9
 4 -4 -8 0.2 2.9
 -4 4 8 1.9 1.7
 -4 4 8 1.9 1.7
 -6 -3 -8 6.9 2.2
 -6 -3 -8 6.9 2.2
 6 3 8 2.4 1.6
 6 3 8 4.7 1.4
 6 3 8 5.2 2.3
 6 3 8 5.2 2.3
 6 3 8 4.7 1.4
 6 3 8 2.4 1.6
 -5 -3 -8 -2.8 2.5
 -5 -3 -8 -2.8 2.5
 5 3 8 4.5 2.4
 5 3 8 3.7 2.7
 5 3 8 1 2.1
 5 3 8 -0.4 4.5
 5 3 8 4.5 2.4
 5 3 8 3.7 2.7
 5 3 8 -0.4 4.5
 5 3 8 1 2.1
 -4 -3 -8 27.2 4.5
 -4 -3 -8 27.2 4.5
 4 3 8 35.3 4.3
 4 3 8 46.8 5.1
 4 3 8 35.3 4.3
 4 3 8 46.8 5.1
 4 3 8 38.7 3.9
 4 3 8 38.7 3.9
 -3 -3 -8 0.9 3.3
 -3 -3 -8 0.9 3.3
 3 3 8 2.4 3.8
 3 3 8 1.2 2.9
 3 3 8 1.2 2.9
 3 3 8 2.4 3.8
 -2 -3 -8 159.88 12.6
 -2 -3 -8 159.88 12.6
 2 3 8 132.49 11.4
 2 3 8 172.18 12.1
 2 3 8 172.18 12.1
 2 3 8 132.49 11.4
 1 3 8 302.57 21.7
 1 3 8 302.57 21.7
 0 -3 -8 39.6 6.9
 0 -3 -8 39.6 6.9
 0 3 8 38.2 4.8
 0 3 8 36.5 5.3
 0 3 8 37.2 5.6
 0 3 8 38.2 4.8
 0 3 8 36.5 5.3
 0 3 8 37.2 5.6
 -1 3 8 23.7 4.8
 -1 3 8 22.9 3.9
 -1 3 8 23.7 4.8
 -1 3 8 22.9 3.9
 2 -3 -8 74.09 8
 2 -3 -8 62.99 8.2
 2 -3 -8 62.99 8.2
 2 -3 -8 74.09 8
 -2 3 8 62.19 7.3
 -2 3 8 67.39 7.1
 -2 3 8 67.39 7.1
 -2 3 8 62.19 7.3
 3 -3 -8 0.6 2.6
 3 -3 -8 0.6 2.6
 3 -3 -8 -0.4 2.9
 3 -3 -8 -0.4 2.9
 -3 3 8 4.2 3.2
 -3 3 8 1.8 2.7
 -3 3 8 -3.4 2
 -3 3 8 -3.4 2
 -3 3 8 4.2 3.2
 -3 3 8 1.8 2.7
 4 -3 -8 30 4.2
 4 -3 -8 30 4.2
 -4 3 8 34.2 4.1
 -4 3 8 26.1 3.2
 -4 3 8 34.2 4.1
 -4 3 8 26.1 3.2
 5 -3 -8 7.9 3.2
 5 -3 -8 7.9 3.2
 -6 -2 -8 18.4 3.3
 -6 -2 -8 18.4 3.3
 6 2 8 23.8 4.8
 6 2 8 23.8 4.8
 6 2 8 17.5 2.5
 6 2 8 18 2.8
 6 2 8 17.5 2.5
 6 2 8 18 2.8
 -5 -2 -8 237.18 17.2
 -5 -2 -8 237.18 17.2
 -5 -2 -8 210.38 16
 -5 -2 -8 210.38 16
 5 2 8 231.48 16.1
 5 2 8 237.08 16.5
 5 2 8 231.48 16.1
 5 2 8 213.28 16.1
 5 2 8 213.28 16.1
 5 2 8 237.08 16.5
 -4 -2 -8 322.97 24
 -4 -2 -8 331.17 22.9
 -4 -2 -8 331.17 22.9
 -4 -2 -8 322.97 24
 4 2 8 341.87 23.4
 4 2 8 341.87 23.4
 4 2 8 313.47 22.9
 4 2 8 313.47 22.9
 -3 -2 -8 21.4 4.8
 -3 -2 -8 21.4 4.8
 3 2 8 12 4.1
 3 2 8 12 4.1
 -2 -2 -8 57.09 11.7
 -2 -2 -8 70.19 7.9
 -2 -2 -8 57.09 11.6
 -2 -2 -8 70.19 7.9
 2 2 8 91.79 7.7
 2 2 8 91.79 7.7
 -1 -2 -8 276.37 22.1
 -1 -2 -8 214.88 17.3
 -1 -2 -8 276.37 22.1
 -1 -2 -8 214.88 17.3
 1 2 8 226.58 17.2
 1 2 8 226.58 17.2
 0 -2 -8 173.28 13.6
 0 -2 -8 173.28 13.6
 0 2 8 167.98 13.1
 0 2 8 167.98 13.1
 1 -2 -8 427.56 31.6
 1 -2 -8 427.56 31.6
 -1 2 8 396.46 27.6
 -1 2 8 328.57 26.9
 -1 2 8 396.46 27.6
 -1 2 8 328.57 26.9
 2 -2 -8 100.89 7.9
 2 -2 -8 100.89 7.9
 2 -2 -8 83.09 8.1
 2 -2 -8 83.09 8.1
 -2 2 8 77.89 7.8
 -2 2 8 92.79 10.1
 -2 2 8 99.99 7.9
 -2 2 8 77.89 7.8
 -2 2 8 99.99 7.9
 -2 2 8 95.79 9
 -2 2 8 92.79 10.1
 -2 2 8 95.79 9
 3 -2 -8 6.8 2.3
 3 -2 -8 0.6 5
 3 -2 -8 0.6 5
 3 -2 -8 6.8 2.3
 -3 2 8 -2.7 3.2
 -3 2 8 3.6 2.8
 -3 2 8 -2.7 3.2
 -3 2 8 3.6 2.8
 4 -2 -8 7.2 2.5
 4 -2 -8 7.7 5.2
 4 -2 -8 7.2 2.5
 4 -2 -8 7.7 5.2
 -4 2 8 6.1 2.6
 -4 2 8 11.5 3.2
 -4 2 8 6.1 2.6
 -4 2 8 11.5 3.2
 5 -2 -8 16.6 3
 5 -2 -8 19.2 2.7
 5 -2 -8 16.9 1.9
 5 -2 -8 16.6 3
 5 -2 -8 19.2 2.7
 5 -2 -8 16.9 1.9
 -5 2 8 18 2.5
 -5 2 8 18 2.5
 7 1 8 3.3 1.2
 7 1 8 3.3 1.2
 -6 -1 -8 2.3 2.3
 -6 -1 -8 2.3 2.3
 6 1 8 2.3 2.5
 6 1 8 -1.9 3
 6 1 8 -1.9 3
 6 1 8 2.3 2.5
 -5 -1 -8 7.3 4.1
 -5 -1 -8 8.9 3.3
 -5 -1 -8 4.2 2.7
 -5 -1 -8 7.3 4.1
 -5 -1 -8 8.9 3.3
 -5 -1 -8 4.2 2.7
 5 1 8 6.3 3.8
 5 1 8 6.3 3.8
 5 1 8 4.5 3.2
 5 1 8 4.5 3.2
 -4 -1 -8 235.98 15.3
 -4 -1 -8 202.38 16.2
 -4 -1 -8 202.38 16.2
 -4 -1 -8 235.98 15.3
 4 1 8 173.28 15.3
 4 1 8 231.58 15.2
 4 1 8 216.28 16
 4 1 8 216.28 16
 4 1 8 231.58 15.2
 4 1 8 173.28 15.3
 -3 -1 -8 14.7 4.5
 -3 -1 -8 8 5
 -3 -1 -8 8 5
 -3 -1 -8 14.7 4.5
 3 1 8 11.1 3.8
 3 1 8 11.1 3.8
 -2 -1 -8 535.15 38.6
 -2 -1 -8 622.14 41.4
 -2 -1 -8 622.24 41.4
 -2 -1 -8 535.15 38.6
 2 1 8 528.85 38.5
 2 1 8 528.85 38.5
 -1 -1 -8 1087.69 75.39
 -1 -1 -8 1168.98 78.39
 -1 -1 -8 1087.69 75.39
 -1 -1 -8 1168.98 78.39
 1 1 8 1171.88 75.79
 1 1 8 1035.6 75.29
 1 1 8 1035.6 75.29
 1 1 8 1171.88 75.79
 0 -1 -8 131.49 18.8
 0 -1 -8 151.98 11.6
 0 -1 -8 151.98 11.6
 0 -1 -8 131.49 18.8
 0 1 8 131.49 11.3
 0 1 8 151.28 11.7
 0 1 8 151.28 11.7
 0 1 8 131.49 11.3
 1 -1 -8 -2.2 5.8
 1 -1 -8 -2.2 5.8
 -1 1 8 0.9 3.1
 -1 1 8 0.9 3.1
 2 -1 -8 236.58 16.2
 2 -1 -8 236.28 18.5
 2 -1 -8 236.58 16.2
 2 -1 -8 236.28 18.5
 -2 1 8 206.88 17.3
 -2 1 8 228.28 16.6
 -2 1 8 206.88 17.3
 -2 1 8 228.28 16.6
 -2 1 8 227.28 18.1
 -2 1 8 227.28 18.1
 3 -1 -8 44.2 7.1
 3 -1 -8 44.2 7.1
 -3 1 8 41.9 5
 -3 1 8 41.9 5
 -3 1 8 30 5.9
 -3 1 8 30 5.9
 4 -1 -8 161.78 11.5
 4 -1 -8 161.78 11.5
 4 -1 -8 150.68 11.8
 4 -1 -8 150.68 11.8
 4 -1 -8 154.18 12.3
 4 -1 -8 154.18 12.3
 -4 1 8 179.58 15
 -4 1 8 177.58 12.3
 -4 1 8 177.58 12.3
 -4 1 8 179.58 15
 5 -1 -8 13.2 2.9
 5 -1 -8 12.8 1.8
 5 -1 -8 12.8 1.8
 5 -1 -8 13.2 2.9
 -5 1 8 12.7 3
 -5 1 8 12.7 3
 -6 0 -8 38.3 4
 -6 0 -8 38.3 4
 -6 0 -8 38.4 5.4
 -6 0 -8 38.4 5.4
 6 0 8 44.6 5.7
 6 0 8 46.6 5.1
 6 0 8 44.6 5.7
 6 0 8 46.6 5.1
 -5 0 -8 442.86 32.2
 -5 0 -8 442.86 32.2
 -5 0 -8 428.16 31.3
 -5 0 -8 428.16 31.3
 5 0 8 461.35 31.5
 5 0 8 505.25 32.3
 5 0 8 461.35 31.5
 5 0 8 461.05 31.4
 5 0 8 505.25 32.3
 5 0 8 461.05 31.4
 -4 0 -8 389.86 30.2
 -4 0 -8 399.96 29.4
 -4 0 -8 389.86 30.2
 -4 0 -8 399.96 29.4
 4 0 8 472.25 29.8
 4 0 8 440.46 29.5
 4 0 8 445.36 30.4
 4 0 8 440.46 29.5
 4 0 8 472.25 29.8
 4 0 8 445.36 30.4
 -3 0 -8 18.7 7.9
 -3 0 -8 18.7 7.9
 -3 0 -8 29.5 5.3
 -3 0 -8 29.5 5.3
 3 0 8 29.2 5.3
 3 0 8 29.2 5.3
 3 0 8 27.8 7.3
 3 0 8 27.8 7.3
 -2 0 -8 141.09 10.8
 -2 0 -8 143.99 13
 -2 0 -8 143.99 13
 -2 0 -8 141.09 10.8
 2 0 8 134.39 10.6
 2 0 8 134.39 10.6
 2 0 8 120.09 11.6
 2 0 8 120.09 11.6
 -1 0 -8 413.36 33.4
 -1 0 -8 413.26 33.4
 -1 0 -8 474.35 31.7
 -1 0 -8 474.35 31.7
 1 0 8 453.75 32.2
 1 0 8 478.25 31.7
 1 0 8 453.75 32.2
 1 0 8 478.25 31.7
 0 0 -8 156.28 12.7
 0 0 -8 173.48 15.4
 0 0 -8 156.28 12.7
 0 0 -8 173.48 15.4
 0 0 8 172.28 12.8
 0 0 8 160.48 13.3
 0 0 8 172.28 12.8
 0 0 8 160.48 13.3
 1 0 -8 846.82 59.39
 1 0 -8 846.82 59.39
 1 0 -8 890.11 60.29
 1 0 -8 889.51 60.29
 -1 0 8 784.02 58.69
 -1 0 8 784.02 58.69
 2 0 -8 416.56 30.6
 2 0 -8 416.56 30.6
 -2 0 8 427.86 32.1
 -2 0 8 427.86 32.1
 3 0 -8 23.6 6
 3 0 -8 30.7 4.2
 3 0 -8 23.6 6
 3 0 -8 30.7 4.2
 -3 0 8 20.8 3.8
 -3 0 8 20.8 3.8
 4 0 -8 35.8 6.1
 4 0 -8 40.5 4.1
 4 0 -8 28.6 3.8
 4 0 -8 29.5 4.3
 4 0 -8 29.5 4.3
 4 0 -8 31.1 3.9
 4 0 -8 25.2 3.6
 4 0 -8 28.6 3.8
 4 0 -8 35.8 6.1
 4 0 -8 40.5 4.1
 4 0 -8 31.1 3.9
 4 0 -8 25.2 3.6
 -4 0 8 34.9 4.5
 -4 0 8 34.9 4.5
 5 0 -8 20.5 3.6
 5 0 -8 14.8 2.7
 5 0 -8 19.2 2.5
 5 0 -8 11.8 1.8
 5 0 -8 11.8 1.8
 5 0 -8 13.4 3.5
 5 0 -8 13.4 3.5
 5 0 -8 19.2 2.5
 5 0 -8 20.5 3.6
 5 0 -8 14.8 2.7
 -5 0 8 17.2 3.1
 -5 0 8 17.2 3.1
 -6 1 -8 2.1 2.2
 -6 1 -8 0.2 3
 -6 1 -8 2.1 2.2
 -6 1 -8 0.2 3
 6 -1 8 -2.5 3.8
 6 -1 8 2.9 2.5
 6 -1 8 5 3.7
 6 -1 8 5 3.7
 6 -1 8 2.9 2.5
 6 -1 8 -2.5 3.8
 -5 1 -8 3.1 2.7
 -5 1 -8 -2.9 3.6
 -5 1 -8 -2.9 3.6
 -5 1 -8 3.1 2.7
 5 -1 8 -4.2 3.4
 5 -1 8 2.6 2.6
 5 -1 8 2.6 2.6
 5 -1 8 -4.2 3.4
 -4 1 -8 186.28 14.4
 -4 1 -8 166.98 13.4
 -4 1 -8 186.28 14.4
 -4 1 -8 166.98 13.4
 4 -1 8 204.48 13.7
 4 -1 8 204.48 13.7
 -3 1 -8 7.8 3.9
 -3 1 -8 7.8 3.9
 3 -1 8 4.6 4.8
 3 -1 8 4.6 4.8
 -2 1 -8 504.25 34.4
 -2 1 -8 491.55 36.1
 -2 1 -8 491.55 36.1
 -2 1 -8 504.25 34.4
 -1 1 -8 1140.49 80.09
 -1 1 -8 1140.49 80.09
 -1 1 -8 1194.88 78.29
 -1 1 -8 1194.88 78.29
 -1 1 -8 1124.59 79.59
 -1 1 -8 1124.59 79.59
 1 -1 8 1184.18 79.19
 1 -1 8 1184.18 79.19
 0 1 -8 136.09 11.7
 0 1 -8 156.58 13.6
 0 1 -8 145.59 11.1
 0 1 -8 136.09 11.7
 0 1 -8 145.59 11.1
 0 1 -8 156.58 13.6
 0 1 -8 140.39 16.1
 0 1 -8 140.39 16.1
 0 -1 8 130.59 12.1
 0 -1 8 130.59 12.1
 1 1 -8 8.7 4.1
 1 1 -8 8.7 4.1
 -1 -1 8 6.9 4.2
 -1 -1 8 6.9 4.2
 2 1 -8 255.57 18.1
 2 1 -8 261.27 17.5
 2 1 -8 233.18 17.9
 2 1 -8 257.37 17.7
 2 1 -8 261.27 17.5
 2 1 -8 255.57 18.1
 2 1 -8 262.47 19.3
 2 1 -8 257.37 17.7
 2 1 -8 262.47 19.3
 2 1 -8 233.18 17.9
 -2 -1 8 258.17 20.1
 -2 -1 8 221.88 19
 -2 -1 8 221.88 19
 -2 -1 8 258.17 20.1
 3 1 -8 48.3 8.1
 3 1 -8 37.7 5
 3 1 -8 33.3 4.3
 3 1 -8 40.7 4.6
 3 1 -8 37.1 4.5
 3 1 -8 34.3 4.6
 3 1 -8 48.3 8.1
 3 1 -8 33.3 4.3
 3 1 -8 34.3 4.6
 3 1 -8 40.7 4.6
 3 1 -8 37.1 4.5
 3 1 -8 37.7 5
 -3 -1 8 48.9 5
 -3 -1 8 48.9 5
 4 1 -8 180.58 13.3
 4 1 -8 214.58 14
 4 1 -8 182.38 12.9
 4 1 -8 182.38 12.9
 4 1 -8 175.28 13.4
 4 1 -8 180.58 13.3
 4 1 -8 175.28 13.4
 4 1 -8 171.48 13.9
 4 1 -8 205.48 13.8
 4 1 -8 171.48 13.9
 4 1 -8 214.58 14
 4 1 -8 205.48 13.8
 -4 -1 8 184.38 13.8
 -4 -1 8 184.38 13.8
 5 1 -8 14.4 2.4
 5 1 -8 11.1 1.7
 5 1 -8 11.4 1.9
 5 1 -8 15.2 3
 5 1 -8 11.8 2.7
 5 1 -8 15.2 3
 5 1 -8 11.4 1.9
 5 1 -8 11.1 1.7
 5 1 -8 14.4 2.4
 5 1 -8 11.8 2.7
 -5 -1 8 13.3 2.4
 -5 -1 8 13.3 2.4
 -6 2 -8 1.7 4.5
 -6 2 -8 1.7 4.5
 6 -2 8 14.2 2.6
 6 -2 8 14.2 2.6
 -5 2 -8 189.18 13.6
 -5 2 -8 188.68 14.1
 -5 2 -8 188.68 14.1
 -5 2 -8 189.18 13.6
 5 -2 8 185.98 13.7
 5 -2 8 185.98 13.7
 -4 2 -8 271.97 20.4
 -4 2 -8 271.97 20.4
 -4 2 -8 299.47 21.1
 -4 2 -8 299.47 21.1
 4 -2 8 305.97 20.7
 4 -2 8 305.97 20.7
 -3 2 -8 7.6 3.3
 -3 2 -8 16.1 6.7
 -3 2 -8 7.6 3.3
 -3 2 -8 16.1 6.7
 3 -2 8 -3.4 4.1
 3 -2 8 -3.4 4.1
 -2 2 -8 63.49 6.7
 -2 2 -8 88.39 10.8
 -2 2 -8 63.49 6.7
 -2 2 -8 88.39 10.8
 -1 2 -8 183.58 18.9
 -1 2 -8 224.48 14.6
 -1 2 -8 224.48 14.6
 -1 2 -8 183.58 18.9
 1 -2 8 183.98 16
 1 -2 8 183.98 16
 0 2 -8 164.48 13.8
 0 2 -8 158.28 15.8
 0 2 -8 158.28 15.8
 0 2 -8 164.48 13.8
 0 -2 8 153.38 13.6
 0 -2 8 153.38 13.6
 1 2 -8 441.56 30.8
 1 2 -8 441.56 30.8
 -1 -2 8 418.36 33.4
 -1 -2 8 418.36 33.4
 2 2 -8 88.79 10.2
 2 2 -8 118.19 8.2
 2 2 -8 98.19 8.6
 2 2 -8 117.09 8.7
 2 2 -8 117.09 8.7
 2 2 -8 113.59 8.2
 2 2 -8 118.19 8.2
 2 2 -8 108.59 8.9
 2 2 -8 108.59 8.9
 2 2 -8 113.59 8.2
 2 2 -8 88.79 10.2
 2 2 -8 97.09 8.4
 2 2 -8 97.09 8.4
 2 2 -8 98.19 8.6
 -2 -2 8 84.29 10.9
 -2 -2 8 84.29 10.9
 3 2 -8 3.8 4
 3 2 -8 1 3.1
 3 2 -8 5.3 3.1
 3 2 -8 -1.2 1.9
 3 2 -8 1 3.1
 3 2 -8 -1.2 1.9
 3 2 -8 5.1 2.7
 3 2 -8 5.3 3.1
 3 2 -8 5.1 2.7
 3 2 -8 0.6 2.1
 3 2 -8 3.5 2.5
 3 2 -8 3.5 2.5
 3 2 -8 0.6 2.1
 3 2 -8 8.5 3
 3 2 -8 3.8 4
 3 2 -8 8.5 3
 4 2 -8 12.9 2.9
 4 2 -8 11.7 2.6
 4 2 -8 16.2 3.2
 4 2 -8 11.7 2.6
 4 2 -8 16.2 3.2
 4 2 -8 9.1 3
 4 2 -8 12.3 1.9
 4 2 -8 12.9 2.9
 4 2 -8 7.9 2.2
 4 2 -8 8.2 5.8
 4 2 -8 13.5 3.3
 4 2 -8 12.3 1.9
 4 2 -8 9.1 3
 4 2 -8 13.5 3.3
 4 2 -8 7.9 2.2
 4 2 -8 8.2 5.8
 -4 -2 8 8.4 2.4
 -4 -2 8 8.4 2.4
 5 2 -8 25.4 3
 5 2 -8 26.7 2.7
 5 2 -8 25.2 2.7
 5 2 -8 25.4 3
 5 2 -8 25.2 2.7
 5 2 -8 22.8 2.7
 5 2 -8 21.3 2.1
 5 2 -8 26.7 2.7
 5 2 -8 22.8 2.7
 5 2 -8 21.3 2.1
 -5 -2 8 18.3 2.4
 -5 -2 8 18.3 2.4
 -6 3 -8 4.2 1.6
 -6 3 -8 4.2 1.6
 -6 3 -8 2 3.6
 -6 3 -8 4 1.8
 -6 3 -8 4 1.8
 -6 3 -8 2 3.6
 6 -3 8 2.1 1.7
 6 -3 8 2.1 1.7
 -5 3 -8 2.5 5.2
 -5 3 -8 5.1 2.5
 -5 3 -8 8.5 2.9
 -5 3 -8 2.5 5.2
 -5 3 -8 5.1 2.5
 -5 3 -8 8.5 2.9
 5 -3 8 2.4 2.6
 5 -3 8 2.4 2.6
 -4 3 -8 27.2 4.4
 -4 3 -8 34.1 4.5
 -4 3 -8 28.2 7.2
 -4 3 -8 27.2 4.4
 -4 3 -8 28.2 7.2
 -4 3 -8 39.6 4.6
 -4 3 -8 34.1 4.5
 -4 3 -8 39.6 4.6
 4 -3 8 24.3 4.7
 4 -3 8 24.3 4.7
 -3 3 -8 -1.6 5.6
 -3 3 -8 2.9 3.3
 -3 3 -8 4.5 3.2
 -3 3 -8 2.9 3.3
 -3 3 -8 9 2.3
 -3 3 -8 -0.3 2.7
 -3 3 -8 -1.6 5.6
 -3 3 -8 -0.3 2.7
 -3 3 -8 9 2.3
 -3 3 -8 4.5 3.2
 3 -3 8 4.4 3.3
 3 -3 8 4.4 3.3
 -2 3 -8 90.29 11
 -2 3 -8 87.29 8.1
 -2 3 -8 91.29 7.2
 -2 3 -8 90.29 11
 -2 3 -8 87.29 8.1
 -2 3 -8 91.29 7.2
 2 -3 8 78.49 7.7
 2 -3 8 78.49 7.7
 -1 3 -8 278.07 23.5
 -1 3 -8 326.57 23
 -1 3 -8 351.86 23.5
 -1 3 -8 351.86 23.5
 -1 3 -8 345.57 23.1
 -1 3 -8 311.37 22.5
 -1 3 -8 326.57 23
 -1 3 -8 278.07 23.5
 -1 3 -8 311.37 22.5
 -1 3 -8 345.57 23.1
 1 -3 8 377.56 25.6
 1 -3 8 377.56 25.6
 0 3 -8 31.4 4.6
 0 3 -8 31.4 4.6
 0 3 -8 38.7 6.3
 0 3 -8 34.5 4.8
 0 3 -8 26.4 4.8
 0 3 -8 31.6 4
 0 3 -8 31.6 4
 0 3 -8 31.3 4.7
 0 3 -8 38.7 6.3
 0 3 -8 34.5 4.8
 0 3 -8 26.4 4.8
 0 3 -8 37 9.1
 0 3 -8 31.3 4.7
 0 3 -8 37 9.1
 1 3 -8 15.8 3.9
 1 3 -8 20.8 5.6
 1 3 -8 18.8 3.7
 1 3 -8 23 3.9
 1 3 -8 26.2 3.3
 1 3 -8 23 3.9
 1 3 -8 23.9 5.7
 1 3 -8 15.8 3.9
 1 3 -8 25 3.8
 1 3 -8 31.8 9.1
 1 3 -8 25 3.8
 1 3 -8 18.8 3.7
 1 3 -8 23.9 5.7
 1 3 -8 26.2 3.3
 1 3 -8 20.8 5.6
 1 3 -8 31.8 9.1
 2 3 -8 60.49 8.5
 2 3 -8 59.79 7.6
 2 3 -8 45.6 6.9
 2 3 -8 60.89 8.5
 2 3 -8 70.19 6.2
 2 3 -8 67.29 6.6
 2 3 -8 65.89 6.8
 2 3 -8 60.49 8.5
 2 3 -8 75.89 6.8
 2 3 -8 75.89 6.8
 2 3 -8 70.19 6.2
 2 3 -8 52.89 10.6
 2 3 -8 78.69 6.7
 2 3 -8 59.79 7.6
 2 3 -8 67.29 6.6
 2 3 -8 78.69 6.7
 2 3 -8 52.89 10.6
 2 3 -8 45.6 6.9
 2 3 -8 65.89 6.8
 2 3 -8 60.89 8.5
 3 3 -8 -1.5 4.2
 3 3 -8 -2 1.8
 3 3 -8 1.3 3.2
 3 3 -8 -2 1.8
 3 3 -8 1.8 2.1
 3 3 -8 1.8 2.1
 3 3 -8 -1.5 4.2
 3 3 -8 1.3 3.2
 3 3 -8 4.4 2.9
 3 3 -8 -0.3 2.5
 3 3 -8 4.4 2.9
 3 3 -8 6.1 5.5
 3 3 -8 6.1 5.5
 3 3 -8 -5.3 3
 3 3 -8 -5.3 3
 3 3 -8 -0.3 2.5
 4 3 -8 38.2 4.4
 4 3 -8 38.2 4.4
 4 3 -8 40 3.9
 4 3 -8 31.9 4.4
 4 3 -8 46.2 3.3
 4 3 -8 38.1 4.7
 4 3 -8 39.6 4
 4 3 -8 40.6 4.8
 4 3 -8 31.9 4.4
 4 3 -8 40 3.9
 4 3 -8 38.1 4.7
 4 3 -8 40.6 4.8
 4 3 -8 39.6 4
 4 3 -8 46.2 3.3
 5 3 -8 4.7 1.4
 5 3 -8 5.5 2
 5 3 -8 5.5 2
 5 3 -8 4.7 1.4
 5 3 -8 4.3 1.2
 5 3 -8 4.3 1.2
 -5 4 -8 21.3 5.2
 -5 4 -8 34.8 3.5
 -5 4 -8 36.6 3.1
 -5 4 -8 21.3 5.2
 -5 4 -8 34.8 3.5
 -5 4 -8 36.6 3.1
 5 -4 8 24.9 3.5
 5 -4 8 24.9 3.5
 -4 4 -8 152.98 10.2
 -4 4 -8 152.98 10.2
 -4 4 -8 144.49 10.6
 -4 4 -8 144.49 10.6
 4 -4 8 134.49 10.7
 4 -4 8 134.49 10.7
 -3 4 -8 1.6 5.7
 -3 4 -8 2.7 2.8
 -3 4 -8 -4.2 3.6
 -3 4 -8 -1.7 2.5
 -3 4 -8 1.6 2.4
 -3 4 -8 -4.2 3.6
 -3 4 -8 -1.7 2.5
 -3 4 -8 1.6 2.4
 -3 4 -8 1.6 5.7
 -3 4 -8 2.7 2.8
 3 -4 8 3.1 3.2
 3 -4 8 3.1 3.2
 -2 4 -8 5.8 3.2
 -2 4 -8 3.2 2.6
 -2 4 -8 4.1 3.8
 -2 4 -8 5.8 3.2
 -2 4 -8 13.6 3.9
 -2 4 -8 5.1 2.3
 -2 4 -8 4.1 3.8
 -2 4 -8 10.2 6.5
 -2 4 -8 13.6 3.9
 -2 4 -8 5.1 2.3
 -2 4 -8 10.2 6.5
 -2 4 -8 3.2 2.6
 2 -4 8 0.9 3.2
 2 -4 8 0.9 3.2
 -1 4 -8 51.99 5.8
 -1 4 -8 54.79 10.4
 -1 4 -8 73.79 7.3
 -1 4 -8 59.49 5.9
 -1 4 -8 73.79 7.3
 -1 4 -8 51.99 5.8
 -1 4 -8 68.59 7
 -1 4 -8 54.79 10.4
 -1 4 -8 59.59 6.4
 -1 4 -8 68.59 7
 -1 4 -8 59.49 5.9
 -1 4 -8 59.59 6.4
 0 4 -8 128.89 10
 0 4 -8 105.89 14.4
 0 4 -8 128.89 10
 0 4 -8 117.79 10.4
 0 4 -8 104.99 9.7
 0 4 -8 130.29 10.3
 0 4 -8 141.09 11.3
 0 4 -8 128.49 10
 0 4 -8 141.09 11.3
 0 4 -8 105.89 14.4
 0 4 -8 128.49 10
 0 4 -8 130.29 10.3
 0 4 -8 104.99 9.7
 0 4 -8 117.79 10.4
 1 4 -8 120.69 9.3
 1 4 -8 123.99 9.5
 1 4 -8 123.99 9.5
 1 4 -8 112.29 9.5
 1 4 -8 135.99 9.7
 1 4 -8 109.09 10.6
 1 4 -8 102.99 9.9
 1 4 -8 120.69 9.3
 1 4 -8 118.89 9.8
 1 4 -8 135.99 9.7
 1 4 -8 109.09 10.6
 1 4 -8 118.89 9.8
 1 4 -8 112.29 9.5
 1 4 -8 102.99 9.9
 2 4 -8 2.3 2.6
 2 4 -8 -2.6 3.1
 2 4 -8 -3.6 2.9
 2 4 -8 -2.1 7.2
 2 4 -8 -2.6 3.1
 2 4 -8 3.2 3.2
 2 4 -8 0.7 6.2
 2 4 -8 -2.1 7.2
 2 4 -8 3.8 2.5
 2 4 -8 0.7 6.2
 2 4 -8 2.3 2.6
 2 4 -8 -3.6 2.9
 2 4 -8 2.9 2.7
 2 4 -8 2.9 2.7
 2 4 -8 -1.6 2.8
 2 4 -8 3.2 3.2
 2 4 -8 4.4 5.1
 2 4 -8 4.4 5.1
 2 4 -8 3.8 2.5
 2 4 -8 -1.6 2.8
 3 4 -8 2 2.9
 3 4 -8 -0.1 1.9
 3 4 -8 -0.1 1.9
 3 4 -8 -1.4 2.3
 3 4 -8 5.6 2.9
 3 4 -8 1.9 1.7
 3 4 -8 2 2.9
 3 4 -8 -1.4 2.3
 3 4 -8 -4.1 2.7
 3 4 -8 -0.1 2.2
 3 4 -8 -4.1 2.7
 3 4 -8 1.9 1.7
 3 4 -8 5.6 2.9
 3 4 -8 -0.1 2.2
 4 4 -8 2.3 2.2
 4 4 -8 2.6 2.1
 4 4 -8 -1.2 1.3
 4 4 -8 2.3 2.2
 4 4 -8 0.9 1.5
 4 4 -8 4.8 2.7
 4 4 -8 4.8 2.7
 4 4 -8 0.9 1.5
 4 4 -8 2.6 2.1
 4 4 -8 -0.5 1.7
 4 4 -8 -0.5 1.7
 4 4 -8 -1.2 1.3
 -4 5 -8 2.5 1.7
 -4 5 -8 2.5 1.7
 -4 5 -8 0.4 4.3
 -4 5 -8 0.4 4.3
 4 -5 8 0 1.7
 4 -5 8 0 1.7
 -3 5 -8 12.8 2.1
 -3 5 -8 14.2 2.6
 -3 5 -8 13.3 5.9
 -3 5 -8 14.2 2.6
 -3 5 -8 17.1 3.3
 -3 5 -8 13.3 5.9
 -3 5 -8 17.1 3.3
 -3 5 -8 12.8 2.1
 3 -5 8 12 2.5
 3 -5 8 12 2.5
 -2 5 -8 29.9 4.1
 -2 5 -8 24.3 3.2
 -2 5 -8 16.3 6.9
 -2 5 -8 18.2 3.9
 -2 5 -8 24.3 3.2
 -2 5 -8 29.4 4.6
 -2 5 -8 18.2 3.9
 -2 5 -8 16.3 6.9
 -2 5 -8 29.4 4.6
 -2 5 -8 29.9 4.1
 -1 5 -8 79.39 7.7
 -1 5 -8 79.39 7.7
 -1 5 -8 85.79 7.5
 -1 5 -8 62.19 12.1
 -1 5 -8 77.69 6.5
 -1 5 -8 83.79 7.5
 -1 5 -8 62.19 12.1
 -1 5 -8 77.69 6.5
 -1 5 -8 78.59 6.6
 -1 5 -8 78.59 6.6
 -1 5 -8 85.79 7.5
 -1 5 -8 83.79 7.5
 0 5 -8 1 3.5
 0 5 -8 8.3 4.8
 0 5 -8 1.9 7.9
 0 5 -8 0.2 2.6
 0 5 -8 8.3 4.8
 0 5 -8 1.9 7.9
 0 5 -8 1.7 2.5
 0 5 -8 1.7 2.5
 0 5 -8 0.2 2.6
 0 5 -8 5.4 4.4
 0 5 -8 5.4 4.4
 0 5 -8 -0.2 2.7
 0 5 -8 -0.2 2.7
 0 5 -8 1 3.5
 1 5 -8 29 4.3
 1 5 -8 28.7 4.1
 1 5 -8 35.9 4.1
 1 5 -8 48.3 9.9
 1 5 -8 37.8 4.4
 1 5 -8 42.5 5.7
 1 5 -8 37.5 4.8
 1 5 -8 28.7 4.1
 1 5 -8 42.5 5.7
 1 5 -8 37.8 4.4
 1 5 -8 29 4.3
 1 5 -8 37.5 4.8
 1 5 -8 48.3 9.9
 1 5 -8 35.9 4.1
 2 5 -8 18.1 3.1
 2 5 -8 17.5 3.2
 2 5 -8 18.1 3.1
 2 5 -8 11.3 6.3
 2 5 -8 14.8 3.2
 2 5 -8 11.3 6.3
 2 5 -8 20.5 3.1
 2 5 -8 17.5 3.2
 2 5 -8 14.8 3.2
 2 5 -8 20.6 3.7
 2 5 -8 12 2.9
 2 5 -8 17.5 4.2
 2 5 -8 17.5 4.2
 2 5 -8 15.9 2.5
 2 5 -8 20.5 3.1
 2 5 -8 20.6 3.7
 2 5 -8 15.9 2.5
 2 5 -8 12 2.9
 3 5 -8 0.7 1.7
 3 5 -8 -2 2
 3 5 -8 1.9 2
 3 5 -8 -1.5 1.3
 3 5 -8 0.2 1.6
 3 5 -8 0.7 1.7
 3 5 -8 -2 2
 3 5 -8 2.8 1.8
 3 5 -8 2.8 1.8
 3 5 -8 0.2 1.6
 3 5 -8 -1.5 1.3
 3 5 -8 1.9 2
 -3 6 -8 -0.7 2.2
 -3 6 -8 -0.7 2.2
 -3 6 -8 -3.6 3.7
 -3 6 -8 -3.6 3.7
 -2 6 -8 0.5 1.8
 -2 6 -8 5.2 2.5
 -2 6 -8 0.1 4.8
 -2 6 -8 5.2 2.5
 -2 6 -8 0.5 1.8
 -2 6 -8 1.7 2.2
 -2 6 -8 1.7 2.2
 -2 6 -8 0.1 4.8
 -1 6 -8 15.9 3.1
 -1 6 -8 12.3 3.2
 -1 6 -8 15.9 3.1
 -1 6 -8 12.3 3.2
 -1 6 -8 15.9 2.9
 -1 6 -8 15.9 2.9
 0 6 -8 70.89 5.6
 0 6 -8 56.39 4.8
 0 6 -8 60.69 5.6
 0 6 -8 53.99 4.8
 0 6 -8 56.39 4.8
 0 6 -8 60.69 5.2
 0 6 -8 67.59 8.6
 0 6 -8 53.99 4.8
 0 6 -8 70.89 5.6
 0 6 -8 60.69 5.2
 0 6 -8 67.59 8.6
 0 6 -8 60.69 5.6
 1 6 -8 30.9 3.1
 1 6 -8 30.9 3.1
 1 6 -8 35.9 3.5
 1 6 -8 32 3
 1 6 -8 32 3
 1 6 -8 29.3 3.8
 1 6 -8 24.8 5.7
 1 6 -8 24.8 5.7
 1 6 -8 29.3 3.8
 1 6 -8 35.9 3.5
 2 6 9 9 1.8
 2 6 9 9 1.8
 2 6 9 10.4 1.6
 2 6 9 10.4 1.6
 -1 -6 -9 6.9 1.9
 -1 -6 -9 6.9 1.9
 1 6 9 6.1 1.5
 1 6 9 6.1 1.5
 0 -6 -9 1.3 1.6
 0 -6 -9 1.3 1.6
 0 6 9 10.5 1.8
 0 6 9 1.8 2.2
 0 6 9 1.8 2.2
 0 6 9 10.5 1.8
 -4 -5 -9 2 1.9
 -4 -5 -9 2 1.9
 4 5 9 0.3 1
 4 5 9 -1 1.7
 4 5 9 -1 1.7
 4 5 9 0.3 1
 -3 -5 -9 4.3 2.6
 -3 -5 -9 4.3 2.6
 3 5 9 6.3 1.6
 3 5 9 6.3 1.6
 3 5 9 2.5 1.7
 3 5 9 4.4 1.5
 3 5 9 5.3 2.4
 3 5 9 4.4 1.5
 3 5 9 5.3 2.4
 3 5 9 2.5 1.7
 -2 -5 -9 64.09 5.9
 -2 -5 -9 64.09 5.9
 2 5 9 65.79 5
 2 5 9 62.29 5.2
 2 5 9 62.29 5.2
 2 5 9 69.09 5.4
 2 5 9 65.79 5
 2 5 9 69.09 5.4
 2 5 9 66.99 5.6
 2 5 9 66.99 5.6
 -1 -5 -9 8.4 3.3
 -1 -5 -9 8.4 3.3
 1 5 9 17 3
 1 5 9 7.5 4.1
 1 5 9 17 3
 1 5 9 7.5 4.1
 0 -5 -9 -0.5 2.7
 0 -5 -9 -0.5 2.7
 0 5 9 -2.7 3.7
 0 5 9 8.2 3.7
 0 5 9 -0.1 1.9
 0 5 9 4 2
 0 5 9 -2.7 3.7
 0 5 9 -0.1 1.9
 0 5 9 8.2 3.7
 0 5 9 4 2
 1 -5 -9 75.49 6.6
 1 -5 -9 75.49 6.6
 -1 5 9 81.79 5.8
 -1 5 9 84.49 8.2
 -1 5 9 67.79 5.8
 -1 5 9 84.49 8.2
 -1 5 9 67.79 5.8
 -1 5 9 81.79 5.8
 -2 5 9 7.7 3.4
 -2 5 9 7.7 3.4
 -2 5 9 11.2 2.2
 -2 5 9 11.2 2.2
 -5 -4 -9 -0.9 2.1
 -5 -4 -9 -0.9 2.1
 5 4 9 -1.7 1.3
 5 4 9 -1.4 1.8
 5 4 9 -1.7 1.3
 5 4 9 -1.4 1.8
 -4 -4 -9 4.6 2.8
 -4 -4 -9 4.6 2.8
 4 4 9 0.7 1.7
 4 4 9 4.2 1.8
 4 4 9 4.2 1.8
 4 4 9 0.7 1.7
 -3 -4 -9 78.99 7.1
 -3 -4 -9 78.99 7.1
 3 4 9 91.49 7.3
 3 4 9 78.69 6.4
 3 4 9 81.29 7.1
 3 4 9 78.69 6.4
 3 4 9 81.29 7.1
 3 4 9 91.49 7.3
 3 4 9 77.99 6.5
 3 4 9 77.99 6.5
 -2 -4 -9 83.59 7.2
 -2 -4 -9 83.59 7.2
 2 4 9 78.09 6.2
 2 4 9 76.19 6.4
 2 4 9 67.19 6.7
 2 4 9 78.09 6.2
 2 4 9 76.19 6.4
 2 4 9 67.19 6.7
 -1 -4 -9 13.4 4.2
 -1 -4 -9 13.4 4.2
 1 4 9 12.4 3.4
 1 4 9 15.1 4
 1 4 9 12.4 3.4
 1 4 9 15.1 4
 0 -4 -9 4.5 3.8
 0 -4 -9 4.5 3.8
 0 4 9 9.7 2.9
 0 4 9 2.7 3.5
 0 4 9 2.7 3.5
 0 4 9 9.7 2.9
 1 -4 -9 140.69 12.3
 1 -4 -9 140.69 12.3
 -1 4 9 167.88 12.4
 -1 4 9 173.08 11.5
 -1 4 9 159.28 11.6
 -1 4 9 159.28 11.6
 -1 4 9 173.08 11.5
 -1 4 9 167.88 12.4
 2 -4 -9 55.89 5.9
 2 -4 -9 55.89 5.9
 -2 4 9 70.49 6.4
 -2 4 9 76.29 5.6
 -2 4 9 70.49 6.4
 -2 4 9 76.29 5.6
 3 -4 -9 1.8 1.7
 3 -4 -9 -1.8 3.2
 3 -4 -9 -1.8 3.2
 3 -4 -9 1.8 1.7
 -3 4 9 -4.4 3
 -3 4 9 3.6 1.6
 -3 4 9 -4.4 3
 -3 4 9 3.6 1.6
 -5 -3 -9 10.1 2.9
 -5 -3 -9 10.1 2.9
 5 3 9 14.3 2.9
 5 3 9 14.3 2.9
 -4 -3 -9 10.6 3.9
 -4 -3 -9 10.6 3.9
 4 3 9 11.8 3.1
 4 3 9 9 2.8
 4 3 9 13.3 2.4
 4 3 9 9 2.8
 4 3 9 13.3 2.4
 4 3 9 15.8 4.5
 4 3 9 11.8 3.1
 4 3 9 15.8 4.5
 -3 -3 -9 28.4 5.1
 -3 -3 -9 15.9 3.9
 -3 -3 -9 15.9 3.9
 -3 -3 -9 28.4 5.1
 3 3 9 19.9 3.7
 3 3 9 19.9 3.7
 3 3 9 21.3 4.2
 3 3 9 21.3 4.2
 -2 -3 -9 240.88 17.9
 -2 -3 -9 240.88 17.9
 -2 -3 -9 226.58 17.4
 -2 -3 -9 226.58 17.4
 2 3 9 249.68 16.8
 2 3 9 249.68 16.8
 2 3 9 228.18 17.3
 2 3 9 228.18 17.3
 -1 -3 -9 1 3.9
 -1 -3 -9 1 3.9
 1 3 9 3.6 3.3
 1 3 9 3.6 3.3
 1 3 9 3.4 2.6
 1 3 9 3.4 2.6
 0 -3 -9 -0.1 3.9
 0 -3 -9 -0.1 3.9
 0 -3 -9 2.8 2.7
 0 -3 -9 2.8 2.7
 0 3 9 6 3.8
 0 3 9 6 3.8
 0 3 9 7.1 2.8
 0 3 9 2.1 2.4
 0 3 9 2.1 2.4
 0 3 9 7.1 2.8
 1 -3 -9 429.36 32.1
 1 -3 -9 429.36 32.1
 -1 3 9 411.06 31.6
 -1 3 9 537.35 32.3
 -1 3 9 469.45 33.3
 -1 3 9 537.35 32.3
 -1 3 9 469.45 33.3
 -1 3 9 411.06 31.6
 2 -3 -9 97.99 9.9
 2 -3 -9 97.99 9.9
 -2 3 9 77.09 8
 -2 3 9 77.09 8
 -2 3 9 83.09 7.1
 -2 3 9 90.69 7
 -2 3 9 83.09 7.1
 -2 3 9 90.69 7
 3 -3 -9 11.6 2.8
 3 -3 -9 11.6 2.8
 -3 3 9 5.3 3
 -3 3 9 11.7 2.3
 -3 3 9 5.3 3
 -3 3 9 11.7 2.3
 4 -3 -9 5.1 1.9
 4 -3 -9 5.1 1.9
 -4 3 9 0.8 1.6
 -4 3 9 0.8 1.6
 -4 3 9 1.8 1.4
 -4 3 9 1.8 1.4
 -6 -2 -9 7.6 2.2
 -6 -2 -9 7.6 2.2
 6 2 9 5.2 1.7
 6 2 9 5.2 1.7
 6 2 9 6.9 2.5
 6 2 9 5.6 1.8
 6 2 9 6.9 2.5
 6 2 9 5.6 1.8
 -5 -2 -9 34.2 4
 -5 -2 -9 34.2 4
 -5 -2 -9 28.6 5.3
 -5 -2 -9 28.6 5.3
 5 2 9 34.5 4.7
 5 2 9 34.5 4.7
 5 2 9 25.9 3.4
 5 2 9 29.6 4.3
 5 2 9 29.6 4.3
 5 2 9 25.9 3.4
 -4 -2 -9 41.1 6.1
 -4 -2 -9 39.6 4.8
 -4 -2 -9 41.1 6.1
 -4 -2 -9 39.6 4.8
 4 2 9 41.6 4.5
 4 2 9 40 5.2
 4 2 9 42.8 5.9
 4 2 9 40 5.2
 4 2 9 41.6 4.5
 4 2 9 42.8 5.9
 -3 -2 -9 195.48 14.2
 -3 -2 -9 221.78 15.2
 -3 -2 -9 177.08 14.8
 -3 -2 -9 177.08 14.8
 -3 -2 -9 221.78 15.2
 -3 -2 -9 195.48 14.2
 3 2 9 176.38 13.9
 3 2 9 174.98 13.9
 3 2 9 176.38 13.9
 3 2 9 218.88 14.9
 3 2 9 218.88 14.9
 3 2 9 174.98 13.9
 -2 -2 -9 302.17 21.2
 -2 -2 -9 305.27 21.9
 -2 -2 -9 305.27 21.9
 -2 -2 -9 302.17 21.2
 -2 -2 -9 294.77 21.8
 -2 -2 -9 294.77 21.8
 2 2 9 305.07 21.6
 2 2 9 281.37 21
 2 2 9 281.37 21
 2 2 9 302.37 21.2
 2 2 9 305.07 21.6
 2 2 9 302.37 21.2
 -1 -2 -9 28.3 5.1
 -1 -2 -9 22.3 3.6
 -1 -2 -9 29.6 5.9
 -1 -2 -9 29.6 5.9
 -1 -2 -9 28.3 5.1
 -1 -2 -9 22.3 3.6
 1 2 9 15.8 3.2
 1 2 9 16.1 3.3
 1 2 9 29.3 4.8
 1 2 9 29.3 4.8
 1 2 9 16.1 3.3
 1 2 9 15.8 3.2
 0 -2 -9 5.5 4.6
 0 -2 -9 16.3 5.3
 0 -2 -9 16.3 5.3
 0 -2 -9 5.5 4.6
 0 2 9 5.6 2.6
 0 2 9 6.1 3.6
 0 2 9 7.2 3.5
 0 2 9 6.1 3.6
 0 2 9 5.6 2.6
 0 2 9 7.2 3.5
 1 -2 -9 568.54 38.2
 1 -2 -9 568.54 38.2
 -1 2 9 546.15 39.2
 -1 2 9 546.15 39.2
 -1 2 9 571.34 38.5
 -1 2 9 571.34 38.5
 -1 2 9 566.74 42.1
 -1 2 9 566.74 42.1
 2 -2 -9 248.88 18.4
 2 -2 -9 248.88 18.4
 -2 2 9 267.17 18.6
 -2 2 9 267.17 18.6
 3 -2 -9 6.6 2.6
 3 -2 -9 6.6 2.6
 -3 2 9 6.4 2.2
 -3 2 9 2.8 2.5
 -3 2 9 6.4 2.2
 -3 2 9 2.8 2.5
 -3 2 9 13.5 3.7
 -3 2 9 13.5 3.7
 4 -2 -9 1.3 1.3
 4 -2 -9 0.2 2
 4 -2 -9 1.3 1.3
 4 -2 -9 0.2 2
 -4 2 9 2.7 1.9
 -4 2 9 2.7 1.9
 5 -2 -9 13.8 2.2
 5 -2 -9 13.8 2.2
 -6 -1 -9 50.99 4.4
 -6 -1 -9 50.99 4.4
 -6 -1 -9 55.29 6
 -6 -1 -9 55.29 6
 6 1 9 48.1 4.8
 6 1 9 48.1 4.8
 6 1 9 49.99 4.1
 6 1 9 48.5 4.4
 6 1 9 48.5 4.4
 6 1 9 49.99 4.1
 -5 -1 -9 22.2 4
 -5 -1 -9 29.6 4.1
 -5 -1 -9 29.6 4.1
 -5 -1 -9 22.2 4
 -5 -1 -9 28.6 5.8
 -5 -1 -9 28.6 5.8
 5 1 9 29.8 5.1
 5 1 9 21.4 6.5
 5 1 9 29.8 5.1
 5 1 9 21.4 6.5
 -4 -1 -9 77.09 9
 -4 -1 -9 89.59 7.2
 -4 -1 -9 89.59 7.2
 -4 -1 -9 68.09 7.8
 -4 -1 -9 68.09 7.8
 -4 -1 -9 77.09 9
 4 1 9 79.09 9.1
 4 1 9 79.09 9.1
 4 1 9 91.69 7.1
 4 1 9 91.69 7.1
 -3 -1 -9 27.5 5
 -3 -1 -9 27.5 5
 -3 -1 -9 42.2 6
 -3 -1 -9 42.2 6
 -3 -1 -9 43 5
 -3 -1 -9 43 5
 3 1 9 37.6 4.5
 3 1 9 37.6 4.5
 3 1 9 45.3 5.2
 3 1 9 37.6 5.7
 3 1 9 45.3 5.2
 3 1 9 37.6 5.7
 -2 -1 -9 463.85 34.6
 -2 -1 -9 463.85 34.6
 2 1 9 509.75 33.1
 2 1 9 468.55 34.5
 2 1 9 509.75 33.1
 2 1 9 468.55 34.5
 -1 -1 -9 -0.3 3.5
 -1 -1 -9 -0.3 3.5
 1 1 9 -0.9 3.5
 1 1 9 -0.9 3.5
 0 -1 -9 0 4.3
 0 -1 -9 0 4.3
 0 1 9 2.1 3.3
 0 1 9 3.1 3.6
 0 1 9 2.1 3.3
 0 1 9 3.1 3.6
 1 -1 -9 1491.45 107.09
 1 -1 -9 1491.45 107.09
 -1 1 9 1671.53 107.39
 -1 1 9 1553.84 108.19
 -1 1 9 1666.93 108.59
 -1 1 9 1671.53 107.39
 -1 1 9 1666.93 108.59
 -1 1 9 1553.84 108.19
 2 -1 -9 350.96 26.6
 2 -1 -9 350.96 26.6
 2 -1 -9 437.76 28.9
 2 -1 -9 437.76 28.9
 -2 1 9 392.06 27.9
 -2 1 9 376.06 27
 -2 1 9 392.06 27.9
 -2 1 9 376.06 27
 3 -1 -9 59.19 11.8
 3 -1 -9 59.19 11.8
 -3 1 9 61.09 6.1
 -3 1 9 61.09 6.1
 -3 1 9 64.59 6.7
 -3 1 9 64.59 6.7
 4 -1 -9 36.6 3.8
 4 -1 -9 36.7 4
 4 -1 -9 36.6 3.8
 4 -1 -9 29 3.5
 4 -1 -9 36.7 4
 4 -1 -9 31.1 3.8
 4 -1 -9 29 3.5
 4 -1 -9 31.1 3.8
 -4 1 9 29.6 4
 -4 1 9 29.6 4
 5 -1 -9 6.3 1.8
 5 -1 -9 6.3 1.8
 5 -1 -9 3.3 2.3
 5 -1 -9 2.7 2.6
 5 -1 -9 3.3 2.3
 5 -1 -9 2.7 2.6
 -5 1 9 5.2 1.9
 -5 1 9 5.2 1.9
 -6 0 -9 9.9 2.3
 -6 0 -9 9.9 2.3
 6 0 9 16.9 3.4
 6 0 9 1 4.3
 6 0 9 1 4.3
 6 0 9 16.9 3.4
 -5 0 -9 92.29 8.9
 -5 0 -9 122.79 8.3
 -5 0 -9 92.29 8.9
 -5 0 -9 122.79 8.3
 5 0 9 99.99 8.7
 5 0 9 99.99 8.7
 5 0 9 92.09 10.2
 5 0 9 106.99 9.1
 5 0 9 106.99 9.1
 5 0 9 92.09 10.2
 -4 0 -9 88.39 9.8
 -4 0 -9 91.29 9.4
 -4 0 -9 91.29 9.4
 -4 0 -9 88.39 9.8
 4 0 9 115.49 8.6
 4 0 9 109.79 9.9
 4 0 9 109.79 9.9
 4 0 9 115.49 8.6
 -3 0 -9 252.27 19.5
 -3 0 -9 312.77 19.5
 -3 0 -9 252.27 19.5
 -3 0 -9 224.68 19.2
 -3 0 -9 312.77 19.5
 -3 0 -9 224.68 19.2
 3 0 9 274.77 19.7
 3 0 9 272.27 18.9
 3 0 9 272.27 18.9
 3 0 9 274.77 19.7
 -2 0 -9 568.94 41.2
 -2 0 -9 569.04 41.2
 -2 0 -9 572.24 39.1
 -2 0 -9 572.14 39.1
 2 0 9 550.24 38.7
 2 0 9 546.75 39.6
 2 0 9 546.75 39.6
 2 0 9 550.24 38.7
 -1 0 -9 41.7 5.8
 -1 0 -9 41.7 5.8
 1 0 9 39.9 5.6
 1 0 9 48 7.1
 1 0 9 48 7.1
 1 0 9 39.9 5.6
 0 0 -9 38.3 6
 0 0 -9 42.6 7.6
 0 0 -9 42.6 7.6
 0 0 -9 38.3 6
 0 0 9 48 7
 0 0 9 40.3 5.3
 0 0 9 48 7
 0 0 9 40.3 5.3
 1 0 -9 1182.98 77.99
 1 0 -9 1111.29 76.49
 1 0 -9 1182.98 77.99
 1 0 -9 1111.29 76.49
 -1 0 9 1102.59 78.39
 -1 0 9 1167.78 76.99
 -1 0 9 1102.59 78.39
 -1 0 9 1167.78 76.99
 2 0 -9 786.72 61.09
 2 0 -9 1051.59 61.79
 2 0 -9 786.72 61.09
 2 0 -9 900.21 62.89
 2 0 -9 1051.59 61.79
 2 0 -9 900.21 62.89
 -2 0 9 908.21 61.69
 -2 0 9 908.21 61.69
 3 0 -9 25.7 4.1
 3 0 -9 25.7 4.1
 3 0 -9 24 4
 3 0 -9 32.5 4.1
 3 0 -9 27.3 9
 3 0 -9 24 4
 3 0 -9 27.3 9
 3 0 -9 32.5 4.1
 -3 0 9 27.2 4.3
 -3 0 9 27.2 4.3
 4 0 -9 5.9 1.9
 4 0 -9 9.4 2.5
 4 0 -9 5.5 1.9
 4 0 -9 5.5 1.9
 4 0 -9 11.6 2.4
 4 0 -9 9.4 2.5
 4 0 -9 9.8 4.9
 4 0 -9 9.8 4.9
 4 0 -9 11.6 2.4
 4 0 -9 5.9 1.9
 -4 0 9 5.7 2.6
 -4 0 9 5.7 2.6
 5 0 -9 28.7 2.7
 5 0 -9 21.5 3
 5 0 -9 27.3 2.7
 5 0 -9 21.5 3
 5 0 -9 28.7 2.7
 5 0 -9 27.3 2.7
 -5 0 9 27.8 2.9
 -5 0 9 27.8 2.9
 -6 1 -9 45.1 4.3
 -6 1 -9 45.1 4.3
 6 -1 9 43.3 3.9
 6 -1 9 43.3 3.9
 6 -1 9 38.6 6.3
 6 -1 9 38.6 6.3
 -5 1 -9 20.8 4.7
 -5 1 -9 20.8 4.7
 -5 1 -9 23.9 6.5
 -5 1 -9 23.9 6.5
 5 -1 9 19.8 3.9
 5 -1 9 27.9 5.2
 5 -1 9 33.5 5
 5 -1 9 27.9 5.2
 5 -1 9 19.8 3.9
 5 -1 9 33.5 5
 -4 1 -9 62.19 9.2
 -4 1 -9 77.29 8.4
 -4 1 -9 62.19 9.2
 -4 1 -9 77.29 8.4
 4 -1 9 62.09 7.9
 4 -1 9 78.79 6.7
 4 -1 9 78.79 6.7
 4 -1 9 62.09 7.9
 -3 1 -9 32.3 5.5
 -3 1 -9 32.3 5.5
 -3 1 -9 39.5 4.7
 -3 1 -9 39.5 4.7
 3 -1 9 31.8 5.7
 3 -1 9 31.8 5.7
 3 -1 9 32 4.5
 3 -1 9 32 4.5
 -2 1 -9 486.85 34.4
 -2 1 -9 512.55 35.4
 -2 1 -9 486.85 34.4
 -2 1 -9 512.55 35.4
 2 -1 9 540.25 37.6
 2 -1 9 512.15 34.7
 2 -1 9 488.05 35.7
 2 -1 9 540.25 37.6
 2 -1 9 488.05 35.7
 2 -1 9 512.15 34.7
 -1 1 -9 3.2 3.3
 -1 1 -9 3.2 3.3
 1 -1 9 3 3.9
 1 -1 9 3 3.9
 0 1 -9 7.3 4.2
 0 1 -9 7.3 4.2
 0 -1 9 0.8 6.1
 0 -1 9 0.8 6.1
 1 1 -9 1647.34 109.89
 1 1 -9 1647.34 109.89
 1 1 -9 1702.93 108.89
 1 1 -9 1702.93 108.89
 1 1 -9 1496.95 108.79
 1 1 -9 1496.95 108.79
 1 1 -9 1675.13 109.29
 1 1 -9 1675.13 109.29
 -1 -1 9 1773.92 111.79
 -1 -1 9 1469.75 108.99
 -1 -1 9 1773.92 111.79
 -1 -1 9 1469.75 108.99
 2 1 -9 364.96 25.4
 2 1 -9 359.56 25.5
 2 1 -9 372.26 26
 2 1 -9 367.26 26
 2 1 -9 359.56 25.5
 2 1 -9 418.46 27.3
 2 1 -9 367.26 26
 2 1 -9 372.86 25.6
 2 1 -9 418.46 27.3
 2 1 -9 351.96 25.6
 2 1 -9 372.26 26
 2 1 -9 364.96 25.4
 2 1 -9 372.86 25.6
 2 1 -9 351.96 25.6
 -2 -1 9 363.06 25.9
 -2 -1 9 363.06 25.9
 3 1 -9 63.29 5.7
 3 1 -9 68.19 5.7
 3 1 -9 62.69 5.8
 3 1 -9 62.69 5.8
 3 1 -9 74.29 6.3
 3 1 -9 55.99 9.8
 3 1 -9 74.29 6.3
 3 1 -9 55.99 9.8
 3 1 -9 63.29 5.7
 3 1 -9 55.69 5.4
 3 1 -9 55.69 5.4
 3 1 -9 68.19 5.7
 -3 -1 9 60.99 6.1
 -3 -1 9 60.99 6.1
 4 1 -9 31 3.5
 4 1 -9 37.3 4.1
 4 1 -9 25.5 3.7
 4 1 -9 30.4 3.4
 4 1 -9 37.3 4.1
 4 1 -9 26.2 3.5
 4 1 -9 25.5 3.7
 4 1 -9 30.4 3.4
 4 1 -9 26.2 3.5
 4 1 -9 31 3.5
 -4 -1 9 29.2 3.8
 -4 -1 9 29.2 3.8
 5 1 -9 6 1.7
 5 1 -9 6.8 1.7
 5 1 -9 6 1.7
 5 1 -9 5 1.2
 5 1 -9 5 1.2
 5 1 -9 6.8 1.7
 -5 -1 9 5 1.8
 -5 -1 9 5 1.8
 -6 2 -9 2.5 3.4
 -6 2 -9 4.6 2.1
 -6 2 -9 4.8 1.7
 -6 2 -9 4.6 2.1
 -6 2 -9 4.8 1.7
 -6 2 -9 2.5 3.4
 6 -2 9 5.7 1.7
 6 -2 9 5.7 1.7
 -5 2 -9 30.5 4
 -5 2 -9 30.5 4
 -5 2 -9 21.6 4.1
 -5 2 -9 21.6 4.1
 5 -2 9 23.4 3.8
 5 -2 9 23.4 3.8
 -4 2 -9 38.2 4
 -4 2 -9 44.3 4.9
 -4 2 -9 38.2 4
 -4 2 -9 37.4 5.1
 -4 2 -9 37.4 5.1
 -4 2 -9 44.3 4.9
 4 -2 9 38.7 4.9
 4 -2 9 38.7 4.9
 -3 2 -9 190.18 15
 -3 2 -9 209.28 14.6
 -3 2 -9 209.28 14.6
 -3 2 -9 190.18 15
 3 -2 9 214.68 15
 3 -2 9 214.68 15
 -2 2 -9 302.17 21.1
 -2 2 -9 296.27 20.7
 -2 2 -9 296.27 20.7
 -2 2 -9 302.17 21.1
 2 -2 9 288.57 23.3
 2 -2 9 308.47 21.1
 2 -2 9 288.57 23.3
 2 -2 9 308.47 21.1
 -1 2 -9 24.6 4.7
 -1 2 -9 21.3 3.8
 -1 2 -9 24.6 4.7
 -1 2 -9 18.7 4.7
 -1 2 -9 30.4 5.6
 -1 2 -9 18.7 4.7
 -1 2 -9 30.4 5.6
 -1 2 -9 20.1 4
 -1 2 -9 20.1 4
 -1 2 -9 21.3 3.8
 1 -2 9 27.2 5.9
 1 -2 9 27.2 5.9
 0 2 -9 20.1 3.5
 0 2 -9 3.4 5
 0 2 -9 21 3.7
 0 2 -9 3.4 5
 0 2 -9 18 3.9
 0 2 -9 5.1 5.2
 0 2 -9 11.1 3.6
 0 2 -9 18 3.9
 0 2 -9 5.1 5.2
 0 2 -9 20.1 3.5
 0 2 -9 11.1 3.6
 0 2 -9 21 3.7
 0 -2 9 13.7 3.4
 0 -2 9 13.7 3.4
 0 -2 9 21.8 7.9
 0 -2 9 21.8 7.9
 1 2 -9 486.95 36.9
 1 2 -9 541.35 35.9
 1 2 -9 541.35 35.9
 1 2 -9 482.15 36
 1 2 -9 577.44 36.3
 1 2 -9 515.85 35.9
 1 2 -9 486.95 36.9
 1 2 -9 482.15 36
 1 2 -9 515.85 35.9
 1 2 -9 527.05 36.2
 1 2 -9 577.44 36.3
 1 2 -9 527.05 36.2
 -1 -2 9 628.24 44.2
 -1 -2 9 493.85 36
 -1 -2 9 493.85 36
 -1 -2 9 628.24 44.2
 2 2 -9 423.16 28.2
 2 2 -9 398.76 27.4
 2 2 -9 443.56 27.2
 2 2 -9 398.76 27.4
 2 2 -9 383.56 26.8
 2 2 -9 374.86 27.3
 2 2 -9 369.46 27.4
 2 2 -9 423.26 28.2
 2 2 -9 380.76 27.3
 2 2 -9 383.56 26.8
 2 2 -9 369.46 27.4
 2 2 -9 374.86 27.3
 2 2 -9 380.76 27.3
 2 2 -9 443.56 27.2
 -2 -2 9 328.47 26.7
 -2 -2 9 328.47 26.7
 3 2 -9 9.7 3.2
 3 2 -9 4.2 3.1
 3 2 -9 4.9 2.3
 3 2 -9 3.1 1.9
 3 2 -9 4.9 2.3
 3 2 -9 6.2 2.6
 3 2 -9 10 2.7
 3 2 -9 5.6 3.6
 3 2 -9 4.2 3.1
 3 2 -9 3.1 1.9
 3 2 -9 10 2.7
 3 2 -9 6.2 2.6
 3 2 -9 5.6 3.6
 3 2 -9 9.7 3.2
 -3 -2 9 6.3 2.5
 -3 -2 9 6.3 2.5
 4 2 -9 8.3 2.4
 4 2 -9 4.5 2.3
 4 2 -9 3.6 1.6
 4 2 -9 6.5 2.2
 4 2 -9 2.9 2.5
 4 2 -9 3.6 1.6
 4 2 -9 2.9 2.5
 4 2 -9 8.3 2.4
 4 2 -9 6.5 2.2
 4 2 -9 4.5 2.3
 -4 -2 9 2.6 1.7
 -4 -2 9 2.6 1.7
 -6 3 -9 3.7 3.9
 -6 3 -9 3.7 3.9
 -5 3 -9 6 4.5
 -5 3 -9 6 4.5
 -5 3 -9 11.8 3.1
 -5 3 -9 11.8 3.1
 5 -3 9 6.9 2.6
 5 -3 9 6.9 2.6
 -4 3 -9 6.9 3.4
 -4 3 -9 6.9 3.4
 -4 3 -9 14.8 5.7
 -4 3 -9 14.8 5.7
 4 -3 9 2.6 3.5
 4 -3 9 2.6 3.5
 -3 3 -9 10.5 3.3
 -3 3 -9 10.5 3.3
 -3 3 -9 9.1 2.7
 -3 3 -9 14.6 6
 -3 3 -9 14.6 6
 -3 3 -9 16.3 2.7
 -3 3 -9 9.1 2.7
 -3 3 -9 16.3 2.7
 3 -3 9 11.7 3.6
 3 -3 9 11.7 3.6
 -2 3 -9 217.08 16.2
 -2 3 -9 217.08 16.2
 -2 3 -9 223.18 17.1
 -2 3 -9 232.08 16.6
 -2 3 -9 232.08 16.6
 -2 3 -9 232.98 16.2
 -2 3 -9 223.18 17.1
 -2 3 -9 232.98 16.2
 2 -3 9 233.28 16.9
 2 -3 9 233.28 16.9
 -1 3 -9 5.4 4.2
 -1 3 -9 -0.8 2.3
 -1 3 -9 -1.5 2.7
 -1 3 -9 -7.9 6.1
 -1 3 -9 -1 2.7
 -1 3 -9 -0.8 2.3
 -1 3 -9 -1.5 2.7
 -1 3 -9 6.6 3.1
 -1 3 -9 5.4 4.2
 -1 3 -9 -7.9 6.1
 -1 3 -9 -1 2.7
 -1 3 -9 6.6 3.1
 0 3 -9 -3.1 2.4
 0 3 -9 4.1 2.4
 0 3 -9 7.3 2.9
 0 3 -9 1.4 3.2
 0 3 -9 1.4 3.2
 0 3 -9 4.1 2.4
 0 3 -9 1.6 2.8
 0 3 -9 12.6 6.8
 0 3 -9 7.3 2.9
 0 3 -9 1.7 4.7
 0 3 -9 12.6 6.8
 0 3 -9 1.7 4.7
 0 3 -9 -3.1 2.4
 0 3 -9 1.6 2.8
 1 3 -9 478.55 32.4
 1 3 -9 484.75 32.5
 1 3 -9 454.15 32.4
 1 3 -9 478.55 32.4
 1 3 -9 454.15 32.4
 1 3 -9 460.95 33.6
 1 3 -9 475.75 32.7
 1 3 -9 460.95 33.6
 1 3 -9 481.95 31.9
 1 3 -9 484.75 32.5
 1 3 -9 488.75 32.4
 1 3 -9 488.75 32.4
 1 3 -9 475.75 32.7
 1 3 -9 481.95 31.9
 1 3 -9 428.96 34.2
 1 3 -9 428.96 34.2
 2 3 -9 73.19 7.4
 2 3 -9 77.09 7.1
 2 3 -9 88.19 6.6
 2 3 -9 89.69 8.9
 2 3 -9 88.19 12.2
 2 3 -9 80.39 7
 2 3 -9 89.69 8.9
 2 3 -9 74.99 11.3
 2 3 -9 79.19 6.5
 2 3 -9 73.19 7.4
 2 3 -9 75.19 7
 2 3 -9 79.19 6.5
 2 3 -9 87.69 7.5
 2 3 -9 74.99 11.3
 2 3 -9 80.39 7
 2 3 -9 75.19 7
 2 3 -9 87.69 7.5
 2 3 -9 88.19 12.2
 2 3 -9 77.09 7.1
 2 3 -9 88.19 6.6
 3 3 -9 16.5 2.9
 3 3 -9 23.1 3
 3 3 -9 19.3 3.4
 3 3 -9 19.9 3.3
 3 3 -9 13.2 3.4
 3 3 -9 16.7 3.1
 3 3 -9 16.5 2.9
 3 3 -9 16.7 3.1
 3 3 -9 13.2 3.4
 3 3 -9 19.3 3.4
 3 3 -9 19.9 3.3
 3 3 -9 23.1 3
 4 3 -9 2.5 1.4
 4 3 -9 4.1 1.8
 4 3 -9 5.2 2.3
 4 3 -9 2 1.6
 4 3 -9 2.8 1.8
 4 3 -9 2 1.6
 4 3 -9 2.8 1.8
 4 3 -9 4 2.2
 4 3 -9 5.2 2.3
 4 3 -9 2.5 1.4
 4 3 -9 4.1 1.8
 4 3 -9 4 2.2
 -5 4 -9 1.4 1.6
 -5 4 -9 1.4 1.6
 -5 4 -9 3.6 3.3
 -5 4 -9 3.6 3.3
 5 -4 9 1.8 1.7
 5 -4 9 1.8 1.7
 -4 4 -9 4.4 1.9
 -4 4 -9 0 2.3
 -4 4 -9 1.7 4.5
 -4 4 -9 0 2.3
 -4 4 -9 1.7 4.5
 -4 4 -9 4.4 1.9
 4 -4 9 4.7 3
 4 -4 9 4.7 3
 -3 4 -9 79.99 6.9
 -3 4 -9 81.89 6.4
 -3 4 -9 89.19 7.5
 -3 4 -9 89.19 7.5
 -3 4 -9 79.99 6.9
 -3 4 -9 81.89 6.4
 3 -4 9 75.69 6.8
 3 -4 9 75.69 6.8
 -2 4 -9 72.79 6.3
 -2 4 -9 81.99 7.5
 -2 4 -9 72.79 6.3
 -2 4 -9 77.99 6.9
 -2 4 -9 72.09 6.2
 -2 4 -9 77.99 6.9
 -2 4 -9 81.99 7.5
 -2 4 -9 72.09 6.2
 2 -4 9 78.39 6.6
 2 -4 9 78.39 6.6
 -1 4 -9 6.7 2.7
 -1 4 -9 17.8 4.4
 -1 4 -9 11.3 4.4
 -1 4 -9 8.7 2.7
 -1 4 -9 10 3.5
 -1 4 -9 10 7.1
 -1 4 -9 10 3.5
 -1 4 -9 13.3 3
 -1 4 -9 13.3 3
 -1 4 -9 10 7.1
 -1 4 -9 11.3 4.4
 -1 4 -9 8.7 2.7
 -1 4 -9 17.8 4.4
 -1 4 -9 6.7 2.7
 0 4 -9 0.4 2.7
 0 4 -9 0.7 2.6
 0 4 -9 2.8 3.3
 0 4 -9 8.1 7.4
 0 4 -9 4.1 4.8
 0 4 -9 8.1 7.4
 0 4 -9 0.7 2.6
 0 4 -9 2.1 4.5
 0 4 -9 2.1 4.5
 0 4 -9 0.4 2.7
 0 4 -9 2.8 3.3
 0 4 -9 6.4 2.9
 0 4 -9 4.1 4.8
 0 4 -9 1.5 2.7
 0 4 -9 1.5 2.7
 0 4 -9 6.4 2.9
 1 4 -9 178.58 13.2
 1 4 -9 139.79 15.7
 1 4 -9 178.58 13.2
 1 4 -9 166.88 11.9
 1 4 -9 158.48 12
 1 4 -9 161.68 12.2
 1 4 -9 158.48 12
 1 4 -9 147.89 12.5
 1 4 -9 140.79 12
 1 4 -9 177.48 11.9
 1 4 -9 161.68 12.2
 1 4 -9 139.79 15.7
 1 4 -9 140.79 12
 1 4 -9 177.48 11.9
 1 4 -9 147.89 12.5
 1 4 -9 166.88 11.9
 2 4 -9 78.69 8.2
 2 4 -9 74.69 6.6
 2 4 -9 78.69 8.2
 2 4 -9 76.69 6.5
 2 4 -9 76.69 6.5
 2 4 -9 74.69 6.6
 2 4 -9 73.49 6.6
 2 4 -9 78.89 6.5
 2 4 -9 78.89 6.5
 2 4 -9 80.39 6.2
 2 4 -9 85.99 7
 2 4 -9 73.49 6.6
 2 4 -9 61.89 10.1
 2 4 -9 61.89 10.1
 2 4 -9 80.39 6.2
 2 4 -9 87.19 6.7
 2 4 -9 87.19 6.7
 2 4 -9 85.99 7
 3 4 -9 1.3 1.6
 3 4 -9 1.3 1.6
 3 4 -9 0.5 1.9
 3 4 -9 -0.7 1.9
 3 4 -9 -1.2 2.2
 3 4 -9 0.5 1.9
 3 4 -9 1.9 2.4
 3 4 -9 -1.2 2.2
 3 4 -9 0.5 1.5
 3 4 -9 0.5 1.5
 3 4 -9 1.9 2.4
 3 4 -9 -0.7 1.9
 -4 5 -9 2.8 1.7
 -4 5 -9 2.8 1.7
 -4 5 -9 0.8 3.5
 -4 5 -9 0.8 3.5
 -3 5 -9 5.8 2
 -3 5 -9 1.5 1.7
 -3 5 -9 3.3 2.5
 -3 5 -9 1.3 4.7
 -3 5 -9 5.8 2
 -3 5 -9 1.5 1.7
 -3 5 -9 1.3 4.7
 -3 5 -9 3.3 2.5
 -2 5 -9 61.09 5.2
 -2 5 -9 67.19 5.5
 -2 5 -9 70.19 5.7
 -2 5 -9 54.59 8.7
 -2 5 -9 62.69 5
 -2 5 -9 70.19 5.7
 -2 5 -9 62.69 5
 -2 5 -9 67.19 5.5
 -2 5 -9 73.69 6.5
 -2 5 -9 54.59 8.7
 -2 5 -9 73.69 6.5
 -2 5 -9 61.09 5.2
 -1 5 -9 9.4 2.4
 -1 5 -9 11.5 2.9
 -1 5 -9 11.8 3.8
 -1 5 -9 12.4 6.2
 -1 5 -9 10 2.4
 -1 5 -9 10 2.4
 -1 5 -9 6.7 4
 -1 5 -9 9.4 2.4
 -1 5 -9 12.4 6.2
 -1 5 -9 11.5 2.9
 -1 5 -9 11.8 3.8
 -1 5 -9 6.7 4
 0 5 -9 -0.9 2.2
 0 5 -9 6.3 4
 0 5 -9 2 2.7
 0 5 -9 5.3 3.8
 0 5 -9 -0.9 2.2
 0 5 -9 -2.3 5.8
 0 5 -9 -1.3 2.1
 0 5 -9 3.9 2.3
 0 5 -9 5.3 3.8
 0 5 -9 -2.3 5.8
 0 5 -9 6.3 4
 0 5 -9 -1.3 2.1
 0 5 -9 3.9 2.3
 0 5 -9 2 2.7
 1 5 -9 74.09 6.3
 1 5 -9 76.39 6.5
 1 5 -9 68.79 9.5
 1 5 -9 88.59 7
 1 5 -9 89.79 6.8
 1 5 -9 87.89 7.7
 1 5 -9 74.09 6.3
 1 5 -9 89.79 6.8
 1 5 -9 88.59 7
 1 5 -9 68.79 9.5
 1 5 -9 80.89 6.4
 1 5 -9 80.89 6.4
 1 5 -9 76.39 6.5
 1 5 -9 87.89 7.7
 2 5 -9 8.5 2.2
 2 5 -9 7.5 1.9
 2 5 -9 9 2.1
 2 5 -9 8.5 2.2
 2 5 -9 7.6 2.2
 2 5 -9 7.6 2.2
 2 5 -9 7.5 1.9
 2 5 -9 10 2.3
 2 5 -9 10 2.3
 2 5 -9 9 2.1
 -2 6 -9 11.7 2.5
 -2 6 -9 10.9 3.8
 -2 6 -9 13.7 2.1
 -2 6 -9 10.9 3.8
 -2 6 -9 13.7 2.1
 -2 6 -9 11.7 2.5
 -1 6 -9 3.9 4.4
 -1 6 -9 10.6 2.6
 -1 6 -9 7.3 1.7
 -1 6 -9 8.6 3.1
 -1 6 -9 8.6 3.1
 -1 6 -9 10.6 2.6
 -1 6 -9 3.9 4.4
 -1 6 -9 7.3 1.7
 0 6 -9 7.8 4
 0 6 -9 1.4 1.6
 0 6 -9 7.5 2.7
 0 6 -9 2.7 1.6
 0 6 -9 2.7 1.6
 0 6 -9 7.5 2.7
 0 6 -9 7.8 4
 0 6 -9 1.4 1.6
 -3 -5 -10 -1.7 1.9
 -3 -5 -10 -1.7 1.9
 3 5 10 -1 1.7
 3 5 10 0.8 1.1
 3 5 10 0.8 1.1
 3 5 10 0.2 1.3
 3 5 10 0.2 1.3
 3 5 10 -1 1.7
 -2 -5 -10 78.09 5.7
 -2 -5 -10 78.09 5.7
 2 5 10 64.29 5
 2 5 10 78.19 5.3
 2 5 10 56.09 5.3
 2 5 10 56.09 5.3
 2 5 10 78.19 5.3
 2 5 10 64.29 5
 -1 -5 -10 56.09 4.7
 -1 -5 -10 56.09 4.7
 1 5 10 46.6 4.1
 1 5 10 46.1 4.3
 1 5 10 46.1 4.3
 1 5 10 49.9 4.1
 1 5 10 49.9 4.1
 1 5 10 47.7 5.3
 1 5 10 47.7 5.3
 1 5 10 46.6 4.1
 0 -5 -10 0.2 2.1
 0 -5 -10 0.2 2.1
 0 5 10 -0.9 2.7
 0 5 10 -0.9 2.7
 0 5 10 -0.3 1.4
 0 5 10 -2.4 1.6
 0 5 10 -2.4 1.6
 0 5 10 -0.3 1.4
 -1 5 10 27.2 2.6
 -1 5 10 27.2 2.6
 -4 -4 -10 0.4 2.2
 -4 -4 -10 0.4 2.2
 4 4 10 -0.5 2.2
 4 4 10 -0.5 2.2
 4 4 10 0.6 1.7
 4 4 10 -1.9 1.4
 4 4 10 0.6 1.7
 4 4 10 -1.9 1.4
 4 4 10 3 1.6
 4 4 10 3 1.6
 -3 -4 -10 2.7 2.9
 -3 -4 -10 2.7 2.9
 3 4 10 1.2 2.5
 3 4 10 0.6 1.7
 3 4 10 0.6 1.7
 3 4 10 1.2 2.5
 3 4 10 3.7 2.2
 3 4 10 -0.6 1.9
 3 4 10 3.7 2.2
 3 4 10 -0.6 1.9
 -2 -4 -10 45.4 5.3
 -2 -4 -10 45.4 5.3
 2 4 10 52.79 5.5
 2 4 10 41.8 4.4
 2 4 10 52.19 4.1
 2 4 10 41.8 4.4
 2 4 10 54.99 4.7
 2 4 10 41.7 4.6
 2 4 10 54.99 4.7
 2 4 10 52.79 5.5
 2 4 10 52.19 4.1
 2 4 10 41.7 4.6
 1 4 10 90.89 7.3
 1 4 10 90.09 7.6
 1 4 10 90.09 7.6
 1 4 10 90.89 7.3
 1 4 10 74.39 8.8
 1 4 10 74.39 8.8
 1 4 10 91.19 7
 1 4 10 91.19 7
 0 -4 -10 189.18 13.6
 0 -4 -10 189.18 13.6
 0 4 10 190.28 13.1
 0 4 10 164.48 13.5
 0 4 10 164.48 13.5
 0 4 10 194.38 13
 0 4 10 194.38 13
 0 4 10 190.28 13.1
 1 -4 -10 23.3 3.9
 1 -4 -10 23.3 3.9
 -1 4 10 29 3.3
 -1 4 10 31.5 3
 -1 4 10 21.2 4.1
 -1 4 10 29 3.3
 -1 4 10 21.2 4.1
 -1 4 10 31.5 3
 2 -4 -10 50.29 4.2
 2 -4 -10 50.29 4.2
 -2 4 10 47.5 4.1
 -2 4 10 47.5 4.1
 -3 4 10 14.1 2.3
 -3 4 10 17.1 3.1
 -3 4 10 17.1 3.1
 -3 4 10 14.1 2.3
 -5 -3 -10 177.68 11.9
 -5 -3 -10 177.68 11.9
 5 3 10 165.08 11.7
 5 3 10 163.78 11.7
 5 3 10 163.78 11.7
 5 3 10 165.08 11.7
 -4 -3 -10 6.6 2.9
 -4 -3 -10 6.6 2.9
 4 3 10 2.1 2.5
 4 3 10 6.9 2.1
 4 3 10 -1.5 3.2
 4 3 10 -1.5 3.2
 4 3 10 6.9 2.1
 4 3 10 2.1 2.5
 4 3 10 2.2 2
 4 3 10 2.2 2
 -3 -3 -10 15.1 4
 -3 -3 -10 12.5 4.2
 -3 -3 -10 15.1 4
 -3 -3 -10 12.5 4.2
 3 3 10 5.3 3.5
 3 3 10 5.3 3.5
 3 3 10 5.8 3.7
 3 3 10 5.8 3.7
 -2 -3 -10 238.88 16.9
 -2 -3 -10 221.78 16.4
 -2 -3 -10 238.88 16.9
 -2 -3 -10 221.78 16.4
 2 3 10 225.58 15.9
 2 3 10 225.58 15.9
 2 3 10 217.38 16.5
 2 3 10 217.38 16.5
 -1 -3 -10 114.09 10.1
 -1 -3 -10 124.79 9.5
 -1 -3 -10 124.79 9.5
 -1 -3 -10 114.09 10.1
 1 3 10 122.49 10.1
 1 3 10 122.49 10.1
 1 3 10 126.99 9.3
 1 3 10 126.99 9.3
 0 -3 -10 1.2 3.5
 0 -3 -10 1.2 3.5
 0 -3 -10 -4.1 2.8
 0 -3 -10 -4.1 2.8
 0 3 10 3.2 2.6
 0 3 10 6.4 2.7
 0 3 10 0.8 3.5
 0 3 10 0.8 3.5
 0 3 10 3.2 2.6
 0 3 10 6.4 2.7
 -1 3 10 180.28 13.4
 -1 3 10 179.28 12.5
 -1 3 10 157.68 12.9
 -1 3 10 157.68 12.9
 -1 3 10 180.28 13.4
 -1 3 10 179.28 12.5
 2 -3 -10 79.19 6.3
 2 -3 -10 79.19 6.3
 -2 3 10 65.19 5.7
 -2 3 10 67.89 5.7
 -2 3 10 71.19 6.6
 -2 3 10 71.19 6.6
 -2 3 10 65.19 5.7
 -2 3 10 67.89 5.7
 3 -3 -10 3.3 2
 3 -3 -10 3.3 2
 3 -3 -10 8.8 1.8
 3 -3 -10 8.8 1.8
 -3 3 10 6.8 1.6
 -3 3 10 6.8 1.6
 6 2 10 15.4 1.6
 6 2 10 15.4 1.6
 -5 -2 -10 30.4 4.4
 -5 -2 -10 30.4 4.4
 5 2 10 31.2 3.2
 5 2 10 31.2 3.2
 -4 -2 -10 29.6 5
 -4 -2 -10 29.6 5
 -4 -2 -10 34.2 5.4
 -4 -2 -10 34.2 5.4
 -4 -2 -10 21.4 4.2
 -4 -2 -10 21.4 4.2
 4 2 10 34.2 6
 4 2 10 37.3 6.1
 4 2 10 34.2 6
 4 2 10 37.3 6.1
 -3 -2 -10 -3.5 4.1
 -3 -2 -10 -2.8 3.1
 -3 -2 -10 -3.5 4.1
 -3 -2 -10 -4.4 2.9
 -3 -2 -10 -2.8 3.1
 -3 -2 -10 -4.4 2.9
 3 2 10 2.4 4
 3 2 10 1.4 2.7
 3 2 10 2.4 4
 3 2 10 1.4 2.7
 3 2 10 -1.8 2.8
 3 2 10 -1.8 2.8
 -2 -2 -10 157.58 13.6
 -2 -2 -10 160.88 13.9
 -2 -2 -10 160.88 13.9
 -2 -2 -10 198.68 14.1
 -2 -2 -10 198.68 14.1
 -2 -2 -10 157.58 13.6
 2 2 10 163.48 12.9
 2 2 10 154.48 13.3
 2 2 10 173.58 13.6
 2 2 10 163.48 12.9
 2 2 10 173.58 13.6
 2 2 10 154.48 13.3
 -1 -2 -10 222.38 15.7
 -1 -2 -10 191.28 16.2
 -1 -2 -10 245.58 17
 -1 -2 -10 222.38 15.7
 -1 -2 -10 191.28 16.2
 -1 -2 -10 245.58 17
 1 2 10 217.88 15.8
 1 2 10 218.28 15.7
 1 2 10 218.28 15.7
 1 2 10 217.88 15.8
 1 2 10 235.28 16.6
 1 2 10 235.28 16.6
 0 -2 -10 850.31 54.29
 0 -2 -10 755.62 55.19
 0 -2 -10 850.31 54.29
 0 -2 -10 755.62 55.19
 0 2 10 839.72 55.19
 0 2 10 839.72 55.19
 0 2 10 836.12 54.49
 0 2 10 744.23 54.29
 0 2 10 836.12 54.49
 0 2 10 744.23 54.29
 1 -2 -10 26.7 4
 1 -2 -10 26.7 4
 1 -2 -10 20.3 3.8
 1 -2 -10 20.3 3.8
 -1 2 10 12.4 4.4
 -1 2 10 12.4 4.4
 -1 2 10 17.6 3.3
 -1 2 10 20.1 3.7
 -1 2 10 17.6 3.3
 -1 2 10 20.1 3.7
 2 -2 -10 130.99 9.8
 2 -2 -10 144.09 12.7
 2 -2 -10 130.99 9.8
 2 -2 -10 144.09 12.7
 -2 2 10 134.29 10.8
 -2 2 10 116.99 9.8
 -2 2 10 131.89 10.2
 -2 2 10 134.29 10.8
 -2 2 10 131.89 10.2
 -2 2 10 116.99 9.8
 3 -2 -10 17.5 2.8
 3 -2 -10 14.9 2.5
 3 -2 -10 17.5 2.8
 3 -2 -10 14.9 2.5
 -3 2 10 11.6 3.8
 -3 2 10 12.6 2.5
 -3 2 10 12.6 2.5
 -3 2 10 11.6 3.8
 4 -2 -10 14.2 1.9
 4 -2 -10 16.9 2.3
 4 -2 -10 11.5 2.1
 4 -2 -10 11.5 2.1
 4 -2 -10 14.2 1.9
 4 -2 -10 16.9 2.3
 -4 2 10 11.9 2.2
 -4 2 10 11.9 2.2
 -6 -1 -10 16.4 2.8
 -6 -1 -10 16.4 2.8
 6 1 10 12.2 1.7
 6 1 10 10.9 2
 6 1 10 10.9 2
 6 1 10 12.2 1.7
 6 1 10 9.2 2.8
 6 1 10 9.2 2.8
 -5 -1 -10 245.08 17.4
 -5 -1 -10 207.58 17.5
 -5 -1 -10 207.58 17.5
 -5 -1 -10 245.08 17.4
 5 1 10 239.88 16.6
 5 1 10 256.57 17.5
 5 1 10 256.57 17.5
 5 1 10 242.38 16.7
 5 1 10 239.88 16.6
 5 1 10 242.38 16.7
 -4 -1 -10 14.9 3.3
 -4 -1 -10 14.7 4.2
 -4 -1 -10 14.7 4.2
 -4 -1 -10 14.9 3.3
 -4 -1 -10 9.8 3.1
 -4 -1 -10 9.8 3.1
 4 1 10 11.7 3.1
 4 1 10 13.6 4
 4 1 10 11.7 3.1
 4 1 10 14.1 3.3
 4 1 10 14.1 3.3
 4 1 10 13.6 4
 -3 -1 -10 14 3.6
 -3 -1 -10 14 3.6
 3 1 10 15 4.5
 3 1 10 10.3 5.4
 3 1 10 11.7 3.7
 3 1 10 10.3 5.4
 3 1 10 15 4.5
 3 1 10 11.7 3.7
 -2 -1 -10 460.25 31.8
 -2 -1 -10 417.96 31.1
 -2 -1 -10 463.25 30.8
 -2 -1 -10 463.25 30.8
 -2 -1 -10 460.25 31.8
 -2 -1 -10 417.96 31.1
 2 1 10 479.45 31.1
 2 1 10 462.25 31.8
 2 1 10 428.36 30.8
 2 1 10 428.36 30.8
 2 1 10 462.25 31.8
 2 1 10 479.45 31.1
 -1 -1 -10 199.48 15.5
 -1 -1 -10 235.68 16.9
 -1 -1 -10 199.48 15.5
 -1 -1 -10 195.88 16
 -1 -1 -10 235.68 16.9
 -1 -1 -10 195.88 16
 1 1 10 230.18 16.7
 1 1 10 248.88 16
 1 1 10 230.18 16.7
 1 1 10 248.88 16
 0 -1 -10 19 3.9
 0 -1 -10 19 3.9
 0 1 10 29.8 4.3
 0 1 10 11.1 8.9
 0 1 10 31.5 5.1
 0 1 10 31.5 5.1
 0 1 10 29.8 4.3
 0 1 10 11.1 8.9
 1 -1 -10 660.73 43
 1 -1 -10 660.73 43
 1 -1 -10 542.85 41.1
 1 -1 -10 542.85 41.1
 -1 1 10 599.24 42.2
 -1 1 10 633.24 41.5
 -1 1 10 599.24 42.2
 -1 1 10 633.24 41.5
 2 -1 -10 85.49 8.1
 2 -1 -10 85.49 8.1
 -2 1 10 111.09 8.3
 -2 1 10 111.09 8.3
 -2 1 10 109.59 9.2
 -2 1 10 109.59 9.2
 3 -1 -10 34.2 4.2
 3 -1 -10 34.1 4.2
 3 -1 -10 34.1 4.2
 3 -1 -10 34.2 4.2
 -3 1 10 32 4.2
 -3 1 10 32 4.2
 4 -1 -10 25.5 2.9
 4 -1 -10 26.8 3.1
 4 -1 -10 33.2 3
 4 -1 -10 33.2 3
 4 -1 -10 25.5 2.9
 4 -1 -10 26.8 3.1
 4 -1 -10 29.9 3.3
 4 -1 -10 29.9 3.3
 -4 1 10 31.3 3.4
 -4 1 10 31.3 3.4
 -6 0 -10 21.3 2.8
 -6 0 -10 21.3 2.8
 6 0 10 18.4 3.2
 6 0 10 18.4 3.2
 -5 0 -10 74.59 6.4
 -5 0 -10 64.19 6.2
 -5 0 -10 64.19 6.2
 -5 0 -10 74.59 6.4
 5 0 10 79.49 6.2
 5 0 10 80.79 6.8
 5 0 10 80.79 6.8
 5 0 10 86.79 7.8
 5 0 10 86.79 7.8
 5 0 10 79.49 6.2
 -4 0 -10 65.49 7.1
 -4 0 -10 67.09 6.3
 -4 0 -10 67.09 6.3
 -4 0 -10 66.19 6.5
 -4 0 -10 65.49 7.1
 -4 0 -10 66.19 6.5
 4 0 10 76.69 7.5
 4 0 10 78.29 7
 4 0 10 78.29 7
 4 0 10 70.29 6.3
 4 0 10 70.29 6.3
 4 0 10 76.69 7.5
 -3 0 -10 2.4 2.9
 -3 0 -10 4.1 3.6
 -3 0 -10 2.4 2.9
 -3 0 -10 4.1 3.6
 3 0 10 0.2 2.8
 3 0 10 0.2 2.8
 3 0 10 7.3 4.1
 3 0 10 7.3 4.1
 -2 0 -10 251.07 18.2
 -2 0 -10 259.77 19.2
 -2 0 -10 251.07 18.2
 -2 0 -10 259.77 19.2
 2 0 10 269.87 19.3
 2 0 10 261.67 18.5
 2 0 10 261.67 18.5
 2 0 10 269.87 19.3
 -1 0 -10 359.26 25.1
 -1 0 -10 393.16 26.6
 -1 0 -10 315.77 24
 -1 0 -10 393.16 26.6
 -1 0 -10 315.77 24
 -1 0 -10 359.26 25.1
 1 0 10 361.66 25.3
 1 0 10 334.97 24.4
 1 0 10 361.66 25.3
 1 0 10 334.97 24.4
 0 0 -10 1685.53 117.29
 0 0 -10 1685.53 117.29
 0 0 10 1696.83 118.29
 0 0 10 1808.52 117.79
 0 0 10 1696.83 118.29
 0 0 10 1839.82 119.49
 0 0 10 1839.82 119.49
 0 0 10 1808.52 117.79
 1 0 -10 23 4.1
 1 0 -10 22.5 5.5
 1 0 -10 22.3 3.2
 1 0 -10 22.5 5.5
 1 0 -10 22.3 3.2
 1 0 -10 23 4.1
 -1 0 10 20.5 3.8
 -1 0 10 20.5 3.8
 2 0 -10 234.18 18.5
 2 0 -10 234.18 18.5
 2 0 -10 212.88 16
 2 0 -10 246.38 16.5
 2 0 -10 207.98 16
 2 0 -10 246.38 16.5
 2 0 -10 207.98 16
 2 0 -10 212.88 16
 -2 0 10 235.98 16.4
 -2 0 10 235.98 16.4
 3 0 -10 24.3 5.4
 3 0 -10 20.8 3.1
 3 0 -10 15.4 3.1
 3 0 -10 15.4 3.1
 3 0 -10 24.3 5.4
 3 0 -10 26.4 4.5
 3 0 -10 20.8 3.1
 3 0 -10 26.4 4.5
 -3 0 10 22.1 3.7
 -3 0 10 22.1 3.7
 4 0 -10 32 3.2
 4 0 -10 32.4 3
 4 0 -10 25.1 3.5
 4 0 -10 30.9 3.2
 4 0 -10 31.7 3.1
 4 0 -10 25.1 3.5
 4 0 -10 30.9 3.2
 4 0 -10 31.7 3.1
 4 0 -10 32 3.2
 4 0 -10 32.4 3
 -4 0 10 33 3.5
 -4 0 10 33 3.5
 -6 1 -10 13.6 2.9
 -6 1 -10 13.6 2.9
 6 -1 10 8.1 2.2
 6 -1 10 8.1 2.2
 -5 1 -10 226.78 16.2
 -5 1 -10 230.78 15.6
 -5 1 -10 226.78 16.2
 -5 1 -10 230.78 15.6
 5 -1 10 231.98 16.7
 5 -1 10 213.38 15.7
 5 -1 10 231.98 16.7
 5 -1 10 219.68 16.2
 5 -1 10 213.38 15.7
 5 -1 10 219.68 16.2
 -4 1 -10 8.8 3.5
 -4 1 -10 15.9 2.9
 -4 1 -10 15.9 2.9
 -4 1 -10 8.8 3.5
 4 -1 10 9.3 4.4
 4 -1 10 11.9 3.2
 4 -1 10 9.3 4.4
 4 -1 10 11.9 3.2
 -3 1 -10 24.2 5.7
 -3 1 -10 24.2 5.7
 3 -1 10 21.1 4.4
 3 -1 10 15.2 4.6
 3 -1 10 15.2 4.6
 3 -1 10 21.1 4.4
 -2 1 -10 496.25 33.9
 -2 1 -10 496.25 33.9
 -2 1 -10 513.15 34.2
 -2 1 -10 480.75 34.5
 -2 1 -10 513.15 34.2
 -2 1 -10 480.75 34.5
 2 -1 10 505.65 34.2
 2 -1 10 505.65 34.2
 -1 1 -10 237.68 16
 -1 1 -10 209.88 15.6
 -1 1 -10 204.18 16.3
 -1 1 -10 204.18 16.3
 -1 1 -10 237.68 16
 -1 1 -10 209.88 15.6
 1 -1 10 269.87 19.7
 1 -1 10 269.87 19.7
 1 -1 10 214.58 16
 1 -1 10 214.58 16
 0 1 -10 36.1 4.4
 0 1 -10 46.8 10.6
 0 1 -10 39 4.3
 0 1 -10 46.8 10.6
 0 1 -10 36.1 4.4
 0 1 -10 39 4.3
 0 1 -10 36.1 4.4
 0 1 -10 36.1 4.4
 0 -1 10 33.5 4.8
 0 -1 10 33.5 4.8
 1 1 -10 710.23 43.1
 1 1 -10 583.64 42.1
 1 1 -10 584.04 41.7
 1 1 -10 584.04 41.7
 1 1 -10 558.54 41.5
 1 1 -10 558.54 41.5
 1 1 -10 625.74 41.7
 1 1 -10 583.64 42.1
 1 1 -10 609.94 42.1
 1 1 -10 625.74 41.7
 1 1 -10 710.23 43.1
 1 1 -10 609.94 42.1
 -1 -1 10 636.64 42
 -1 -1 10 636.64 42
 2 1 -10 122.99 9.3
 2 1 -10 118.79 9.1
 2 1 -10 117.09 9.6
 2 1 -10 132.29 9.3
 2 1 -10 118.79 9.1
 2 1 -10 128.79 9.6
 2 1 -10 117.09 9.6
 2 1 -10 128.79 9.6
 2 1 -10 132.29 9.3
 2 1 -10 122.99 9.3
 -2 -1 10 111.59 9.5
 -2 -1 10 111.59 9.5
 3 1 -10 33 3.6
 3 1 -10 32 3.8
 3 1 -10 28.8 3.2
 3 1 -10 32 3.8
 3 1 -10 29.8 3.6
 3 1 -10 28.8 3.2
 3 1 -10 34.1 4.3
 3 1 -10 29.8 3.6
 3 1 -10 34.1 4.3
 3 1 -10 33 3.6
 -3 -1 10 33.5 4.1
 -3 -1 10 33.5 4.1
 4 1 -10 38 3.4
 4 1 -10 37 3.7
 4 1 -10 34.7 3.6
 4 1 -10 38.2 3.4
 4 1 -10 34.7 3.6
 4 1 -10 38.2 3.4
 4 1 -10 37 3.7
 4 1 -10 38 3.4
 -4 -1 10 32.6 3.5
 -4 -1 10 32.6 3.5
 -6 2 -10 13.1 2.3
 -6 2 -10 13.1 2.3
 -5 2 -10 29 3.7
 -5 2 -10 29 3.7
 5 -2 10 26.3 3.8
 5 -2 10 26.3 3.8
 -4 2 -10 14.6 6
 -4 2 -10 20.8 4
 -4 2 -10 14.6 6
 -4 2 -10 20.8 4
 -4 2 -10 26.4 3.9
 -4 2 -10 24.4 3
 -4 2 -10 26.4 3.9
 -4 2 -10 24.4 3
 4 -2 10 20.9 4.1
 4 -2 10 20.9 4.1
 -3 2 -10 -2.3 2.3
 -3 2 -10 0.2 2.1
 -3 2 -10 3.8 2.9
 -3 2 -10 3.8 2.9
 -3 2 -10 0.2 2.1
 -3 2 -10 -2.3 2.3
 -3 2 -10 -3.2 3.1
 -3 2 -10 -3.2 3.1
 3 -2 10 -1.2 2.8
 3 -2 10 -1.2 2.8
 -2 2 -10 191.18 14.5
 -2 2 -10 196.58 14.6
 -2 2 -10 191.18 14.5
 -2 2 -10 179.48 13.8
 -2 2 -10 196.58 14.6
 -2 2 -10 179.48 13.8
 2 -2 10 188.48 14.7
 2 -2 10 188.48 14.7
 -1 2 -10 215.68 14.6
 -1 2 -10 207.78 15
 -1 2 -10 190.78 15.7
 -1 2 -10 207.78 15
 -1 2 -10 215.68 14.6
 -1 2 -10 195.88 14.8
 -1 2 -10 225.48 14.9
 -1 2 -10 190.78 15.7
 -1 2 -10 195.88 14.8
 -1 2 -10 225.48 14.9
 1 -2 10 203.08 15
 1 -2 10 203.08 15
 0 2 -10 905.01 61.49
 0 2 -10 905.01 61.49
 0 2 -10 837.82 61.79
 0 2 -10 918.41 61.79
 0 2 -10 945.11 61.79
 0 2 -10 907.11 61.49
 0 2 -10 908.41 62.39
 0 2 -10 945.11 61.79
 0 2 -10 837.82 61.79
 0 2 -10 907.11 61.49
 0 2 -10 908.41 62.39
 0 2 -10 918.41 61.79
 0 2 -10 1047.7 61.39
 0 2 -10 1047.7 61.39
 0 -2 10 823.52 61.69
 0 -2 10 823.52 61.69
 1 2 -10 32.9 3.9
 1 2 -10 25.9 6
 1 2 -10 37.2 8.4
 1 2 -10 32.5 3.7
 1 2 -10 32.5 3.7
 1 2 -10 24.5 4.2
 1 2 -10 28.3 4.1
 1 2 -10 37.2 8.4
 1 2 -10 32.9 3.9
 1 2 -10 27 3.9
 1 2 -10 27 3.9
 1 2 -10 28.3 4.1
 1 2 -10 25.9 6
 1 2 -10 24.5 4.2
 -1 -2 10 26.1 4.2
 -1 -2 10 26.1 4.2
 2 2 -10 146.49 11.1
 2 2 -10 137.69 10.9
 2 2 -10 154.78 10.8
 2 2 -10 158.18 11
 2 2 -10 154.78 10.8
 2 2 -10 138.79 10.4
 2 2 -10 158.18 11
 2 2 -10 138.79 10.4
 2 2 -10 146.49 11.1
 2 2 -10 137.69 10.9
 2 2 -10 140.89 10.9
 2 2 -10 140.89 10.9
 -2 -2 10 131.79 11.2
 -2 -2 10 131.79 11.2
 3 2 -10 22.4 3.6
 3 2 -10 25.9 3.4
 3 2 -10 23.9 2.9
 3 2 -10 23.9 2.9
 3 2 -10 21.5 3
 3 2 -10 21.3 3.4
 3 2 -10 25.9 3.4
 3 2 -10 21.5 3
 3 2 -10 22.4 3.6
 3 2 -10 21.3 3.4
 -3 -2 10 26.4 3.3
 -3 -2 10 26.4 3.3
 4 2 -10 15.7 2.1
 4 2 -10 17.6 2.3
 4 2 -10 15.7 2.1
 4 2 -10 18.3 2.8
 4 2 -10 18.9 2.7
 4 2 -10 18.3 2.8
 4 2 -10 17.6 2.3
 4 2 -10 18.9 2.7
 -5 3 -10 147.79 9.9
 -5 3 -10 132.99 9.9
 -5 3 -10 147.79 9.9
 -5 3 -10 151.78 9.8
 -5 3 -10 151.78 9.8
 -5 3 -10 132.99 9.9
 5 -3 10 132.09 10
 5 -3 10 132.09 10
 -4 3 -10 4.1 1.8
 -4 3 -10 1.9 4.4
 -4 3 -10 4.1 1.8
 -4 3 -10 6 2.4
 -4 3 -10 6 2.4
 -4 3 -10 1.9 4.4
 4 -3 10 7.2 2.7
 4 -3 10 7.2 2.7
 -3 3 -10 10.6 3
 -3 3 -10 1.6 5.4
 -3 3 -10 10.6 3
 -3 3 -10 10.5 2.3
 -3 3 -10 1.6 5.4
 -3 3 -10 10.4 3.2
 -3 3 -10 10.5 2.3
 -3 3 -10 10.4 3.2
 3 -3 10 10.4 3.4
 3 -3 10 10.4 3.4
 -2 3 -10 227.98 15.8
 -2 3 -10 228.98 15.5
 -2 3 -10 228.98 15.5
 -2 3 -10 217.88 15.2
 -2 3 -10 217.88 15.2
 -2 3 -10 202.28 15.5
 -2 3 -10 227.98 15.8
 -2 3 -10 231.98 15.5
 -2 3 -10 216.08 16.4
 -2 3 -10 216.08 16.4
 -2 3 -10 202.28 15.5
 -2 3 -10 231.98 15.5
 2 -3 10 207.88 15.7
 2 -3 10 207.88 15.7
 -1 3 -10 117.29 9.2
 -1 3 -10 110.59 9.9
 -1 3 -10 116.99 8.8
 -1 3 -10 110.59 9.9
 -1 3 -10 107.99 8.8
 -1 3 -10 107.99 8.8
 -1 3 -10 118.29 8.7
 -1 3 -10 118.29 8.7
 -1 3 -10 117.29 9.2
 -1 3 -10 116.99 8.8
 1 -3 10 109.69 9
 1 -3 10 109.69 9
 0 3 -10 2.6 2.5
 0 3 -10 2.4 2.3
 0 3 -10 1.8 4.7
 0 3 -10 2.7 2.7
 0 3 -10 2.4 2.3
 0 3 -10 1.8 4.7
 0 3 -10 5 3
 0 3 -10 2.7 2.7
 0 3 -10 0.1 2.6
 0 3 -10 5 3
 0 3 -10 0.1 2.6
 0 3 -10 2.6 2.5
 0 -3 10 2.1 4
 0 -3 10 2.1 4
 1 3 -10 147.09 11.1
 1 3 -10 163.18 10.4
 1 3 -10 140.49 10.8
 1 3 -10 121.89 10.8
 1 3 -10 147.09 11.1
 1 3 -10 163.18 10.4
 1 3 -10 140.49 10.8
 1 3 -10 155.58 12.3
 1 3 -10 138.79 10.7
 1 3 -10 121.89 10.8
 1 3 -10 138.79 10.7
 1 3 -10 155.58 12.3
 2 3 -10 89.69 7.6
 2 3 -10 94.59 7.3
 2 3 -10 93.99 8
 2 3 -10 100.59 7.8
 2 3 -10 95.89 7.7
 2 3 -10 89.69 7.6
 2 3 -10 95.89 7.7
 2 3 -10 94.59 7.3
 2 3 -10 102.59 7.2
 2 3 -10 93.99 8
 2 3 -10 100.59 7.8
 2 3 -10 102.59 7.2
 3 3 -10 8.3 2.5
 3 3 -10 6.3 1.6
 3 3 -10 7.3 1.8
 3 3 -10 5.8 2.4
 3 3 -10 6.3 1.6
 3 3 -10 5.8 2.4
 3 3 -10 7.3 1.8
 3 3 -10 11.2 2.2
 3 3 -10 11.2 2.2
 3 3 -10 8.3 2.5
 -4 4 -10 0.5 1.8
 -4 4 -10 -2.7 1.6
 -4 4 -10 -2.7 1.6
 -4 4 -10 0.5 1.8
 -4 4 -10 -1.6 3.5
 -4 4 -10 -1.6 3.5
 4 -4 10 1.9 2
 4 -4 10 1.9 2
 -3 4 -10 1.6 5.1
 -3 4 -10 0.7 2.4
 -3 4 -10 5.1 1.9
 -3 4 -10 6.2 2
 -3 4 -10 6.2 2
 -3 4 -10 1.6 5.1
 -3 4 -10 5.1 1.9
 -3 4 -10 0.7 2.4
 3 -4 10 4.3 2.4
 3 -4 10 4.3 2.4
 -2 4 -10 43.2 4.9
 -2 4 -10 48.9 4.3
 -2 4 -10 48.9 4.3
 -2 4 -10 51.09 5.3
 -2 4 -10 43.2 4.9
 -2 4 -10 43.8 4.4
 -2 4 -10 51.09 5.3
 -2 4 -10 43.8 4.4
 2 -4 10 44 5.4
 2 -4 10 44 5.4
 -1 4 -10 75.99 6.4
 -1 4 -10 72.79 7
 -1 4 -10 77.49 6.1
 -1 4 -10 66.79 9.8
 -1 4 -10 77.49 6.1
 -1 4 -10 66.89 5.9
 -1 4 -10 72.79 7
 -1 4 -10 66.89 5.9
 -1 4 -10 66.79 9.8
 -1 4 -10 68.09 6
 -1 4 -10 75.99 6.4
 -1 4 -10 68.09 6
 0 4 -10 169.68 13.2
 0 4 -10 196.98 13.2
 0 4 -10 184.78 13.3
 0 4 -10 196.98 13.2
 0 4 -10 184.78 13.3
 0 4 -10 176.68 14
 0 4 -10 169.68 13.2
 0 4 -10 186.38 13.1
 0 4 -10 186.38 13.1
 0 4 -10 176.68 14
 1 4 -10 15.6 6.6
 1 4 -10 31.2 3.7
 1 4 -10 25 5
 1 4 -10 22.5 3.7
 1 4 -10 24 3.7
 1 4 -10 22.5 3.7
 1 4 -10 25 5
 1 4 -10 31.2 3.7
 1 4 -10 24 3.7
 1 4 -10 30.6 3.6
 1 4 -10 29 3.5
 1 4 -10 15.6 6.6
 1 4 -10 30.6 3.6
 1 4 -10 29 3.5
 2 4 -10 58.89 5.4
 2 4 -10 57.49 5.1
 2 4 -10 58.59 4.6
 2 4 -10 65.89 5
 2 4 -10 57.49 5.1
 2 4 -10 58.59 4.6
 2 4 -10 65.89 5
 2 4 -10 60.89 5.1
 2 4 -10 60.89 5.1
 2 4 -10 59.89 5.1
 2 4 -10 58.89 5.4
 2 4 -10 59.89 5.1
 3 4 -10 17.3 2.2
 3 4 -10 21.2 2.4
 3 4 -10 21.2 2.4
 3 4 -10 14.5 2.4
 3 4 -10 17.3 2.2
 3 4 -10 14.5 2.4
 -3 5 -10 -3.5 3.2
 -3 5 -10 -3.5 3.2
 -3 5 -10 1.1 1.4
 -3 5 -10 1.1 1.4
 -2 5 -10 72.99 5.5
 -2 5 -10 72.99 5.5
 -2 5 -10 75.99 5.3
 -2 5 -10 53.09 7.4
 -2 5 -10 53.09 7.4
 -2 5 -10 73.99 6
 -2 5 -10 75.99 5.3
 -2 5 -10 66.29 5.6
 -2 5 -10 66.29 5.6
 -2 5 -10 73.99 6
 -1 5 -10 52.69 4.8
 -1 5 -10 52.69 4.8
 -1 5 -10 50.49 4.4
 -1 5 -10 52.79 7.3
 -1 5 -10 60.29 4.5
 -1 5 -10 60.29 4.5
 -1 5 -10 54.29 5.3
 -1 5 -10 54.29 5.3
 -1 5 -10 50.49 4.4
 -1 5 -10 52.79 7.3
 0 5 -10 -2 1.7
 0 5 -10 -0.5 1.9
 0 5 -10 5.2 4.7
 0 5 -10 -0.5 1.9
 0 5 -10 -2 1.7
 0 5 -10 2.7 3.3
 0 5 -10 -2.7 2
 0 5 -10 -2.7 2
 0 5 -10 2.7 3.3
 0 5 -10 5.2 4.7
 1 5 -10 20.9 3.7
 1 5 -10 12.2 2.4
 1 5 -10 19.7 2.4
 1 5 -10 19.7 2.4
 1 5 -10 20.7 2.8
 1 5 -10 15.4 2.4
 1 5 -10 15.4 2.4
 1 5 -10 20.7 2.8
 1 5 -10 20.9 3.7
 1 5 -10 12.2 2.4
 -1 -5 -11 3.5 1.8
 -1 -5 -11 3.5 1.8
 1 5 11 6.8 1.5
 1 5 11 6.8 1.5
 1 5 11 10 1.7
 1 5 11 10 1.7
 0 5 11 1.6 1.5
 0 5 11 1.6 1.5
 4 4 11 -2.3 1.7
 4 4 11 -2.3 1.7
 -3 -4 -11 4.7 2.3
 -3 -4 -11 4.7 2.3
 3 4 11 3.1 1.7
 3 4 11 0.5 1.9
 3 4 11 0.5 1.9
 3 4 11 7.7 1.5
 3 4 11 4.6 1.6
 3 4 11 3.1 1.7
 3 4 11 7.7 1.5
 3 4 11 4.6 1.6
 -2 -4 -11 23.1 3.8
 -2 -4 -11 23.1 3.8
 2 4 11 26.4 3.1
 2 4 11 32 3.5
 2 4 11 37.8 4.2
 2 4 11 32 3.5
 2 4 11 26.4 3.1
 2 4 11 37.8 4.2
 -1 -4 -11 135.59 9.8
 -1 -4 -11 135.59 9.8
 1 4 11 139.49 9.3
 1 4 11 125.19 9.2
 1 4 11 110.69 9.9
 1 4 11 139.49 9.3
 1 4 11 110.69 9.9
 1 4 11 125.19 9.2
 1 4 11 124.89 10
 1 4 11 124.89 10
 0 4 11 12.5 3.9
 0 4 11 20.9 3.8
 0 4 11 15.9 4.2
 0 4 11 20.9 3.8
 0 4 11 15.9 4.2
 0 4 11 14.9 2.2
 0 4 11 12.5 3.9
 0 4 11 14.9 2.2
 -2 4 11 21.5 2.6
 -2 4 11 14.7 3.2
 -2 4 11 14.7 3.2
 -2 4 11 21.5 2.6
 -4 -3 -11 102.79 8
 -4 -3 -11 102.79 8
 4 3 11 106.09 7.9
 4 3 11 117.39 7.8
 4 3 11 117.39 7.8
 4 3 11 106.09 7.9
 4 3 11 107.29 7.8
 4 3 11 107.29 7.8
 -3 -3 -11 102.89 8.5
 -3 -3 -11 102.89 8.5
 -3 -3 -11 100.49 9.3
 -3 -3 -11 100.49 9.3
 3 3 11 108.69 8.6
 3 3 11 116.69 8.2
 3 3 11 116.69 8.2
 3 3 11 108.69 8.6
 3 3 11 115.09 8
 3 3 11 115.09 8
 -2 -3 -11 33.6 6.1
 -2 -3 -11 33.6 6.1
 -2 -3 -11 22.2 4.2
 -2 -3 -11 22.2 4.2
 2 3 11 30 3
 2 3 11 27.6 4.4
 2 3 11 25.2 4.2
 2 3 11 27.6 4.4
 2 3 11 30 3
 2 3 11 25.2 4.2
 -1 -3 -11 10.1 2.7
 -1 -3 -11 10.1 2.7
 1 3 11 11.3 3
 1 3 11 12.8 4.2
 1 3 11 11.3 3
 1 3 11 12.8 4.2
 0 -3 -11 -1.3 2.2
 0 -3 -11 0 2.8
 0 -3 -11 0 2.8
 0 -3 -11 -1.3 2.2
 0 3 11 1.8 3
 0 3 11 -2.1 2.4
 0 3 11 1.8 3
 0 3 11 -2.1 2.4
 1 -3 -11 51.89 4.6
 1 -3 -11 45.6 4.2
 1 -3 -11 45.6 4.2
 1 -3 -11 51.89 4.6
 -1 3 11 40.7 4.4
 -1 3 11 46.9 5.4
 -1 3 11 48.4 4.2
 -1 3 11 48.4 4.2
 -1 3 11 40.7 4.4
 -1 3 11 46.9 5.4
 2 -3 -11 15.1 2.6
 2 -3 -11 15.1 2.6
 -2 3 11 18.5 2.1
 -2 3 11 18.5 2.1
 3 -3 -11 30.4 2.7
 3 -3 -11 30.4 2.7
 -5 -2 -11 13.3 2.3
 -5 -2 -11 13.3 2.3
 5 2 11 10.9 2.2
 5 2 11 9.9 1.9
 5 2 11 9.9 1.9
 5 2 11 10.9 2.2
 -4 -2 -11 15.7 4.1
 -4 -2 -11 27.9 3.4
 -4 -2 -11 27.9 3.4
 -4 -2 -11 15.7 4.1
 4 2 11 25 4.2
 4 2 11 25 4.2
 4 2 11 23 4
 4 2 11 23 4
 -3 -2 -11 13 4.2
 -3 -2 -11 9.1 3.3
 -3 -2 -11 13 4.2
 -3 -2 -11 7 2.7
 -3 -2 -11 9.1 3.3
 -3 -2 -11 7 2.7
 3 2 11 4.6 2.6
 3 2 11 4.6 2.6
 3 2 11 12.7 3.4
 3 2 11 12.7 3.4
 -2 -2 -11 126.99 9.7
 -2 -2 -11 129.19 10.5
 -2 -2 -11 120.69 10.1
 -2 -2 -11 126.99 9.7
 -2 -2 -11 120.69 10.1
 -2 -2 -11 129.19 10.5
 2 2 11 118.69 9.6
 2 2 11 130.89 9.8
 2 2 11 130.89 9.8
 2 2 11 132.99 10.3
 2 2 11 132.99 10.3
 2 2 11 118.69 9.6
 -1 -2 -11 410.36 26.9
 -1 -2 -11 364.26 27.3
 -1 -2 -11 422.16 28
 -1 -2 -11 410.36 26.9
 -1 -2 -11 364.26 27.3
 -1 -2 -11 422.16 28
 1 2 11 365.46 26.9
 1 2 11 392.76 27.7
 1 2 11 408.96 27.1
 1 2 11 408.96 27.1
 1 2 11 365.46 26.9
 1 2 11 392.76 27.7
 0 -2 -11 72.89 8.1
 0 -2 -11 103.09 7.4
 0 -2 -11 103.09 7.4
 0 -2 -11 72.89 8.1
 0 2 11 109.29 8.4
 0 2 11 93.79 7.4
 0 2 11 93.79 7.4
 0 2 11 109.29 8.4
 0 2 11 74.49 7.3
 0 2 11 74.49 7.3
 1 -2 -11 -1 4.8
 1 -2 -11 -1 4.8
 -1 2 11 3.8 4.4
 -1 2 11 3.8 4.4
 -1 2 11 3.8 2.2
 -1 2 11 3.8 2.2
 -1 2 11 -3 2.6
 -1 2 11 -3 2.6
 -2 2 11 25 3.4
 -2 2 11 37.7 3.6
 -2 2 11 25 3.4
 -2 2 11 37.7 3.6
 3 -2 -11 0.2 1.8
 3 -2 -11 0.2 1.8
 3 -2 -11 1.1 1.4
 3 -2 -11 -0.1 1.5
 3 -2 -11 1.1 1.4
 3 -2 -11 -0.1 1.5
 -3 2 11 1.1 1.5
 -3 2 11 1.1 1.5
 -5 -1 -11 17.2 3.1
 -5 -1 -11 15.9 2.7
 -5 -1 -11 15.9 2.7
 -5 -1 -11 17.2 3.1
 5 1 11 19.2 3.3
 5 1 11 19.2 3.3
 -4 -1 -11 348.67 21.1
 -4 -1 -11 285.77 21.8
 -4 -1 -11 292.97 20.8
 -4 -1 -11 285.77 21.8
 -4 -1 -11 292.97 20.8
 -4 -1 -11 348.67 21.1
 4 1 11 295.47 21.9
 4 1 11 299.27 20.9
 4 1 11 299.27 20.9
 4 1 11 296.87 20.9
 4 1 11 295.47 21.9
 4 1 11 296.87 20.9
 -3 -1 -11 237.48 17.3
 -3 -1 -11 201.28 17.1
 -3 -1 -11 234.18 16.5
 -3 -1 -11 237.48 17.3
 -3 -1 -11 201.28 17.1
 -3 -1 -11 234.18 16.5
 3 1 11 263.07 16.6
 3 1 11 263.07 16.6
 3 1 11 202.98 17.2
 3 1 11 263.37 17.5
 3 1 11 202.98 17.2
 3 1 11 263.37 17.5
 -2 -1 -11 33.4 4.6
 -2 -1 -11 33.4 4.6
 -2 -1 -11 53.29 5.4
 -2 -1 -11 41.3 6.2
 -2 -1 -11 53.29 5.4
 -2 -1 -11 41.3 6.2
 2 1 11 48.8 4.9
 2 1 11 45.6 6.2
 2 1 11 48.8 4.9
 2 1 11 45.6 6.2
 -1 -1 -11 0.6 2
 -1 -1 -11 -5.6 4.1
 -1 -1 -11 -5.6 4.1
 -1 -1 -11 0.6 2
 1 1 11 3.1 2.8
 1 1 11 6.1 3.8
 1 1 11 6.1 3.8
 1 1 11 3.1 2.8
 1 1 11 5.7 2.8
 1 1 11 5.7 2.8
 0 -1 -11 14.2 6.7
 0 -1 -11 9.8 2.5
 0 -1 -11 14.2 6.7
 0 -1 -11 9.8 2.5
 0 1 11 8.3 2.9
 0 1 11 9.8 3.7
 0 1 11 8.3 2.9
 0 1 11 9.8 3.7
 1 -1 -11 67.29 6.3
 1 -1 -11 71.99 9
 1 -1 -11 67.29 6.3
 1 -1 -11 79.49 6.5
 1 -1 -11 71.99 9
 1 -1 -11 79.49 6.5
 -1 1 11 84.99 7.5
 -1 1 11 72.79 6.5
 -1 1 11 84.99 7.5
 -1 1 11 72.79 6.5
 2 -1 -11 15.8 2.8
 2 -1 -11 3.8 2.6
 2 -1 -11 3.8 2.6
 2 -1 -11 15.8 2.8
 -2 1 11 -0.1 3.6
 -2 1 11 16.8 2.8
 -2 1 11 16.8 2.8
 -2 1 11 -0.1 3.6
 3 -1 -11 114.39 8.4
 3 -1 -11 104.79 8.1
 3 -1 -11 104.79 8.1
 3 -1 -11 114.39 8.4
 -3 1 11 120.19 8.9
 -3 1 11 120.19 8.9
 -5 0 -11 14.8 2.9
 -5 0 -11 14.8 2.9
 5 0 11 14.5 2.4
 5 0 11 14.5 2.4
 5 0 11 16.3 3.1
 5 0 11 16.3 3.1
 -4 0 -11 42.2 5.2
 -4 0 -11 42.2 5.2
 -4 0 -11 50.49 4.7
 -4 0 -11 50.49 4.7
 4 0 11 42.9 6.4
 4 0 11 42.9 6.4
 -3 0 -11 19.3 3.7
 -3 0 -11 19.3 3.7
 -3 0 -11 15.7 4.2
 -3 0 -11 15.7 4.2
 3 0 11 11.5 3
 3 0 11 11.4 4.2
 3 0 11 11.4 4.2
 3 0 11 11.5 3
 -2 0 -11 195.48 13.8
 -2 0 -11 195.48 13.8
 -2 0 -11 187.78 14.1
 -2 0 -11 187.78 14.1
 -2 0 -11 169.98 14.7
 -2 0 -11 169.98 14.7
 2 0 11 213.68 14.2
 2 0 11 206.48 15.1
 2 0 11 206.48 15.1
 2 0 11 213.68 14.2
 -1 0 -11 740.33 49.7
 -1 0 -11 782.02 50.99
 -1 0 -11 782.02 50.99
 -1 0 -11 686.13 49.9
 -1 0 -11 740.33 49.7
 -1 0 -11 686.13 49.9
 1 0 11 770.62 50.39
 1 0 11 715.63 50.69
 1 0 11 770.62 50.39
 1 0 11 715.63 50.69
 0 0 -11 239.48 17.3
 0 0 -11 231.88 17.2
 0 0 -11 239.48 17.3
 0 0 -11 280.57 19.8
 0 0 -11 280.57 19.8
 0 0 -11 231.88 17.2
 0 0 11 240.98 17.6
 0 0 11 240.98 17.6
 1 0 -11 5.6 2.3
 1 0 -11 9.6 2.5
 1 0 -11 9.6 2.5
 1 0 -11 8.3 2.9
 1 0 -11 14.6 4.5
 1 0 -11 5.6 2.3
 1 0 -11 8.3 2.9
 1 0 -11 14.6 4.5
 -1 0 11 8.4 3
 -1 0 11 8.4 3
 2 0 -11 53.59 4.8
 2 0 -11 53.59 4.8
 2 0 -11 50.99 5
 2 0 -11 31.1 7.1
 2 0 -11 43.8 4.2
 2 0 -11 43.8 4.2
 2 0 -11 50.99 5
 2 0 -11 31.1 7.1
 -2 0 11 47.8 5
 -2 0 11 47.8 5
 3 0 -11 10.8 2.1
 3 0 -11 5.9 1.7
 3 0 -11 5.9 1.7
 3 0 -11 6.9 2
 3 0 -11 10.8 2.1
 3 0 -11 6.9 2
 -3 0 11 8 2.4
 -3 0 11 8 2.4
 4 0 -11 16.4 1.8
 4 0 -11 12.8 1.9
 4 0 -11 12.8 1.9
 4 0 -11 16.4 1.8
 -4 0 11 15.6 2.3
 -4 0 11 15.6 2.3
 -5 1 -11 17.5 2.8
 -5 1 -11 17.5 2.8
 -5 1 -11 14.8 2.5
 -5 1 -11 13.1 2
 -5 1 -11 14.8 2.5
 -5 1 -11 13.1 2
 5 -1 11 16.2 2.6
 5 -1 11 16.2 2.6
 -4 1 -11 274.97 21.2
 -4 1 -11 274.97 21.2
 -4 1 -11 294.47 20.2
 -4 1 -11 294.47 20.2
 4 -1 11 315.47 22.5
 4 -1 11 315.47 22.5
 4 -1 11 296.37 20.5
 4 -1 11 296.37 20.5
 -3 1 -11 246.78 17.1
 -3 1 -11 244.78 17.4
 -3 1 -11 244.78 17.4
 -3 1 -11 246.78 17.1
 -3 1 -11 229.18 17.5
 -3 1 -11 229.18 17.5
 3 -1 11 250.67 17.5
 3 -1 11 258.47 19.6
 3 -1 11 258.47 19.6
 3 -1 11 250.67 17.5
 -2 1 -11 44.4 5.3
 -2 1 -11 38.8 4.5
 -2 1 -11 39.5 4.7
 -2 1 -11 38.8 4.5
 -2 1 -11 39.5 4.7
 -2 1 -11 44.4 5.3
 2 -1 11 47.9 4.9
 2 -1 11 47.9 4.9
 -1 1 -11 6.9 2.4
 -1 1 -11 6.9 2.4
 -1 1 -11 5.6 2.7
 -1 1 -11 7.4 2.5
 -1 1 -11 5.5 2
 -1 1 -11 3.9 2.3
 -1 1 -11 5.6 2.7
 -1 1 -11 3.9 2.3
 -1 1 -11 7.4 2.5
 -1 1 -11 5.5 2
 1 -1 11 1.5 2.7
 1 -1 11 1.5 2.7
 0 1 -11 9.4 2.8
 0 1 -11 11.1 2.4
 0 1 -11 13.1 2.6
 0 1 -11 11.1 2.4
 0 1 -11 13.1 2.6
 0 1 -11 12.9 2.5
 0 1 -11 12.9 2.5
 0 1 -11 9.4 2.8
 0 -1 11 9.1 3.1
 0 -1 11 9.1 3.1
 1 1 -11 85.89 6.6
 1 1 -11 83.59 7
 1 1 -11 77.09 6.6
 1 1 -11 72.09 6.8
 1 1 -11 85.89 6.6
 1 1 -11 83.59 7
 1 1 -11 83.59 7
 1 1 -11 83.59 7
 1 1 -11 77.09 6.6
 1 1 -11 72.09 6.8
 -1 -1 11 85.39 7.2
 -1 -1 11 85.39 7.2
 2 1 -11 11.7 2.2
 2 1 -11 13.3 3
 2 1 -11 12.9 2.4
 2 1 -11 13.3 3
 2 1 -11 11.7 2.2
 2 1 -11 20.8 3.9
 2 1 -11 15.8 2.8
 2 1 -11 20.8 3.9
 2 1 -11 12.9 2.4
 2 1 -11 15.8 2.8
 -2 -1 11 10 2.9
 -2 -1 11 10 2.9
 3 1 -11 126.09 9.1
 3 1 -11 141.59 9.4
 3 1 -11 126.09 9.1
 3 1 -11 130.19 9.4
 3 1 -11 122.29 9.5
 3 1 -11 122.29 9.5
 3 1 -11 141.59 9.4
 3 1 -11 130.19 9.4
 -3 -1 11 117.89 9.2
 -3 -1 11 117.89 9.2
 -5 2 -11 11.8 2.1
 -5 2 -11 9.1 2
 -5 2 -11 9.1 2
 -5 2 -11 11.8 2.1
 5 -2 11 12.4 2.2
 5 -2 11 12.4 2.2
 -4 2 -11 10.1 2.5
 -4 2 -11 13.1 2.1
 -4 2 -11 13.1 2.1
 -4 2 -11 16.4 2.8
 -4 2 -11 16.4 2.8
 -4 2 -11 10.1 2.5
 4 -2 11 10.3 2.8
 4 -2 11 10.3 2.8
 -3 2 -11 11.3 2.8
 -3 2 -11 11 2.6
 -3 2 -11 9.3 2.2
 -3 2 -11 11 2.6
 -3 2 -11 11.3 2.8
 -3 2 -11 9.3 2.2
 3 -2 11 11.6 3.2
 3 -2 11 11.6 3.2
 -2 2 -11 111.99 8.4
 -2 2 -11 100.99 7.8
 -2 2 -11 100.99 7.8
 -2 2 -11 109.89 8.1
 -2 2 -11 109.89 8.1
 -2 2 -11 111.99 8.4
 -2 2 -11 102.99 8.1
 -2 2 -11 102.99 8.1
 2 -2 11 98.89 8.5
 2 -2 11 98.89 8.5
 -1 2 -11 373.36 28.1
 -1 2 -11 373.36 28.1
 -1 2 -11 395.96 28
 -1 2 -11 432.96 28.1
 -1 2 -11 445.96 27.7
 -1 2 -11 432.96 28.1
 -1 2 -11 445.96 27.7
 -1 2 -11 395.96 28
 1 -2 11 393.26 28.2
 1 -2 11 393.26 28.2
 0 2 -11 99.69 7.9
 0 2 -11 91.49 7.5
 0 2 -11 94.69 7.5
 0 2 -11 92.19 7.5
 0 2 -11 103.59 7.5
 0 2 -11 99.69 7.9
 0 2 -11 89.69 8.6
 0 2 -11 94.69 7.5
 0 2 -11 92.19 7.5
 0 2 -11 89.69 8.6
 0 2 -11 91.49 7.5
 0 2 -11 103.59 7.5
 0 -2 11 91.19 7.9
 0 -2 11 91.19 7.9
 1 2 -11 -1.9 2.3
 1 2 -11 -2.1 2.6
 1 2 -11 -2.5 2.5
 1 2 -11 -2.1 2.6
 1 2 -11 -1.4 1.9
 1 2 -11 -1.4 1.9
 1 2 -11 -2.5 2.5
 1 2 -11 -1.9 2.3
 -1 -2 11 -1.6 2.4
 -1 -2 11 -1.6 2.4
 2 2 -11 29.2 3.9
 2 2 -11 36.7 4.4
 2 2 -11 29.2 3.9
 2 2 -11 35.1 4.1
 2 2 -11 36.7 4.4
 2 2 -11 31.1 3.5
 2 2 -11 20.1 3.5
 2 2 -11 26.7 3.1
 2 2 -11 35.1 4.1
 2 2 -11 20.1 3.5
 2 2 -11 31.1 3.5
 2 2 -11 26.7 3.1
 -2 -2 11 28.5 3.9
 -2 -2 11 28.5 3.9
 3 2 -11 3.7 1.4
 3 2 -11 -1.2 1.5
 3 2 -11 2.1 1.8
 3 2 -11 0.8 1.2
 3 2 -11 -1.2 1.5
 3 2 -11 3.7 1.4
 3 2 -11 0.8 1.2
 3 2 -11 2.1 1.8
 -4 3 -11 100.09 7.5
 -4 3 -11 99.39 7.3
 -4 3 -11 100.09 7.5
 -4 3 -11 99.39 7.3
 -4 3 -11 111.99 7.4
 -4 3 -11 111.99 7.4
 4 -3 11 94.39 7.7
 4 -3 11 94.39 7.7
 -3 3 -11 107.69 8.1
 -3 3 -11 105.79 8.2
 -3 3 -11 109.99 8
 -3 3 -11 107.09 8.1
 -3 3 -11 107.69 8.1
 -3 3 -11 107.09 8.1
 -3 3 -11 120.59 8.2
 -3 3 -11 105.79 8.2
 -3 3 -11 120.59 8.2
 -3 3 -11 109.99 8
 3 -3 11 99.59 8.3
 3 -3 11 99.59 8.3
 -2 3 -11 28.2 3.4
 -2 3 -11 26.6 3.9
 -2 3 -11 23.8 3.2
 -2 3 -11 26.6 3.9
 -2 3 -11 28.2 3.4
 -2 3 -11 18.1 2.9
 -2 3 -11 23.8 3.2
 -2 3 -11 18.1 2.9
 2 -3 11 24 3.8
 2 -3 11 24 3.8
 -1 3 -11 5.9 2.3
 -1 3 -11 1.4 2.4
 -1 3 -11 5.9 2.3
 -1 3 -11 -0.7 2.5
 -1 3 -11 4.2 2.3
 -1 3 -11 12.3 4.3
 -1 3 -11 1.4 2.4
 -1 3 -11 12.3 4.3
 -1 3 -11 4.2 2.3
 -1 3 -11 -0.7 2.5
 1 -3 11 0 2.4
 1 -3 11 0 2.4
 0 3 -11 -3 4.2
 0 3 -11 1 2.4
 0 3 -11 -3 4.2
 0 3 -11 -2.6 2.2
 0 3 -11 1 2.4
 0 3 -11 0.8 2.3
 0 3 -11 -0.3 1.8
 0 3 -11 -2.6 2.2
 0 3 -11 0.8 2.3
 0 3 -11 1 2.5
 0 3 -11 1 2.5
 0 3 -11 -0.3 1.8
 0 -3 11 -1.4 2.2
 0 -3 11 -1.4 2.2
 1 3 -11 47.6 4.9
 1 3 -11 59.19 5.4
 1 3 -11 57.89 5
 1 3 -11 61.99 5.1
 1 3 -11 61.99 5.1
 1 3 -11 47.6 4.9
 1 3 -11 58.99 5.1
 1 3 -11 58.99 5.1
 1 3 -11 57.59 4.9
 1 3 -11 57.59 4.9
 1 3 -11 59.19 5.4
 1 3 -11 57.89 5
 2 3 -11 16.7 2.9
 2 3 -11 19.6 2.6
 2 3 -11 14.8 2.6
 2 3 -11 16.4 2.6
 2 3 -11 16.4 2.6
 2 3 -11 14.8 2.6
 2 3 -11 16.7 2.9
 2 3 -11 19.6 2.6
 2 3 -11 16.9 2.2
 2 3 -11 16.9 2.2
 3 3 -11 33.6 3
 3 3 -11 38.3 3.6
 3 3 -11 34.6 3.1
 3 3 -11 38.3 3.6
 3 3 -11 33.6 3
 3 3 -11 34.6 3.1
 -3 4 -11 6.3 1.5
 -3 4 -11 0.4 3.6
 -3 4 -11 2.7 1.8
 -3 4 -11 0.4 3.6
 -3 4 -11 6.3 1.5
 -3 4 -11 2.7 1.8
 3 -4 11 4.7 1.9
 3 -4 11 4.7 1.9
 -2 4 -11 39.1 4.9
 -2 4 -11 26.6 6.1
 -2 4 -11 24 3
 -2 4 -11 26.5 3.4
 -2 4 -11 26.6 6.1
 -2 4 -11 24 3
 -2 4 -11 29.7 2.8
 -2 4 -11 29.7 2.8
 -2 4 -11 39.1 4.9
 -2 4 -11 26.5 3.4
 2 -4 11 21.3 3
 2 -4 11 21.3 3
 -1 4 -11 138.09 9.9
 -1 4 -11 129.69 9.6
 -1 4 -11 138.09 9.9
 -1 4 -11 130.39 10.1
 -1 4 -11 125.19 9.4
 -1 4 -11 133.79 9.5
 -1 4 -11 125.19 9.4
 -1 4 -11 129.69 9.6
 -1 4 -11 133.79 9.5
 -1 4 -11 130.39 10.1
 0 4 -11 11.1 4
 0 4 -11 15 2.6
 0 4 -11 14.5 2.7
 0 4 -11 15 2.6
 0 4 -11 12.9 2.5
 0 4 -11 13.4 2.5
 0 4 -11 11.1 4
 0 4 -11 14.5 2.7
 0 4 -11 13.4 2.5
 0 4 -11 12.9 2.5
 1 4 -11 8 2.1
 1 4 -11 10.1 2.2
 1 4 -11 5.3 2
 1 4 -11 8 2.1
 1 4 -11 5.3 2
 1 4 -11 7.7 1.9
 1 4 -11 8.5 1.7
 1 4 -11 10.1 2.2
 1 4 -11 8.5 1.7
 1 4 -11 7.7 1.9
 2 4 -11 10.9 1.8
 2 4 -11 10.9 1.8
 2 4 -11 14.1 2
 2 4 -11 15.9 2.1
 2 4 -11 14.1 2
 2 4 -11 15.9 2.1
 -1 5 -11 1.9 1.5
 -1 5 -11 1.9 1.5
 -1 5 -11 5.5 1.6
 -1 5 -11 5 1.4
 -1 5 -11 5 1.4
 -1 5 -11 5.5 1.6
 -2 -4 -12 66.79 5.5
 -2 -4 -12 66.79 5.5
 2 4 12 72.09 5.3
 2 4 12 72.09 5.3
 2 4 12 75.69 5.4
 2 4 12 75.69 5.4
 1 4 12 13.7 1.9
 1 4 12 13.7 1.9
 0 4 12 2.1 1.4
 0 4 12 2.1 1.4
 0 4 12 2.4 1.2
 0 4 12 -0.8 2.2
 0 4 12 2.4 1.2
 0 4 12 -0.8 2.2
 4 3 12 -0.9 2.2
 4 3 12 -1.8 1
 4 3 12 -0.9 2.2
 4 3 12 -1.8 1
 -3 -3 -12 -2.4 2.5
 -3 -3 -12 -2.4 2.5
 3 3 12 0.7 1.4
 3 3 12 0.7 1.4
 3 3 12 -0.2 1.2
 3 3 12 1.6 1.8
 3 3 12 -0.2 1.2
 3 3 12 1.6 1.8
 -2 -3 -12 6.3 2.5
 -2 -3 -12 6.3 2.5
 2 3 12 4.5 3.8
 2 3 12 4.5 3.8
 2 3 12 5.9 2
 2 3 12 3.9 2.4
 2 3 12 3.9 2.4
 2 3 12 5.9 2
 -1 -3 -12 5.4 2.5
 -1 -3 -12 5.8 1.8
 -1 -3 -12 5.4 2.5
 -1 -3 -12 5.8 1.8
 1 3 12 12.9 3.2
 1 3 12 5.8 2.7
 1 3 12 5.8 2.7
 1 3 12 12.9 3.2
 0 -3 -12 5 1.7
 0 -3 -12 5 1.7
 0 3 12 4.5 2
 0 3 12 4.1 3.9
 0 3 12 4.1 3.9
 0 3 12 4.5 2
 -1 3 12 1.5 2.2
 -1 3 12 1.5 2.2
 2 -3 -12 3.7 1.3
 2 -3 -12 4.4 1.7
 2 -3 -12 3.7 1.3
 2 -3 -12 4.4 1.7
 -4 -2 -12 26.9 4
 -4 -2 -12 26.9 4
 -4 -2 -12 40.7 3.7
 -4 -2 -12 40.7 3.7
 4 2 12 39.5 3
 4 2 12 31.3 3.1
 4 2 12 36.1 3.7
 4 2 12 31.3 3.1
 4 2 12 39.5 3
 4 2 12 36.1 3.7
 -3 -2 -12 2.2 2.5
 -3 -2 -12 2.2 2.5
 3 2 12 -0.4 3.9
 3 2 12 -0.4 3.9
 3 2 12 5 3.3
 3 2 12 5 3.3
 -2 -2 -12 189.18 13.4
 -2 -2 -12 199.28 15
 -2 -2 -12 199.28 15
 -2 -2 -12 189.18 13.4
 2 2 12 208.18 14.7
 2 2 12 190.18 13.5
 2 2 12 173.88 13.5
 2 2 12 190.18 13.5
 2 2 12 173.88 13.5
 2 2 12 208.18 14.7
 -1 -2 -12 8.7 2.9
 -1 -2 -12 8.7 2.9
 -1 -2 -12 12.5 2.6
 -1 -2 -12 12.5 2.6
 1 2 12 17.8 3
 1 2 12 11.5 2.7
 1 2 12 16.2 3.8
 1 2 12 16.2 3.8
 1 2 12 17.8 3
 1 2 12 11.5 2.7
 0 -2 -12 11 2.2
 0 -2 -12 11 2.2
 0 2 12 11.6 2.5
 0 2 12 11.6 2.5
 1 -2 -12 13.4 2.4
 1 -2 -12 13.4 2.4
 -1 2 12 14.1 2.7
 -1 2 12 16.7 2.9
 -1 2 12 16.7 2.9
 -1 2 12 14.1 2.7
 2 -2 -12 16 2.6
 2 -2 -12 25 2.5
 2 -2 -12 16 2.6
 2 -2 -12 25 2.5
 2 -2 -12 21.4 3.1
 2 -2 -12 21.4 3.1
 -2 2 12 16.8 2.4
 -2 2 12 16.8 2.4
 5 1 12 156.88 11.3
 5 1 12 156.88 11.3
 -4 -1 -12 3.5 1.7
 -4 -1 -12 3.5 1.7
 4 1 12 4.1 1.9
 4 1 12 2.2 2.3
 4 1 12 4.1 1.9
 4 1 12 2.2 2.3
 -3 -1 -12 0.7 3.5
 -3 -1 -12 0.7 3.5
 -3 -1 -12 -2.6 1.8
 -3 -1 -12 -2.6 1.8
 3 1 12 -1.8 2.2
 3 1 12 0.7 3.3
 3 1 12 0.7 3.3
 3 1 12 -1.8 2.2
 -2 -1 -12 18.1 3.2
 -2 -1 -12 18.1 3.2
 -2 -1 -12 14.9 4.3
 -2 -1 -12 14.9 4.3
 2 1 12 10.3 2.8
 2 1 12 14.8 3.9
 2 1 12 10.3 2.8
 2 1 12 14.8 3.9
 1 1 12 34.3 4.9
 1 1 12 27.9 5.8
 1 1 12 38.1 5.1
 1 1 12 34.3 4.9
 1 1 12 38.1 5.1
 1 1 12 27.9 5.8
 0 -1 -12 50.69 5.4
 0 -1 -12 58.29 4.8
 0 -1 -12 50.69 5.4
 0 -1 -12 58.29 4.8
 0 1 12 64.09 7.5
 0 1 12 59.09 5.5
 0 1 12 64.09 7.5
 0 1 12 59.09 5.5
 1 -1 -12 -2.5 2
 1 -1 -12 -2.5 2
 1 -1 -12 4 2.1
 1 -1 -12 4 2.1
 -1 1 12 7.5 3.6
 -1 1 12 7.5 3.6
 -1 1 12 1.6 2.2
 -1 1 12 1.6 2.2
 2 -1 -12 10.5 2.1
 2 -1 -12 9.8 2.5
 2 -1 -12 9.8 2.5
 2 -1 -12 10.5 2.1
 -2 1 12 6.5 2.7
 -2 1 12 6.5 2.7
 3 -1 -12 -0.6 0.9
 3 -1 -12 -1.7 1
 3 -1 -12 -2.5 1.5
 3 -1 -12 -1.7 1
 3 -1 -12 -0.6 0.9
 3 -1 -12 -2.5 1.5
 -3 1 12 0.4 1.3
 -3 1 12 0.4 1.3
 -5 0 -12 11.8 1.7
 -5 0 -12 14.9 1.9
 -5 0 -12 16.5 2.8
 -5 0 -12 11.8 1.7
 -5 0 -12 14.9 1.9
 -5 0 -12 16.5 2.8
 -4 0 -12 55.69 5.6
 -4 0 -12 47.7 4.2
 -4 0 -12 47.7 4.2
 -4 0 -12 55.69 5.6
 4 0 12 50.19 4.3
 4 0 12 38.5 6.1
 4 0 12 38.5 6.1
 4 0 12 50.19 4.3
 -3 0 -12 1.1 3.3
 -3 0 -12 3.6 2.4
 -3 0 -12 1.1 3.3
 -3 0 -12 0.9 1.8
 -3 0 -12 3.6 2.4
 -3 0 -12 0.9 1.8
 3 0 12 2.7 2.4
 3 0 12 2.7 2.4
 3 0 12 7.3 3.9
 3 0 12 7.3 3.9
 -2 0 -12 269.67 17
 -2 0 -12 269.67 17
 -2 0 -12 200.88 18.3
 -2 0 -12 200.88 18.3
 2 0 12 291.57 18.7
 2 0 12 220.28 17.7
 2 0 12 291.57 18.7
 2 0 12 220.28 17.7
 -1 0 -12 12.3 2.4
 -1 0 -12 9 2.8
 -1 0 -12 19 3.8
 -1 0 -12 12.3 2.4
 -1 0 -12 9 2.8
 -1 0 -12 19 3.8
 -1 0 -12 5.9 2.4
 -1 0 -12 5.9 2.4
 1 0 12 9.8 3.1
 1 0 12 8.7 5.7
 1 0 12 8.7 5.7
 1 0 12 9.8 3.1
 0 0 -12 30.8 4.1
 0 0 -12 40.2 3.8
 0 0 -12 40.2 3.8
 0 0 -12 30.8 4.1
 0 0 12 37.3 5.1
 0 0 12 37.3 5.1
 1 0 -12 12.7 2.6
 1 0 -12 18.7 2.8
 1 0 -12 12.7 2.6
 1 0 -12 18.7 3
 1 0 -12 19.9 3.3
 1 0 -12 19.9 3.3
 1 0 -12 18.7 3
 1 0 -12 18.7 2.8
 -1 0 12 14.9 3.1
 -1 0 12 14.9 3.1
 2 0 -12 35.5 3.8
 2 0 -12 35.5 3.8
 2 0 -12 36.1 3.8
 2 0 -12 36.1 3.8
 -2 0 12 40.3 4.3
 -2 0 12 40.3 4.3
 3 0 -12 2.8 1.3
 3 0 -12 3.4 1.3
 3 0 -12 2.8 1.3
 3 0 -12 3.4 1.3
 -3 0 12 3.6 1.6
 -3 0 12 3.6 1.6
 -5 1 -12 115.19 7.5
 -5 1 -12 115.19 7.5
 -5 1 -12 101.79 7.6
 -5 1 -12 101.79 7.6
 5 -1 12 104.79 7.7
 5 -1 12 104.79 7.7
 -4 1 -12 -0.2 1.7
 -4 1 -12 1.3 1.9
 -4 1 -12 1.4 1.5
 -4 1 -12 1.3 1.9
 -4 1 -12 -0.2 1.7
 -4 1 -12 1.4 1.5
 4 -1 12 1.9 2.1
 4 -1 12 1.9 2.1
 -3 1 -12 0.9 2
 -3 1 -12 -1 1.6
 -3 1 -12 5.5 3.3
 -3 1 -12 -1 1.6
 -3 1 -12 -2.3 1.9
 -3 1 -12 5.5 3.3
 -3 1 -12 -1.8 1.9
 -3 1 -12 -2.3 1.9
 -3 1 -12 -1.8 1.9
 -3 1 -12 0.9 2
 3 -1 12 0.7 2.4
 3 -1 12 0.7 2.4
 -2 1 -12 11.2 2.7
 -2 1 -12 7.1 2.1
 -2 1 -12 17.3 3.1
 -2 1 -12 11.2 2.7
 -2 1 -12 7.1 2.1
 -2 1 -12 10.5 2.5
 -2 1 -12 17.3 3.1
 -2 1 -12 10.5 2.5
 2 -1 12 9.7 2.9
 2 -1 12 9.7 2.9
 -1 1 -12 38.3 3.9
 -1 1 -12 34 3.6
 -1 1 -12 38.3 3.9
 -1 1 -12 34 3.6
 1 -1 12 42.2 5.4
 1 -1 12 42.2 5.4
 0 1 -12 63.69 5.3
 0 1 -12 45 4.7
 0 1 -12 53.99 4.8
 0 1 -12 45 4.7
 0 1 -12 63.69 5.3
 0 1 -12 54.39 4.9
 0 1 -12 54.39 4.9
 0 1 -12 53.99 4.8
 0 -1 12 55.39 5.3
 0 -1 12 55.39 5.3
 1 1 -12 -0.7 1.6
 1 1 -12 0.5 1.8
 1 1 -12 -0.7 1.6
 1 1 -12 0.5 1.8
 1 1 -12 3.8 2
 1 1 -12 -0.7 2
 1 1 -12 3.8 2
 1 1 -12 -0.2 2
 1 1 -12 -0.7 2
 1 1 -12 -0.2 2
 -1 -1 12 1.6 2.3
 -1 -1 12 1.6 2.3
 2 1 -12 11.1 2.2
 2 1 -12 9.1 2.2
 2 1 -12 8.5 1.6
 2 1 -12 11.1 2.2
 2 1 -12 9.1 2.2
 2 1 -12 8.5 1.6
 -2 -1 12 6.5 2.3
 -2 -1 12 6.5 2.3
 3 1 -12 -0.4 0.9
 3 1 -12 -0.4 0.9
 3 1 -12 -0.6 1.1
 3 1 -12 -0.6 1.1
 -3 -1 12 2.2 1.3
 -3 -1 12 2.2 1.3
 -4 2 -12 21.5 2.7
 -4 2 -12 24.1 2.4
 -4 2 -12 27.9 2.4
 -4 2 -12 21.5 2.7
 -4 2 -12 25.6 2.6
 -4 2 -12 24.1 2.4
 -4 2 -12 27.9 2.4
 -4 2 -12 25.6 2.6
 4 -2 12 27.5 3.2
 4 -2 12 27.5 3.2
 -3 2 -12 1.2 1.8
 -3 2 -12 -2 1.8
 -3 2 -12 1.2 1.8
 -3 2 -12 -1 1.8
 -3 2 -12 -2 1.8
 -3 2 -12 -1 1.8
 -3 2 -12 -1.9 2
 -3 2 -12 -1.9 2
 3 -2 12 0 2.4
 3 -2 12 0 2.4
 -2 2 -12 158.08 11.9
 -2 2 -12 179.28 11.8
 -2 2 -12 179.28 11.8
 -2 2 -12 158.08 11.9
 -2 2 -12 158.98 11.5
 -2 2 -12 175.98 11.8
 -2 2 -12 163.18 11.9
 -2 2 -12 163.18 11.9
 -2 2 -12 158.98 11.5
 -2 2 -12 175.98 11.8
 2 -2 12 163.78 12.1
 2 -2 12 163.78 12.1
 -1 2 -12 19.2 3.2
 -1 2 -12 12.8 2.4
 -1 2 -12 11.3 2.4
 -1 2 -12 10.3 2
 -1 2 -12 19.2 3.2
 -1 2 -12 11.3 2.4
 -1 2 -12 10.3 2
 -1 2 -12 12.8 2.4
 -1 2 -12 12.8 2.7
 -1 2 -12 12.8 2.7
 1 -2 12 11.4 3
 1 -2 12 11.4 3
 0 2 -12 12.3 2.4
 0 2 -12 11.4 2.6
 0 2 -12 15.9 2.4
 0 2 -12 15.9 2.4
 0 2 -12 11.4 2.6
 0 2 -12 13 2.4
 0 2 -12 12.3 2.4
 0 2 -12 13 2.4
 0 -2 12 12.8 2.8
 0 -2 12 12.8 2.8
 1 2 -12 17.6 2.6
 1 2 -12 21.1 3
 1 2 -12 20.7 2.7
 1 2 -12 17.6 2.6
 1 2 -12 21.4 2.3
 1 2 -12 20.7 2.7
 1 2 -12 21.1 3
 1 2 -12 21.4 2.3
 1 2 -12 20.5 3.2
 1 2 -12 20.5 3.2
 -1 -2 12 23.5 3
 -1 -2 12 23.5 3
 2 2 -12 26.5 3.1
 2 2 -12 26.5 3.1
 2 2 -12 24.8 3
 2 2 -12 24.8 3
 -2 -2 12 31.5 3.2
 -2 -2 12 31.5 3.2
 -4 3 -12 1.3 1.4
 -4 3 -12 1.3 1.4
 -4 3 -12 -0.8 1.4
 -4 3 -12 -0.8 1.4
 -3 3 -12 -1.1 1.5
 -3 3 -12 -1.3 1.6
 -3 3 -12 -1.1 1.5
 -3 3 -12 -1.3 1.6
 -3 3 -12 0.6 1.6
 -3 3 -12 0.6 1.6
 3 -3 12 -2.2 2
 3 -3 12 -2.2 2
 -2 3 -12 5.9 2
 -2 3 -12 6 1.7
 -2 3 -12 5 1.9
 -2 3 -12 5.9 2
 -2 3 -12 6 1.7
 -2 3 -12 4.9 1.7
 -2 3 -12 5 1.9
 -2 3 -12 4.9 1.7
 2 -3 12 6 2.3
 2 -3 12 6 2.3
 -1 3 -12 6.5 2
 -1 3 -12 9.5 2.3
 -1 3 -12 6.5 2
 -1 3 -12 9.5 2.3
 -1 3 -12 6.1 2
 -1 3 -12 1.4 1.9
 -1 3 -12 6.1 2
 -1 3 -12 1.4 1.9
 1 -3 12 4.1 2.1
 1 -3 12 4.1 2.1
 0 3 -12 2.7 2.3
 0 3 -12 4.1 2
 0 3 -12 3.1 2.1
 0 3 -12 4.4 1.6
 0 3 -12 5.4 2.1
 0 3 -12 2.7 2.3
 0 3 -12 3.1 2.1
 0 3 -12 4.4 1.6
 0 3 -12 5.4 2.1
 0 3 -12 4.1 2
 0 -3 12 0.1 1.7
 0 -3 12 0.1 1.7
 1 3 -12 -2.4 1.7
 1 3 -12 0.5 1.4
 1 3 -12 0.5 1.4
 1 3 -12 -1.9 1.8
 1 3 -12 -1.9 1.8
 1 3 -12 0.7 1.5
 1 3 -12 -2.4 1.7
 1 3 -12 0.7 1.5
 2 3 -12 4.4 1.8
 2 3 -12 7.6 1.4
 2 3 -12 7.6 1.4
 2 3 -12 4.4 1.8
 -2 4 -12 67.69 5.1
 -2 4 -12 67.89 4.9
 -2 4 -12 67.69 5.1
 -2 4 -12 66.39 4.9
 -2 4 -12 67.89 4.9
 -2 4 -12 66.39 4.9
 -1 4 -12 13 2
 -1 4 -12 15.5 2.1
 -1 4 -12 15.5 2.1
 -1 4 -12 13 2
 -1 4 -12 14.9 2.1
 -1 4 -12 14.9 2.1
 0 4 -12 -0.4 1.4
 0 4 -12 1.7 1.4
 0 4 -12 -0.4 1.4
 0 4 -12 -0.1 1.3
 0 4 -12 -0.1 1.3
 0 4 -12 1.7 1.4
 2 3 13 5.5 1.4
 2 3 13 8.7 1.9
 2 3 13 5.5 1.4
 2 3 13 8.7 1.9
 1 3 13 50.69 4.2
 1 3 13 44.1 3.7
 1 3 13 44.1 3.7
 1 3 13 50.69 4.2
 0 3 13 82.89 6.6
 0 3 13 95.39 6.5
 0 3 13 82.89 6.6
 0 3 13 95.39 6.5
 -3 -2 -13 24.2 3.2
 -3 -2 -13 24.2 3.2
 3 2 13 31.1 3.4
 3 2 13 27 2.4
 3 2 13 27 2.4
 3 2 13 31.1 3.4
 -2 -2 -13 19.7 2.7
 -2 -2 -13 19.7 2.7
 2 2 13 25.1 3.7
 2 2 13 25.1 3.7
 -1 -2 -13 3.6 1.6
 -1 -2 -13 3.6 1.6
 -1 -2 -13 0.6 1.2
 -1 -2 -13 0.6 1.2
 1 2 13 -2.3 2.7
 1 2 13 0.1 1.7
 1 2 13 0.1 1.7
 1 2 13 -2.3 2.7
 0 -2 -13 3.5 1.5
 0 -2 -13 3.5 1.5
 0 2 13 5.3 2
 0 2 13 6.2 2.6
 0 2 13 5.3 2
 0 2 13 6.2 2.6
 1 -2 -13 11 1.9
 1 -2 -13 11 1.9
 -1 2 13 7.9 1.6
 -1 2 13 7.9 1.6
 -4 -1 -13 -1.1 1.2
 -4 -1 -13 -1.1 1.2
 -3 -1 -13 4.7 1.5
 -3 -1 -13 4.7 1.5
 3 1 13 -0.5 2.7
 3 1 13 -0.5 2.7
 3 1 13 4.5 1.9
 3 1 13 4.5 1.9
 -2 -1 -13 3.2 2.9
 -2 -1 -13 3.2 2.9
 2 1 13 4.4 2.1
 2 1 13 7.8 3
 2 1 13 4.4 2.1
 2 1 13 7.8 3
 -1 -1 -13 129.39 9.6
 -1 -1 -13 132.09 9.8
 -1 -1 -13 129.39 9.6
 -1 -1 -13 132.09 9.8
 1 1 13 150.28 10.2
 1 1 13 150.28 10.2
 0 -1 -13 111.09 8.1
 0 -1 -13 111.09 8.1
 0 -1 -13 103.39 8.3
 0 -1 -13 103.39 8.3
 0 1 13 121.79 8.5
 0 1 13 121.79 8.5
 1 -1 -13 15.3 2.4
 1 -1 -13 15.3 2.4
 -1 1 13 14.9 2.5
 -1 1 13 14.9 2.5
 2 -1 -13 69.89 5.3
 2 -1 -13 65.09 5
 2 -1 -13 65.09 5
 2 -1 -13 69.89 5.3
 -2 1 13 65.79 5.1
 -2 1 13 65.79 5.1
 -4 0 -13 11.8 1.7
 -4 0 -13 11.4 1.8
 -4 0 -13 11.4 1.8
 -4 0 -13 11.8 1.7
 4 0 13 13.9 2.1
 4 0 13 13.9 2.1
 -3 0 -13 26.1 2.8
 -3 0 -13 31.6 3
 -3 0 -13 30.4 3
 -3 0 -13 26.1 2.8
 -3 0 -13 30.4 3
 -3 0 -13 31.6 3
 3 0 13 31.7 3.4
 3 0 13 31.7 3.4
 -2 0 -13 24.4 3.1
 -2 0 -13 27 3
 -2 0 -13 24.4 3.1
 -2 0 -13 27 3
 2 0 13 25.9 3.4
 2 0 13 25.9 3.4
 -1 0 -13 3.5 1.8
 -1 0 -13 1.8 1.7
 -1 0 -13 3.5 1.8
 -1 0 -13 5.3 1.6
 -1 0 -13 1.8 1.7
 -1 0 -13 5.3 1.6
 1 0 13 5.8 2.4
 1 0 13 5.8 2.4
 0 0 -13 5.1 2.7
 0 0 -13 8.5 1.9
 0 0 -13 8.5 1.9
 0 0 -13 5.1 2.7
 0 0 -13 12.6 2
 0 0 -13 12.1 2.3
 0 0 -13 12.6 2
 0 0 -13 12.1 2.3
 0 0 13 10.9 2.5
 0 0 13 10.9 2.5
 1 0 -13 44.5 3.6
 1 0 -13 35.9 3.6
 1 0 -13 40.2 3.4
 1 0 -13 35.9 3.6
 1 0 -13 44.5 3.6
 1 0 -13 40.2 3.4
 -1 0 13 41 3.8
 -1 0 13 41 3.8
 2 0 -13 36.7 3
 2 0 -13 36.7 3
 2 0 -13 30.6 3
 2 0 -13 30.6 3
 -2 0 13 38.3 3.1
 -2 0 13 38.3 3.1
 -4 1 -13 -1.3 1.3
 -4 1 -13 -2 1
 -4 1 -13 -2 1
 -4 1 -13 -1.3 1.3
 4 -1 13 0 1.6
 4 -1 13 0 1.6
 -3 1 -13 3.5 1.4
 -3 1 -13 4 1.6
 -3 1 -13 4 1.6
 -3 1 -13 3.8 1.4
 -3 1 -13 3.5 1.6
 -3 1 -13 3.5 1.4
 -3 1 -13 3.5 1.6
 -3 1 -13 3.8 1.4
 3 -1 13 4.6 2.2
 3 -1 13 4.6 2.2
 -2 1 -13 6.2 1.6
 -2 1 -13 6.2 1.6
 -2 1 -13 5.1 2
 -2 1 -13 3.8 2
 -2 1 -13 5.1 2
 -2 1 -13 3.8 2
 2 -1 13 5 3
 2 -1 13 5 3
 -1 1 -13 131.09 9.3
 -1 1 -13 137.49 9.7
 -1 1 -13 127.19 9.6
 -1 1 -13 131.19 9.9
 -1 1 -13 131.19 9.9
 -1 1 -13 131.09 9.3
 -1 1 -13 127.19 9.6
 -1 1 -13 137.49 9.7
 1 -1 13 134.49 9.9
 1 -1 13 134.49 9.9
 0 1 -13 121.49 8.2
 0 1 -13 119.99 8.5
 0 1 -13 121.49 8.2
 0 1 -13 105.29 8.4
 0 1 -13 120.99 8.8
 0 1 -13 105.29 8.4
 0 1 -13 120.99 8.8
 0 1 -13 119.99 8.5
 0 -1 13 121.49 8.8
 0 -1 13 121.49 8.8
 1 1 -13 17.7 2.3
 1 1 -13 16.7 2.6
 1 1 -13 23.3 2.1
 1 1 -13 17.7 2.3
 1 1 -13 23.3 2.1
 1 1 -13 16.7 2.6
 1 1 -13 16.5 2.2
 1 1 -13 16.5 2.2
 -1 -1 13 17.4 2.6
 -1 -1 13 17.4 2.6
 2 1 -13 66.79 5.3
 2 1 -13 72.09 5.2
 2 1 -13 72.09 5.2
 2 1 -13 66.79 5.3
 -2 -1 13 79.89 5.5
 -2 -1 13 79.89 5.5
 -3 2 -13 16.7 1.9
 -3 2 -13 15.7 2.1
 -3 2 -13 15.7 2.1
 -3 2 -13 16.3 1.8
 -3 2 -13 16.7 1.9
 -3 2 -13 11.4 1.9
 -3 2 -13 16.3 1.8
 -3 2 -13 11.4 1.9
 3 -2 13 17.4 2.8
 3 -2 13 17.4 2.8
 -2 2 -13 15.8 2.3
 -2 2 -13 15.8 2.3
 -2 2 -13 22.3 2.4
 -2 2 -13 20.2 2.3
 -2 2 -13 22.3 2.4
 -2 2 -13 20.2 2.3
 2 -2 13 18.6 3
 2 -2 13 18.6 3
 -1 2 -13 1.9 1.6
 -1 2 -13 -1.4 1.5
 -1 2 -13 1.9 1.6
 -1 2 -13 -0.3 1.6
 -1 2 -13 -1.4 1.5
 -1 2 -13 -0.3 1.6
 1 -2 13 0 2
 1 -2 13 0 2
 0 2 -13 6.9 1.9
 0 2 -13 8.3 1.4
 0 2 -13 6.5 1.6
 0 2 -13 6.5 1.6
 0 2 -13 9.1 1.7
 0 2 -13 6.9 1.9
 0 2 -13 8.3 1.4
 0 2 -13 9.1 1.7
 0 -2 13 5 2
 0 -2 13 5 2
 1 2 -13 15 2.2
 1 2 -13 12.4 1.8
 1 2 -13 14.8 1.9
 1 2 -13 15 2.2
 1 2 -13 12.4 1.8
 1 2 -13 14.8 1.9
 -2 3 -13 4.4 1.3
 -2 3 -13 4.4 1.3
 -2 3 -13 3.6 1.3
 -2 3 -13 3.6 1.3
 2 -3 13 2.8 1.7
 2 -3 13 2.8 1.7
 -1 3 -13 40.3 3.2
 -1 3 -13 39.3 3.2
 -1 3 -13 37.8 3.2
 -1 3 -13 39.3 3.2
 -1 3 -13 40.3 3.2
 -1 3 -13 37.8 3.2
 0 3 -13 74.39 5.7
 0 3 -13 74.39 5.7
 0 3 -13 76.09 5.9
 0 3 -13 76.09 5.9
 0 3 -13 84.89 5.8
 0 3 -13 84.89 5.8
 -2 -1 -14 8.3 1.7
 -2 -1 -14 8.7 1.4
 -2 -1 -14 8.7 1.4
 -2 -1 -14 8.3 1.7
 -2 -1 -14 9.1 1.5
 -2 -1 -14 9.1 1.5
 -1 -1 -14 20.7 2.2
 -1 -1 -14 20.7 2.2
 1 1 14 22.9 2.6
 1 1 14 22.9 2.6
 0 -1 -14 37.2 3.3
 0 -1 -14 37.2 3.3
 0 1 14 44.6 3.4
 0 1 14 44.6 3.4
 -2 0 -14 3.5 1.1
 -2 0 -14 4.6 1.3
 -2 0 -14 4.6 1.3
 -2 0 -14 2.6 1.4
 -2 0 -14 2.6 1.4
 -2 0 -14 3.5 1.1
 2 0 14 4.2 1.7
 2 0 14 4.2 1.7
 -1 0 -14 29.4 3.4
 -1 0 -14 35 3
 -1 0 -14 35 3
 -1 0 -14 29.4 3.4
 1 0 14 38.2 3.6
 1 0 14 38.2 3.6
 0 0 -14 29 2.6
 0 0 -14 29 2.6
 0 0 14 26.8 2.7
 0 0 14 26.8 2.7
 -2 1 -14 10.5 1.5
 -2 1 -14 10.5 1.5
 2 -1 14 9.7 1.9
 2 -1 14 9.7 1.9
 -1 1 -14 16.5 2.2
 -1 1 -14 24.3 2.2
 -1 1 -14 24.3 2.2
 -1 1 -14 16.5 2.2
 1 -1 14 21.2 2.5
 1 -1 14 21.2 2.5
 0 1 -14 42.4 3.4
 0 1 -14 42.4 3.4
 0 -1 14 42.3 3.7
 0 -1 14 42.3 3.7

_iucr_refine_instructions_details
;
TITL co_604_2_0ma_a.res in P-1
    co_604_2_0ma.res
    created by SHELXL-2018/3 at 10:30:23 on 30-Jul-2025
REM Old TITL Co_604_2_0ma in P-1
REM SHELXT solution in P-1
REM R1 0.246, Rweak 0.038, Alpha 0.102, Orientation as input
REM Formula found by SHELXT: C7A O6
CELL 1.54178 6.2821 6.3397 11.4568 89.478 81.436 89.936
ZERR 2 0.0009 0.0009 0.0016 0.007 0.005 0.006
LATT 1
SFAC C H O
UNIT 18 16 12

L.S. 4
PLAN  5
TEMP -163.15
CONF
list 4
MORE -1
BOND $H
fmap 2
acta
REM <olex2.extras>
REM <HklSrc "%.\\Co_604_2_0ma.hkl">
REM </olex2.extras>

WGHT    0.109900    1.111800
FVAR       2.07209   0.47269   0.42895
O1    3    0.003350    0.250005    0.900837    11.00000    0.03997    0.08218 =
         0.03953    0.00156   -0.00165   -0.00291
O2    3   -0.104404    0.250006    0.673346    11.00000    0.02188    0.07050 =
         0.04529    0.00150   -0.00671   -0.00412
O3    3    0.251631    0.250070    0.602837    11.00000    0.02029    0.08793 =
         0.03330    0.00125   -0.00702   -0.00360
O4    3    0.579494    0.249953    0.413091    11.00000    0.01594    0.09077 =
         0.03712    0.00232   -0.00926   -0.00239
O5    3    0.573188    0.250189    0.220545    11.00000    0.01231    0.07648 =
         0.03577    0.00200   -0.00586   -0.00327
O6    3    0.887612    0.250179    0.288839    11.00000    0.01431    0.08184 =
         0.04940    0.00167   -0.00789   -0.00422
C1    1    0.114083    0.250516    0.995102    11.00000    0.05822    0.08504 =
         0.03602    0.00066   -0.00749   -0.00169
AFIX  43
H1    2    0.048526    0.250702    1.075368    11.00000   -1.20000
AFIX   0
C2    1    0.327045    0.250721    0.959281    11.00000    0.05015    0.07399 =
         0.04825    0.00093   -0.02061   -0.00281
AFIX  43
H2    2    0.437050    0.251679    1.007895    11.00000   -1.20000
AFIX   0
C3    1    0.355165    0.249219    0.834080    11.00000    0.03150    0.04960 =
         0.04662    0.00160   -0.01027   -0.00168
AFIX  43
H3    2    0.488065    0.248115    0.782214    11.00000   -1.20000
AFIX   0
C4    1    0.156935    0.249666    0.803248    11.00000    0.03302    0.04847 =
         0.03837    0.00168   -0.00297   -0.00178
C5    1    0.080617    0.250412    0.689825    11.00000    0.02404    0.05517 =
         0.03807    0.00099   -0.00486   -0.00049
PART 1
C7    1    0.357600    0.174893    0.401722    21.00000    0.01637    0.03126 =
         0.04071    0.00281   -0.00922   -0.00775
AFIX  13
H7    2    0.334097    0.020145    0.415585    21.00000   -1.20000
AFIX   0
PART 0
PART 2
C7A   1    0.356971    0.321499    0.401605   -21.00000    0.01861    0.05420 =
         0.03410   -0.00029   -0.00876    0.00060
AFIX  13
H7A   2    0.335972    0.476734    0.413031   -21.00000   -1.20000
AFIX   0
PART 0
C8    1    0.696004    0.249334    0.306120    11.00000    0.02025    0.04863 =
         0.04002    0.00165   -0.00965   -0.00106
C9    1    0.347326    0.250654    0.272217    11.00000    0.01218    0.09974 =
         0.03455    0.00177   -0.00468   -0.00367
PART 1
AFIX  23
H9AA  2    0.262566    0.151978    0.230903    21.00000   -1.20000
H9AB  2    0.284484    0.393728    0.270535    21.00000   -1.20000
AFIX  23
PART 0
PART 2
H9BC  2    0.283138    0.108389    0.270419   -21.00000   -1.20000
H9BD  2    0.263696    0.351723    0.230767   -21.00000   -1.20000
AFIX   0
PART 0
PART 1
C6    1    0.208783    0.316300    0.485651    31.00000    0.02076    0.04859 =
         0.03812    0.00245   -0.00992    0.00046
AFIX  23
H6A   2    0.244347    0.467153    0.470659    31.00000   -1.20000
H6B   2    0.056014    0.292963    0.477282    31.00000   -1.20000
AFIX   0
PART 0
PART 2
C6A   1    0.210311    0.195346    0.484347   -31.00000    0.02595    0.08640 =
         0.02903   -0.00261   -0.00727   -0.00673
AFIX  23
H6AA  2    0.236515    0.043177    0.469754   -31.00000   -1.20000
H6AB  2    0.059144    0.227343    0.475684   -31.00000   -1.20000
AFIX   0
HKLF 4


REM  co_604_2_0ma_a.res in P-1
REM wR2 = 0.266598, GooF = S = 1.16180, Restrained GooF = 1.16180 for all data
REM R1 = 0.091952 for 1699 Fo > 4sig(Fo) and 0.095194 for all 1827 data
REM 156 parameters refined using 0 restraints

END  
     
WGHT      0.1099      1.1118 

REM Highest difference peak  0.509,  deepest hole -0.334,  1-sigma level  0.087
Q1    1   0.2786  0.0948  0.6082  11.00000  0.05    0.51
Q2    1  -0.0840  0.0938  0.6750  11.00000  0.05    0.47
Q3    1   0.8990  0.0673  0.2845  11.00000  0.05    0.46
Q4    1  -0.1196  0.4181  0.6735  11.00000  0.05    0.46
Q5    1   0.5499  0.4092  0.2204  11.00000  0.05    0.40

  REM The information below was added by Olex2.
  REM
  REM R1 = 0.091952 for 1699 Fo > 4sig(Fo) and 0.095194 for all 15474 data
  REM n/a parameters refined using n/a restraints
  REM Highest difference peak 0.51, deepest hole -0.33
  REM Mean Shift 0, Max Shift 0.000.

  REM +++ Tabular Listing of Refinement Information +++
  REM R1_all = 0.095194
  REM R1_gt = 0.091952
  REM wR_ref = 0.266598
  REM GOOF = 1.16180
  REM Shift_max = 0.000
  REM Shift_mean = 0
  REM Reflections_all = 15474
  REM Reflections_gt = 1699
  REM Parameters = n/a
  REM Hole = -0.33
  REM Peak = 0.51
  REM Flack = n/a

  
;
_olex2_submission_special_instructions  'No special instructions were received'
